# Supplementary material for: Age-related decline in nuclear envelope LINC complex drives neuronal aging via axon initial segment dysfunction
Source: EMBO Rep. 2026 May 22;27(13):3788–825. doi: 10.1038/s44319-026-00786-5 (PMC13354796; doi:10.1038/s44319-026-00786-5)
Supplement: Supplementary file 3 — Source data Fig. 1 [file 44319_2026_786_MOESM3_ESM.zip]

Archive with 320 entries (299 files):
- Figure 1 Source Data/
- __MACOSX/._Figure 1 Source Data
- Figure 1 Source Data/.DS_Store
- __MACOSX/Figure 1 Source Data/._.DS_Store
- Figure 1 Source Data/1R/
- __MACOSX/Figure 1 Source Data/._1R
- Figure 1 Source Data/1Q/
- __MACOSX/Figure 1 Source Data/._1Q
- Figure 1 Source Data/1I/
- __MACOSX/Figure 1 Source Data/._1I
- Figure 1 Source Data/1T/
- __MACOSX/Figure 1 Source Data/._1T
- Figure 1 Source Data/1D/
- __MACOSX/Figure 1 Source Data/._1D
- Figure 1 Source Data/1S/
- __MACOSX/Figure 1 Source Data/._1S
- Figure 1 Source Data/1F/
- __MACOSX/Figure 1 Source Data/._1F
- Figure 1 Source Data/1H/
- __MACOSX/Figure 1 Source Data/._1H
- Figure 1 Source Data/1A/
- __MACOSX/Figure 1 Source Data/._1A
- Figure 1 Source Data/1J/
- __MACOSX/Figure 1 Source Data/._1J
- Figure 1 Source Data/1M/
- __MACOSX/Figure 1 Source Data/._1M
- Figure 1 Source Data/1P/
- __MACOSX/Figure 1 Source Data/._1P
- Figure 1 Source Data/1G/
- __MACOSX/Figure 1 Source Data/._1G
- Figure 1 Source Data/1C/
- __MACOSX/Figure 1 Source Data/._1C
- Figure 1 Source Data/1O/
- __MACOSX/Figure 1 Source Data/._1O
- Figure 1 Source Data/1K/
- __MACOSX/Figure 1 Source Data/._1K
- Figure 1 Source Data/1B/
- __MACOSX/Figure 1 Source Data/._1B
- Figure 1 Source Data/1E/
- __MACOSX/Figure 1 Source Data/._1E
- Figure 1 Source Data/1L/
- __MACOSX/Figure 1 Source Data/._1L
- Figure 1 Source Data/1N/
- __MACOSX/Figure 1 Source Data/._1N
- Figure 1 Source Data/._.DS_Store
- Figure 1 Source Data/._1R
- Figure 1 Source Data/._1Q
- Figure 1 Source Data/._1I
- Figure 1 Source Data/._1T
- Figure 1 Source Data/._1D
- Figure 1 Source Data/._1S
- Figure 1 Source Data/._1F
- Figure 1 Source Data/._1H
- Figure 1 Source Data/._1A
- Figure 1 Source Data/._1J
- Figure 1 Source Data/._1M
- Figure 1 Source Data/._1P
- Figure 1 Source Data/._1G
- Figure 1 Source Data/._1C
- Figure 1 Source Data/._1O
- Figure 1 Source Data/._1K
- Figure 1 Source Data/._1B
- Figure 1 Source Data/._1E
- Figure 1 Source Data/._1L
- Figure 1 Source Data/._1N
- Figure 1 Source Data/1R/1R.xlsx
- __MACOSX/Figure 1 Source Data/1R/._1R.xlsx
- Figure 1 Source Data/1R/._1R.xlsx
- Figure 1 Source Data/1Q/._1Q.xlsx
- Figure 1 Source Data/1Q/1Q.xlsx
- __MACOSX/Figure 1 Source Data/1Q/._1Q.xlsx
- Figure 1 Source Data/1I/Sun1_20M.tif
- __MACOSX/Figure 1 Source Data/1I/._Sun1_20M.tif
- Figure 1 Source Data/1I/Merge_20M.tif
- __MACOSX/Figure 1 Source Data/1I/._Merge_20M.tif
- Figure 1 Source Data/1I/Hoechst_20M.tif
- __MACOSX/Figure 1 Source Data/1I/._Hoechst_20M.tif
- Figure 1 Source Data/1I/Hoechst_12M.tif
- __MACOSX/Figure 1 Source Data/1I/._Hoechst_12M.tif
- Figure 1 Source Data/1I/Merge_12M.tif
- __MACOSX/Figure 1 Source Data/1I/._Merge_12M.tif
- Figure 1 Source Data/1I/Sun1_3M.tif
- __MACOSX/Figure 1 Source Data/1I/._Sun1_3M.tif
- Figure 1 Source Data/1I/Merge_3M.tif
- __MACOSX/Figure 1 Source Data/1I/._Merge_3M.tif
- Figure 1 Source Data/1I/Hoechst_3M.tif
- __MACOSX/Figure 1 Source Data/1I/._Hoechst_3M.tif
- Figure 1 Source Data/1I/Sun1_12M.tif
- __MACOSX/Figure 1 Source Data/1I/._Sun1_12M.tif
- Figure 1 Source Data/1I/._Sun1_20M.tif
- Figure 1 Source Data/1I/._Merge_20M.tif
- Figure 1 Source Data/1I/._Hoechst_20M.tif
- Figure 1 Source Data/1I/._Hoechst_12M.tif
- Figure 1 Source Data/1I/._Merge_12M.tif
- Figure 1 Source Data/1I/._Sun1_3M.tif
- Figure 1 Source Data/1I/._Merge_3M.tif
- Figure 1 Source Data/1I/._Hoechst_3M.tif
- Figure 1 Source Data/1I/._Sun1_12M.tif
- Figure 1 Source Data/1T/._1T.xlsx
- Figure 1 Source Data/1T/1T.xlsx
- __MACOSX/Figure 1 Source Data/1T/._1T.xlsx
- Figure 1 Source Data/1D/1D.xlsx
- __MACOSX/Figure 1 Source Data/1D/._1D.xlsx
- Figure 1 Source Data/1D/._1D.xlsx
- Figure 1 Source Data/1S/._1S.xlsx
- Figure 1 Source Data/1S/1S.xlsx
- __MACOSX/Figure 1 Source Data/1S/._1S.xlsx
- Figure 1 Source Data/1F/1F.xlsx
- __MACOSX/Figure 1 Source Data/1F/._1F.xlsx
- Figure 1 Source Data/1F/._1F.xlsx
- Figure 1 Source Data/1H/1H.xlsx
- __MACOSX/Figure 1 Source Data/1H/._1H.xlsx
- Figure 1 Source Data/1H/._1H.xlsx
- Figure 1 Source Data/1A/Merge_20M.tif
- __MACOSX/Figure 1 Source Data/1A/._Merge_20M.tif
- Figure 1 Source Data/1A/Sun1_20M.tif
- __MACOSX/Figure 1 Source Data/1A/._Sun1_20M.tif
- Figure 1 Source Data/1A/Merge_12M.tif
- __MACOSX/Figure 1 Source Data/1A/._Merge_12M.tif
- Figure 1 Source Data/1A/Hoechst_20M.tif
- __MACOSX/Figure 1 Source Data/1A/._Hoechst_20M.tif
- Figure 1 Source Data/1A/Sun1_3M.tif
- __MACOSX/Figure 1 Source Data/1A/._Sun1_3M.tif
- Figure 1 Source Data/1A/Merge_3M.tif
- __MACOSX/Figure 1 Source Data/1A/._Merge_3M.tif
- Figure 1 Source Data/1A/Hoechst_12M.tif
- __MACOSX/Figure 1 Source Data/1A/._Hoechst_12M.tif
- Figure 1 Source Data/1A/Hoechst_3M.tif
- __MACOSX/Figure 1 Source Data/1A/._Hoechst_3M.tif
- Figure 1 Source Data/1A/Sun1_12M.tif
- __MACOSX/Figure 1 Source Data/1A/._Sun1_12M.tif
- Figure 1 Source Data/1A/._Merge_20M.tif
- Figure 1 Source Data/1A/._Sun1_20M.tif
- Figure 1 Source Data/1A/._Merge_12M.tif
- Figure 1 Source Data/1A/._Hoechst_20M.tif
- Figure 1 Source Data/1A/._Sun1_3M.tif
- Figure 1 Source Data/1A/._Merge_3M.tif
- Figure 1 Source Data/1A/._Hoechst_12M.tif
- Figure 1 Source Data/1A/._Hoechst_3M.tif
- Figure 1 Source Data/1A/._Sun1_12M.tif
- Figure 1 Source Data/1J/._1J.xlsx
- Figure 1 Source Data/1J/1J.xlsx
- __MACOSX/Figure 1 Source Data/1J/._1J.xlsx
- Figure 1 Source Data/1M/Nesprin-1_20M.tif
- __MACOSX/Figure 1 Source Data/1M/._Nesprin-1_20M.tif
- Figure 1 Source Data/1M/Hoechst_20M.tif
- __MACOSX/Figure 1 Source Data/1M/._Hoechst_20M.tif
- Figure 1 Source Data/1M/Hoechst_12M.tif
- __MACOSX/Figure 1 Source Data/1M/._Hoechst_12M.tif
- Figure 1 Source Data/1M/Merge_20M.tif
- __MACOSX/Figure 1 Source Data/1M/._Merge_20M.tif
- Figure 1 Source Data/1M/Merge_12M.tif
- __MACOSX/Figure 1 Source Data/1M/._Merge_12M.tif
- Figure 1 Source Data/1M/Nesprin-1_12M.tif
- __MACOSX/Figure 1 Source Data/1M/._Nesprin-1_12M.tif
- Figure 1 Source Data/1M/Hoechst_3M.tif
- __MACOSX/Figure 1 Source Data/1M/._Hoechst_3M.tif
- Figure 1 Source Data/1M/Nesprin-1_3M.tif
- __MACOSX/Figure 1 Source Data/1M/._Nesprin-1_3M.tif
- Figure 1 Source Data/1M/Merge_3M.tif
- __MACOSX/Figure 1 Source Data/1M/._Merge_3M.tif
- Figure 1 Source Data/1M/._Nesprin-1_20M.tif
- Figure 1 Source Data/1M/._Hoechst_20M.tif
- Figure 1 Source Data/1M/._Hoechst_12M.tif
- Figure 1 Source Data/1M/._Merge_20M.tif
- Figure 1 Source Data/1M/._Merge_12M.tif
- Figure 1 Source Data/1M/._Nesprin-1_12M.tif
- Figure 1 Source Data/1M/._Hoechst_3M.tif
- Figure 1 Source Data/1M/._Nesprin-1_3M.tif
- Figure 1 Source Data/1M/._Merge_3M.tif
- Figure 1 Source Data/1P/._1P.xlsx
- Figure 1 Source Data/1P/1P.xlsx
- __MACOSX/Figure 1 Source Data/1P/._1P.xlsx
- Figure 1 Source Data/1G/.DS_Store
- __MACOSX/Figure 1 Source Data/1G/._.DS_Store
- Figure 1 Source Data/1G/Nesprin-2_12M.tif
- __MACOSX/Figure 1 Source Data/1G/._Nesprin-2_12M.tif
- Figure 1 Source Data/1G/Merge_3M.tif
- __MACOSX/Figure 1 Source Data/1G/._Merge_3M.tif
- Figure 1 Source Data/1G/Merge_12M.tif
- __MACOSX/Figure 1 Source Data/1G/._Merge_12M.tif
- Figure 1 Source Data/1G/Hoechst_3M.tif
- __MACOSX/Figure 1 Source Data/1G/._Hoechst_3M.tif
- Figure 1 Source Data/1G/Nesprin-2_3M.tif
- __MACOSX/Figure 1 Source Data/1G/._Nesprin-2_3M.tif
- Figure 1 Source Data/1G/Merge_20M.tif
- __MACOSX/Figure 1 Source Data/1G/._Merge_20M.tif
- Figure 1 Source Data/1G/Hoechst_20M.tif
- __MACOSX/Figure 1 Source Data/1G/._Hoechst_20M.tif
- Figure 1 Source Data/1G/Nesprin-2_20M.tif
- __MACOSX/Figure 1 Source Data/1G/._Nesprin-2_20M.tif
- Figure 1 Source Data/1G/Hoechst_12M.tif
- __MACOSX/Figure 1 Source Data/1G/._Hoechst_12M.tif
- Figure 1 Source Data/1G/._.DS_Store
- Figure 1 Source Data/1G/._Nesprin-2_12M.tif
- Figure 1 Source Data/1G/._Merge_3M.tif
- Figure 1 Source Data/1G/._Merge_12M.tif
- Figure 1 Source Data/1G/._Hoechst_3M.tif
- Figure 1 Source Data/1G/._Nesprin-2_3M.tif
- Figure 1 Source Data/1G/._Merge_20M.tif
- Figure 1 Source Data/1G/._Hoechst_20M.tif
- Figure 1 Source Data/1G/._Nesprin-2_20M.tif
- Figure 1 Source Data/1G/._Hoechst_12M.tif
- Figure 1 Source Data/1C/Merge_12M.tif
- __MACOSX/Figure 1 Source Data/1C/._Merge_12M.tif
- Figure 1 Source Data/1C/Sun2_20M.tif
- __MACOSX/Figure 1 Source Data/1C/._Sun2_20M.tif
- Figure 1 Source Data/1C/Hoechst_20M.tif
- __MACOSX/Figure 1 Source Data/1C/._Hoechst_20M.tif
- Figure 1 Source Data/1C/Merge_3M.tif
- __MACOSX/Figure 1 Source Data/1C/._Merge_3M.tif
- Figure 1 Source Data/1C/Hoechst_12M.tif
- __MACOSX/Figure 1 Source Data/1C/._Hoechst_12M.tif
- Figure 1 Source Data/1C/Sun2_12M.tif
- __MACOSX/Figure 1 Source Data/1C/._Sun2_12M.tif
- Figure 1 Source Data/1C/Hoechst_3M.tif
- __MACOSX/Figure 1 Source Data/1C/._Hoechst_3M.tif
- Figure 1 Source Data/1C/Sun2_3M.tif
- __MACOSX/Figure 1 Source Data/1C/._Sun2_3M.tif
- Figure 1 Source Data/1C/Merge_20M.tif
- __MACOSX/Figure 1 Source Data/1C/._Merge_20M.tif
- Figure 1 Source Data/1C/._Merge_12M.tif
- Figure 1 Source Data/1C/._Sun2_20M.tif
- Figure 1 Source Data/1C/._Hoechst_20M.tif
- Figure 1 Source Data/1C/._Merge_3M.tif
- Figure 1 Source Data/1C/._Hoechst_12M.tif
- Figure 1 Source Data/1C/._Sun2_12M.tif
- Figure 1 Source Data/1C/._Hoechst_3M.tif
- Figure 1 Source Data/1C/._Sun2_3M.tif
- Figure 1 Source Data/1C/._Merge_20M.tif
- Figure 1 Source Data/1O/Hoechst_20M.tif
- __MACOSX/Figure 1 Source Data/1O/._Hoechst_20M.tif
- Figure 1 Source Data/1O/Merge_12M.tif
- __MACOSX/Figure 1 Source Data/1O/._Merge_12M.tif
- Figure 1 Source Data/1O/Nesprin-2_20M.tif
- __MACOSX/Figure 1 Source Data/1O/._Nesprin-2_20M.tif
- Figure 1 Source Data/1O/Hoechst_12M.tif
- __MACOSX/Figure 1 Source Data/1O/._Hoechst_12M.tif
- Figure 1 Source Data/1O/Nesprin-2_12M.tif
- __MACOSX/Figure 1 Source Data/1O/._Nesprin-2_12M.tif
- Figure 1 Source Data/1O/Merge_3M.tif
- __MACOSX/Figure 1 Source Data/1O/._Merge_3M.tif
- Figure 1 Source Data/1O/Hoechst_3M.tif
- __MACOSX/Figure 1 Source Data/1O/._Hoechst_3M.tif
- Figure 1 Source Data/1O/Nesprin-2_3M.tif
- __MACOSX/Figure 1 Source Data/1O/._Nesprin-2_3M.tif
- Figure 1 Source Data/1O/Merge_20M.tif
- __MACOSX/Figure 1 Source Data/1O/._Merge_20M.tif
- Figure 1 Source Data/1O/._Hoechst_20M.tif
- Figure 1 Source Data/1O/._Merge_12M.tif
- Figure 1 Source Data/1O/._Nesprin-2_20M.tif
- Figure 1 Source Data/1O/._Hoechst_12M.tif
- Figure 1 Source Data/1O/._Nesprin-2_12M.tif
- Figure 1 Source Data/1O/._Merge_3M.tif
- Figure 1 Source Data/1O/._Hoechst_3M.tif
- Figure 1 Source Data/1O/._Nesprin-2_3M.tif
- Figure 1 Source Data/1O/._Merge_20M.tif
- Figure 1 Source Data/1K/Merge_20M.tif
- __MACOSX/Figure 1 Source Data/1K/._Merge_20M.tif
- Figure 1 Source Data/1K/Sun2_20M.tif
- __MACOSX/Figure 1 Source Data/1K/._Sun2_20M.tif
- Figure 1 Source Data/1K/Merge_12M.tif
- __MACOSX/Figure 1 Source Data/1K/._Merge_12M.tif
- Figure 1 Source Data/1K/Sun2_12M.tif
- __MACOSX/Figure 1 Source Data/1K/._Sun2_12M.tif
- Figure 1 Source Data/1K/Merge_3M.tif
- __MACOSX/Figure 1 Source Data/1K/._Merge_3M.tif
- Figure 1 Source Data/1K/Sun2_3M.tif
- __MACOSX/Figure 1 Source Data/1K/._Sun2_3M.tif
- Figure 1 Source Data/1K/Hoechst_20M.tif
- __MACOSX/Figure 1 Source Data/1K/._Hoechst_20M.tif
- Figure 1 Source Data/1K/Hoechst_3M.tif
- __MACOSX/Figure 1 Source Data/1K/._Hoechst_3M.tif
- Figure 1 Source Data/1K/Hoechst_12M.tif
- __MACOSX/Figure 1 Source Data/1K/._Hoechst_12M.tif
- Figure 1 Source Data/1K/._Merge_20M.tif
- Figure 1 Source Data/1K/._Sun2_20M.tif
- Figure 1 Source Data/1K/._Merge_12M.tif
- Figure 1 Source Data/1K/._Sun2_12M.tif
- Figure 1 Source Data/1K/._Merge_3M.tif
- Figure 1 Source Data/1K/._Sun2_3M.tif
- Figure 1 Source Data/1K/._Hoechst_20M.tif
- Figure 1 Source Data/1K/._Hoechst_3M.tif
- Figure 1 Source Data/1K/._Hoechst_12M.tif
- Figure 1 Source Data/1B/1B.xlsx
- __MACOSX/Figure 1 Source Data/1B/._1B.xlsx
- Figure 1 Source Data/1B/._1B.xlsx
- Figure 1 Source Data/1E/Merge_20M.tif
- __MACOSX/Figure 1 Source Data/1E/._Merge_20M.tif
- Figure 1 Source Data/1E/Nesprin-1_20M.tif
- __MACOSX/Figure 1 Source Data/1E/._Nesprin-1_20M.tif
- Figure 1 Source Data/1E/Hoechst_20M.tif
- __MACOSX/Figure 1 Source Data/1E/._Hoechst_20M.tif
- Figure 1 Source Data/1E/Nesprin-1_12M.tif
- __MACOSX/Figure 1 Source Data/1E/._Nesprin-1_12M.tif
- Figure 1 Source Data/1E/Hoechst_12M.tif
- __MACOSX/Figure 1 Source Data/1E/._Hoechst_12M.tif
- Figure 1 Source Data/1E/Nesprin-1_3M.tif
- __MACOSX/Figure 1 Source Data/1E/._Nesprin-1_3M.tif
- Figure 1 Source Data/1E/Merge_3M.tif
[truncated: 20 more entries]
