# Supplementary material for: Age-related decline in nuclear envelope LINC complex drives neuronal aging via axon initial segment dysfunction
Source: EMBO Rep. 2026 May 22;27(13):3788–825. doi: 10.1038/s44319-026-00786-5 (PMC13354796; doi:10.1038/s44319-026-00786-5)
Supplement: Supplementary file 3 — Source data Fig. 1 [file 44319_2026_786_MOESM3_ESM.zip › Figure 1 Source Data/1R/1R.xlsx]

## Sheet: 1R Sun2
Sun2
3M	20M
1.14311	0.0657615
0.974991	0.0685569
0.995457	0.050886
0.928768	0.0424899
0.948335	0.0385664
1.00933	0.0519543
