# Supplementary material for: Age-related decline in nuclear envelope LINC complex drives neuronal aging via axon initial segment dysfunction
Source: EMBO Rep. 2026 May 22;27(13):3788–825. doi: 10.1038/s44319-026-00786-5 (PMC13354796; doi:10.1038/s44319-026-00786-5)
Supplement: Supplementary file 3 — Source data Fig. 1 [file 44319_2026_786_MOESM3_ESM.zip › Figure 1 Source Data/1Q/1Q.xlsx]

## Sheet: 1Q Sun1
Sun1
3M	20M
1.1017	0.219077
0.999808	0.243095
0.979123	0.24819
0.919747	0.226815
1.0136	0.233174
0.986018	0.283126
