# Supplementary material for: Age-related decline in nuclear envelope LINC complex drives neuronal aging via axon initial segment dysfunction
Source: EMBO Rep. 2026 May 22;27(13):3788–825. doi: 10.1038/s44319-026-00786-5 (PMC13354796; doi:10.1038/s44319-026-00786-5)
Supplement: Supplementary file 3 — Source data Fig. 1 [file 44319_2026_786_MOESM3_ESM.zip › Figure 1 Source Data/1T/1T.xlsx]

## Sheet: 1T Syne2
Syne2
3M	20M
1.45106	0.918358
0.667569	1.01195
0.845061	0.677041
0.905728	0.434371
1.13058	1.08457
	1.1705
