# Supplementary material for: Age-related decline in nuclear envelope LINC complex drives neuronal aging via axon initial segment dysfunction
Source: EMBO Rep. 2026 May 22;27(13):3788–825. doi: 10.1038/s44319-026-00786-5 (PMC13354796; doi:10.1038/s44319-026-00786-5)
Supplement: Supplementary file 3 — Source data Fig. 1 [file 44319_2026_786_MOESM3_ESM.zip › Figure 1 Source Data/1S/1S.xlsx]

## Sheet: 1S Syne1
Syne1
3M	20M
1.03593	0.12335
0.980343	0.133116
1.02166	0.122524
0.953299	0.106673
1.0149	0.121698
0.993865	0.130412
