# Supplementary material for: Age-related decline in nuclear envelope LINC complex drives neuronal aging via axon initial segment dysfunction
Source: EMBO Rep. 2026 May 22;27(13):3788–825. doi: 10.1038/s44319-026-00786-5 (PMC13354796; doi:10.1038/s44319-026-00786-5)
Supplement: Supplementary file 3 — Source data Fig. 1 [file 44319_2026_786_MOESM3_ESM.zip › Figure 1 Source Data/1P/1P.xlsx]

## Sheet: 1P Nesprin-2 SSC
Nesprin-2 SSC
3M	12M	20M
1.64397	0.479206	0.173529
1.40001	0.405376	0.784323
1.79005	1.08214	0.272088
1.926	0.696741	0.657785
0.91038	0.57024	0.920573
0.712957	0.125072	0.795783
0.515657	0.320728	0.857464
0.723067	0.381217	0.289316
0.686334	0.670993	0.344119
0.519037	0.914552	0.595044
0.932488	0.702216	0.549105
0.948696	0.41941	1.16213
0.726194	0.499835	0.263756
0.745204	0.927918	1.11087
0.583616	0.454417	0.738064
1.17092	0.295474	0.479134
0.591102	0.523489	0.278703
1.08235	0.651512	0.933366
0.789459	0.760941	0.398186
0.806439	0.88458	0.281662
0.948825	0.501262	0.316011
1.34694	0.355905	0.677384
1.69233	0.523528	0.294728
0.709461	0.662	0.539874
1.14331	0.550064	0.337044
1.08098	0.798387	0.337077
0.860523	0.290454	0.368132
0.912214	0.473627	0.369837
1.18618	0.588211	0.730014
1.03439	1.18511
0.87563
