# Supplementary material for: Age-related decline in nuclear envelope LINC complex drives neuronal aging via axon initial segment dysfunction
Source: EMBO Rep. 2026 May 22;27(13):3788–825. doi: 10.1038/s44319-026-00786-5 (PMC13354796; doi:10.1038/s44319-026-00786-5)
Supplement: Supplementary file 4 — Source data Fig. 2 [file 44319_2026_786_MOESM4_ESM.zip]

Archive with 275 entries (261 files):
- Figure 2 Source Data/
- __MACOSX/._Figure 2 Source Data
- Figure 2 Source Data/2I/
- __MACOSX/Figure 2 Source Data/._2I
- Figure 2 Source Data/2D/
- __MACOSX/Figure 2 Source Data/._2D
- Figure 2 Source Data/.DS_Store
- __MACOSX/Figure 2 Source Data/._.DS_Store
- Figure 2 Source Data/2G/
- __MACOSX/Figure 2 Source Data/._2G
- Figure 2 Source Data/2L/
- __MACOSX/Figure 2 Source Data/._2L
- Figure 2 Source Data/2N/
- __MACOSX/Figure 2 Source Data/._2N
- Figure 2 Source Data/2M/
- __MACOSX/Figure 2 Source Data/._2M
- Figure 2 Source Data/2B/
- __MACOSX/Figure 2 Source Data/._2B
- Figure 2 Source Data/2A/
- __MACOSX/Figure 2 Source Data/._2A
- Figure 2 Source Data/2H/
- __MACOSX/Figure 2 Source Data/._2H
- Figure 2 Source Data/2F/
- __MACOSX/Figure 2 Source Data/._2F
- Figure 2 Source Data/2K/
- __MACOSX/Figure 2 Source Data/._2K
- Figure 2 Source Data/2J/
- __MACOSX/Figure 2 Source Data/._2J
- Figure 2 Source Data/2E/
- __MACOSX/Figure 2 Source Data/._2E
- Figure 2 Source Data/._2I
- Figure 2 Source Data/._2D
- Figure 2 Source Data/._.DS_Store
- Figure 2 Source Data/._2G
- Figure 2 Source Data/._2L
- Figure 2 Source Data/._2N
- Figure 2 Source Data/._2M
- Figure 2 Source Data/._2B
- Figure 2 Source Data/._2A
- Figure 2 Source Data/._2H
- Figure 2 Source Data/._2F
- Figure 2 Source Data/._2K
- Figure 2 Source Data/._2J
- Figure 2 Source Data/._2E
- Figure 2 Source Data/2I/NeuN_20M.tif
- __MACOSX/Figure 2 Source Data/2I/._NeuN_20M.tif
- Figure 2 Source Data/2I/Merge_20M.tif
- __MACOSX/Figure 2 Source Data/2I/._Merge_20M.tif
- Figure 2 Source Data/2I/Merge_3M.tif
- __MACOSX/Figure 2 Source Data/2I/._Merge_3M.tif
- Figure 2 Source Data/2I/Lamin B1_20M.tif
- __MACOSX/Figure 2 Source Data/2I/._Lamin B1_20M.tif
- Figure 2 Source Data/2I/NeuN_3M.tif
- __MACOSX/Figure 2 Source Data/2I/._NeuN_3M.tif
- Figure 2 Source Data/2I/Hoechst_3M.tif
- __MACOSX/Figure 2 Source Data/2I/._Hoechst_3M.tif
- Figure 2 Source Data/2I/Lamin B1_3M.tif
- __MACOSX/Figure 2 Source Data/2I/._Lamin B1_3M.tif
- Figure 2 Source Data/2I/Merge_12M.tif
- __MACOSX/Figure 2 Source Data/2I/._Merge_12M.tif
- Figure 2 Source Data/2I/Hoechst_12M.tif
- __MACOSX/Figure 2 Source Data/2I/._Hoechst_12M.tif
- Figure 2 Source Data/2I/Hoechst_20M.tif
- __MACOSX/Figure 2 Source Data/2I/._Hoechst_20M.tif
- Figure 2 Source Data/2I/Lamin B1_12M.tif
- __MACOSX/Figure 2 Source Data/2I/._Lamin B1_12M.tif
- Figure 2 Source Data/2I/NeuN_12M.tif
- __MACOSX/Figure 2 Source Data/2I/._NeuN_12M.tif
- Figure 2 Source Data/2I/._NeuN_20M.tif
- Figure 2 Source Data/2I/._Merge_20M.tif
- Figure 2 Source Data/2I/._Merge_3M.tif
- Figure 2 Source Data/2I/._Lamin B1_20M.tif
- Figure 2 Source Data/2I/._NeuN_3M.tif
- Figure 2 Source Data/2I/._Hoechst_3M.tif
- Figure 2 Source Data/2I/._Lamin B1_3M.tif
- Figure 2 Source Data/2I/._Merge_12M.tif
- Figure 2 Source Data/2I/._Hoechst_12M.tif
- Figure 2 Source Data/2I/._Hoechst_20M.tif
- Figure 2 Source Data/2I/._Lamin B1_12M.tif
- Figure 2 Source Data/2I/._NeuN_12M.tif
- Figure 2 Source Data/2D/Merge_3+DN.tif
- __MACOSX/Figure 2 Source Data/2D/._Merge_3+DN.tif
- Figure 2 Source Data/2D/HA_3+DN.tif
- __MACOSX/Figure 2 Source Data/2D/._HA_3+DN.tif
- Figure 2 Source Data/2D/Lamin B1_3+DN.tif
- __MACOSX/Figure 2 Source Data/2D/._Lamin B1_3+DN.tif
- Figure 2 Source Data/2D/Venus_3+DN.tif
- __MACOSX/Figure 2 Source Data/2D/._Venus_3+DN.tif
- Figure 2 Source Data/2D/Merge_2+DN.tif
- __MACOSX/Figure 2 Source Data/2D/._Merge_2+DN.tif
- Figure 2 Source Data/2D/Lamin B1_2+DN.tif
- __MACOSX/Figure 2 Source Data/2D/._Lamin B1_2+DN.tif
- Figure 2 Source Data/2D/Venus_2+DN.tif
- __MACOSX/Figure 2 Source Data/2D/._Venus_2+DN.tif
- Figure 2 Source Data/2D/Merge_1+DN.tif
- __MACOSX/Figure 2 Source Data/2D/._Merge_1+DN.tif
- Figure 2 Source Data/2D/Lamin B1_Control.tif
- __MACOSX/Figure 2 Source Data/2D/._Lamin B1_Control.tif
- Figure 2 Source Data/2D/HA_2+DN.tif
- __MACOSX/Figure 2 Source Data/2D/._HA_2+DN.tif
- Figure 2 Source Data/2D/HA_1+DN.tif
- __MACOSX/Figure 2 Source Data/2D/._HA_1+DN.tif
- Figure 2 Source Data/2D/Venus_Control.tif
- __MACOSX/Figure 2 Source Data/2D/._Venus_Control.tif
- Figure 2 Source Data/2D/Merge_Control.tif
- __MACOSX/Figure 2 Source Data/2D/._Merge_Control.tif
- Figure 2 Source Data/2D/Lamin B1_DN only.tif
- __MACOSX/Figure 2 Source Data/2D/._Lamin B1_DN only.tif
- Figure 2 Source Data/2D/Venus_DN only.tif
- __MACOSX/Figure 2 Source Data/2D/._Venus_DN only.tif
- Figure 2 Source Data/2D/HA_Control.tif
- __MACOSX/Figure 2 Source Data/2D/._HA_Control.tif
- Figure 2 Source Data/2D/Merge_DN only.tif
- __MACOSX/Figure 2 Source Data/2D/._Merge_DN only.tif
- Figure 2 Source Data/2D/HA_DN only.tif
- __MACOSX/Figure 2 Source Data/2D/._HA_DN only.tif
- Figure 2 Source Data/2D/Lamin B1_1+DN.tif
- __MACOSX/Figure 2 Source Data/2D/._Lamin B1_1+DN.tif
- Figure 2 Source Data/2D/Venus_1+DN.tif
- __MACOSX/Figure 2 Source Data/2D/._Venus_1+DN.tif
- Figure 2 Source Data/2D/._Merge_3+DN.tif
- Figure 2 Source Data/2D/._HA_3+DN.tif
- Figure 2 Source Data/2D/._Lamin B1_3+DN.tif
- Figure 2 Source Data/2D/._Venus_3+DN.tif
- Figure 2 Source Data/2D/._Merge_2+DN.tif
- Figure 2 Source Data/2D/._Lamin B1_2+DN.tif
- Figure 2 Source Data/2D/._Venus_2+DN.tif
- Figure 2 Source Data/2D/._Merge_1+DN.tif
- Figure 2 Source Data/2D/._Lamin B1_Control.tif
- Figure 2 Source Data/2D/._HA_2+DN.tif
- Figure 2 Source Data/2D/._HA_1+DN.tif
- Figure 2 Source Data/2D/._Venus_Control.tif
- Figure 2 Source Data/2D/._Merge_Control.tif
- Figure 2 Source Data/2D/._Lamin B1_DN only.tif
- Figure 2 Source Data/2D/._Venus_DN only.tif
- Figure 2 Source Data/2D/._HA_Control.tif
- Figure 2 Source Data/2D/._Merge_DN only.tif
- Figure 2 Source Data/2D/._HA_DN only.tif
- Figure 2 Source Data/2D/._Lamin B1_1+DN.tif
- Figure 2 Source Data/2D/._Venus_1+DN.tif
- Figure 2 Source Data/2G/2G.xlsx
- __MACOSX/Figure 2 Source Data/2G/._2G.xlsx
- Figure 2 Source Data/2G/._2G.xlsx
- Figure 2 Source Data/2L/Merge_20M + Sun1.tif
- __MACOSX/Figure 2 Source Data/2L/._Merge_20M + Sun1.tif
- Figure 2 Source Data/2L/HA_20M + Sun1.tif
- __MACOSX/Figure 2 Source Data/2L/._HA_20M + Sun1.tif
- Figure 2 Source Data/2L/Lamin B1_20M + Sun1.tif
- __MACOSX/Figure 2 Source Data/2L/._Lamin B1_20M + Sun1.tif
- Figure 2 Source Data/2L/Merge_20M NV.tif
- __MACOSX/Figure 2 Source Data/2L/._Merge_20M NV.tif
- Figure 2 Source Data/2L/Lamin B1_20M Control.tif
- __MACOSX/Figure 2 Source Data/2L/._Lamin B1_20M Control.tif
- Figure 2 Source Data/2L/Merge_20M Control.tif
- __MACOSX/Figure 2 Source Data/2L/._Merge_20M Control.tif
- Figure 2 Source Data/2L/Hoechst_20M NV.tif
- __MACOSX/Figure 2 Source Data/2L/._Hoechst_20M NV.tif
- Figure 2 Source Data/2L/Merge_3M NV.tif
- __MACOSX/Figure 2 Source Data/2L/._Merge_3M NV.tif
- Figure 2 Source Data/2L/Lamin B1_20M NV.tif
- __MACOSX/Figure 2 Source Data/2L/._Lamin B1_20M NV.tif
- Figure 2 Source Data/2L/Hoechst_20M + Sun1.tif
- __MACOSX/Figure 2 Source Data/2L/._Hoechst_20M + Sun1.tif
- Figure 2 Source Data/2L/Hoechst_3M NV.tif
- __MACOSX/Figure 2 Source Data/2L/._Hoechst_3M NV.tif
- Figure 2 Source Data/2L/Lamin B1_3M NV.tif
- __MACOSX/Figure 2 Source Data/2L/._Lamin B1_3M NV.tif
- Figure 2 Source Data/2L/Hoechst_20M Control.tif
- __MACOSX/Figure 2 Source Data/2L/._Hoechst_20M Control.tif
- Figure 2 Source Data/2L/._Merge_20M + Sun1.tif
- Figure 2 Source Data/2L/._HA_20M + Sun1.tif
- Figure 2 Source Data/2L/._Lamin B1_20M + Sun1.tif
- Figure 2 Source Data/2L/._Merge_20M NV.tif
- Figure 2 Source Data/2L/._Lamin B1_20M Control.tif
- Figure 2 Source Data/2L/._Merge_20M Control.tif
- Figure 2 Source Data/2L/._Hoechst_20M NV.tif
- Figure 2 Source Data/2L/._Merge_3M NV.tif
- Figure 2 Source Data/2L/._Lamin B1_20M NV.tif
- Figure 2 Source Data/2L/._Hoechst_20M + Sun1.tif
- Figure 2 Source Data/2L/._Hoechst_3M NV.tif
- Figure 2 Source Data/2L/._Lamin B1_3M NV.tif
- Figure 2 Source Data/2L/._Hoechst_20M Control.tif
- Figure 2 Source Data/2N/2N.xlsx
- __MACOSX/Figure 2 Source Data/2N/._2N.xlsx
- Figure 2 Source Data/2N/._2N.xlsx
- Figure 2 Source Data/2M/2M.xlsx
- __MACOSX/Figure 2 Source Data/2M/._2M.xlsx
- Figure 2 Source Data/2M/._2M.xlsx
- Figure 2 Source Data/2B/2B.xlsx
- __MACOSX/Figure 2 Source Data/2B/._2B.xlsx
- Figure 2 Source Data/2B/._2B.xlsx
- Figure 2 Source Data/2A/Merge_3M Control.tif
- __MACOSX/Figure 2 Source Data/2A/._Merge_3M Control.tif
- Figure 2 Source Data/2A/Lamin B1_3M LINC-DN.tif
- __MACOSX/Figure 2 Source Data/2A/._Lamin B1_3M LINC-DN.tif
- Figure 2 Source Data/2A/HA_3M Control.tif
- __MACOSX/Figure 2 Source Data/2A/._HA_3M Control.tif
- Figure 2 Source Data/2A/HA_3M LINC-DN.tif
- __MACOSX/Figure 2 Source Data/2A/._HA_3M LINC-DN.tif
- Figure 2 Source Data/2A/Lamin B1_3M NV.tif
- __MACOSX/Figure 2 Source Data/2A/._Lamin B1_3M NV.tif
- Figure 2 Source Data/2A/Hoechst_3M Control.tif
- __MACOSX/Figure 2 Source Data/2A/._Hoechst_3M Control.tif
- Figure 2 Source Data/2A/Lamin B1_3M Control.tif
- __MACOSX/Figure 2 Source Data/2A/._Lamin B1_3M Control.tif
- Figure 2 Source Data/2A/HA_3M NV.tif
- __MACOSX/Figure 2 Source Data/2A/._HA_3M NV.tif
- Figure 2 Source Data/2A/Merge_3M NV.tif
- __MACOSX/Figure 2 Source Data/2A/._Merge_3M NV.tif
- Figure 2 Source Data/2A/Hoechst_3M NV.tif
- __MACOSX/Figure 2 Source Data/2A/._Hoechst_3M NV.tif
- Figure 2 Source Data/2A/Hoechst_3M LINC-DN.tif
- __MACOSX/Figure 2 Source Data/2A/._Hoechst_3M LINC-DN.tif
- Figure 2 Source Data/2A/Merge_3M LINC-DN.tif
- __MACOSX/Figure 2 Source Data/2A/._Merge_3M LINC-DN.tif
- Figure 2 Source Data/2A/._Merge_3M Control.tif
- Figure 2 Source Data/2A/._Lamin B1_3M LINC-DN.tif
- Figure 2 Source Data/2A/._HA_3M Control.tif
- Figure 2 Source Data/2A/._HA_3M LINC-DN.tif
- Figure 2 Source Data/2A/._Lamin B1_3M NV.tif
- Figure 2 Source Data/2A/._Hoechst_3M Control.tif
- Figure 2 Source Data/2A/._Lamin B1_3M Control.tif
- Figure 2 Source Data/2A/._HA_3M NV.tif
- Figure 2 Source Data/2A/._Merge_3M NV.tif
- Figure 2 Source Data/2A/._Hoechst_3M NV.tif
- Figure 2 Source Data/2A/._Hoechst_3M LINC-DN.tif
- Figure 2 Source Data/2A/._Merge_3M LINC-DN.tif
- Figure 2 Source Data/2H/2H.xlsx
- __MACOSX/Figure 2 Source Data/2H/._2H.xlsx
- Figure 2 Source Data/2H/._2H.xlsx
- Figure 2 Source Data/2F/NeuN_20M.tif
- __MACOSX/Figure 2 Source Data/2F/._NeuN_20M.tif
- Figure 2 Source Data/2F/Merge_20M.tif
- __MACOSX/Figure 2 Source Data/2F/._Merge_20M.tif
- Figure 2 Source Data/2F/Lamin B1_20M.tif
- __MACOSX/Figure 2 Source Data/2F/._Lamin B1_20M.tif
- Figure 2 Source Data/2F/Lamin B1_12M.tif
- __MACOSX/Figure 2 Source Data/2F/._Lamin B1_12M.tif
- Figure 2 Source Data/2F/Hoechst_12M.tif
- __MACOSX/Figure 2 Source Data/2F/._Hoechst_12M.tif
- Figure 2 Source Data/2F/Merge_12M.tif
- __MACOSX/Figure 2 Source Data/2F/._Merge_12M.tif
- Figure 2 Source Data/2F/Hoechst_3M.tif
- __MACOSX/Figure 2 Source Data/2F/._Hoechst_3M.tif
- Figure 2 Source Data/2F/Lamin B1_3M.tif
- __MACOSX/Figure 2 Source Data/2F/._Lamin B1_3M.tif
- Figure 2 Source Data/2F/Merge_3M.tif
- __MACOSX/Figure 2 Source Data/2F/._Merge_3M.tif
- Figure 2 Source Data/2F/NeuN_3M.tif
- __MACOSX/Figure 2 Source Data/2F/._NeuN_3M.tif
- Figure 2 Source Data/2F/Hoechst_20M.tif
- __MACOSX/Figure 2 Source Data/2F/._Hoechst_20M.tif
- Figure 2 Source Data/2F/NeuN_12M.tif
- __MACOSX/Figure 2 Source Data/2F/._NeuN_12M.tif
- Figure 2 Source Data/2F/._NeuN_20M.tif
- Figure 2 Source Data/2F/._Merge_20M.tif
- Figure 2 Source Data/2F/._Lamin B1_20M.tif
- Figure 2 Source Data/2F/._Lamin B1_12M.tif
- Figure 2 Source Data/2F/._Hoechst_12M.tif
- Figure 2 Source Data/2F/._Merge_12M.tif
- Figure 2 Source Data/2F/._Hoechst_3M.tif
- Figure 2 Source Data/2F/._Lamin B1_3M.tif
- Figure 2 Source Data/2F/._Merge_3M.tif
- Figure 2 Source Data/2F/._NeuN_3M.tif
- Figure 2 Source Data/2F/._Hoechst_20M.tif
- Figure 2 Source Data/2F/._NeuN_12M.tif
- Figure 2 Source Data/2K/2K.xlsx
- __MACOSX/Figure 2 Source Data/2K/._2K.xlsx
- Figure 2 Source Data/2K/._2K.xlsx
- Figure 2 Source Data/2J/2J.xlsx
- __MACOSX/Figure 2 Source Data/2J/._2J.xlsx
- Figure 2 Source Data/2J/._2J.xlsx
- Figure 2 Source Data/2E/2E.xlsx
- __MACOSX/Figure 2 Source Data/2E/._2E.xlsx
- Figure 2 Source Data/2E/._2E.xlsx
