# Supplementary material for: Age-related decline in nuclear envelope LINC complex drives neuronal aging via axon initial segment dysfunction
Source: EMBO Rep. 2026 May 22;27(13):3788–825. doi: 10.1038/s44319-026-00786-5 (PMC13354796; doi:10.1038/s44319-026-00786-5)
Supplement: Supplementary file 4 — Source data Fig. 2 [file 44319_2026_786_MOESM4_ESM.zip › Figure 2 Source Data/2N/2N.xlsx]

## Sheet: 2N Lamin B1 intensity
Lamin B1 intensity (AU)
3M NV	20M NV	20M Control	20M + Sun1
0.473967	0.176095	0.685431	2.00311
0.390578	0.0590958	0.216793	0.887802
0.33145	0.290272	0.0811734	2.27926
1.30787	0.231358	0.55074	0.834672
0.871922	0.222799	0.630835	1.12623
0.810914	0.301161	0.11118	2.6502
0.774663	0.440724	0.204943	2.8631
0.852748	0.394731	0.529491	0.453568
0.829396	0.675278	0.511265	3.24309
0.503674	0.1223	0.573503	2.01814
0.604033	0.577729	0.963555	2.68044
1.18039	0.470692	0.792217	2.42206
1.03845	0.293616	1.18837	1.4634
0.877024	0.185896	0.673053	1.21398
0.973422	0.528953	0.661073	3.94312
1.21985	0.367088	0.5784	2.742
1.37112	0.327659	0.596646	1.06999
1.03781	0.443893	0.630724	1.19188
1.06409	0.379785	1.40697	3.64614
1.91359	0.316893	0.424763	3.04202
1.19827	0.568267	0.168448	3.73044
0.704659	0.655748	0.35079	1.79477
2.10857	0.171306	0.229816	2.054
0.946318	0.447938	0.535463	0.740755
1.17872	0.35203	0.427355	1.05853
1.1939	0.637003	0.129964	2.34938
1.34868	0.349518	0.275301	1.69576
0.583845	0.219158	0.221024	1.628
0.632184	0.526912	0.273865	1.0781
1.15247	0.091438	0.199076	0.487828
0.754959	0.280605	0.391673	0.962615
0.891429	0.28872	0.766385	3.03238
0.760799	0.403986	0.413615	3.55271
0.849302	0.137457	0.972492	3.23261
0.937338	0.10862	0.643286
2.19448	0.109412	0.306909
1.54413	0.453187	0.725237
1.26895	0.592973	0.686592
1.09625		0.420356
0.70194
0.537128
