# Supplementary material for: Age-related decline in nuclear envelope LINC complex drives neuronal aging via axon initial segment dysfunction
Source: EMBO Rep. 2026 May 22;27(13):3788–825. doi: 10.1038/s44319-026-00786-5 (PMC13354796; doi:10.1038/s44319-026-00786-5)
Supplement: Supplementary file 4 — Source data Fig. 2 [file 44319_2026_786_MOESM4_ESM.zip › Figure 2 Source Data/2M/2M.xlsx]

## Sheet: 2M distorted nuclei
Cells with distorted nucleus (%)
3M NV	20M NV	20M Control	20M + Sun1
5.88235	35.7143	23.5294	12.5
6.25	31.25	26.6667	6.66667
5.88235	27.7778	40	6.66667
6.66667	31.25	35.2941	11.1111
