# Supplementary material for: Age-related decline in nuclear envelope LINC complex drives neuronal aging via axon initial segment dysfunction
Source: EMBO Rep. 2026 May 22;27(13):3788–825. doi: 10.1038/s44319-026-00786-5 (PMC13354796; doi:10.1038/s44319-026-00786-5)
Supplement: Supplementary file 4 — Source data Fig. 2 [file 44319_2026_786_MOESM4_ESM.zip › Figure 2 Source Data/2B/2B.xlsx]

## Sheet: 2B distorted nuclei
Cells with distorted nucleus (%)
3M NV	3M Control	3M LINC-DN
6.66667	7.14286	53.3333
13.3333	13.3333	53.3333
6.66667	14.2857	53.3333
7.14286	5	41.1765
