# Supplementary material for: Age-related decline in nuclear envelope LINC complex drives neuronal aging via axon initial segment dysfunction
Source: EMBO Rep. 2026 May 22;27(13):3788–825. doi: 10.1038/s44319-026-00786-5 (PMC13354796; doi:10.1038/s44319-026-00786-5)
Supplement: Supplementary file 4 — Source data Fig. 2 [file 44319_2026_786_MOESM4_ESM.zip › Figure 2 Source Data/2J/2J.xlsx]

## Sheet: 2J distorted nuclei
Cells with distorted nucleus (%)
3M	12M	20M
0	15.4	28.6
7.7	21.4	33.3
0	14.3	40
