# Supplementary material for: Age-related decline in nuclear envelope LINC complex drives neuronal aging via axon initial segment dysfunction
Source: EMBO Rep. 2026 May 22;27(13):3788–825. doi: 10.1038/s44319-026-00786-5 (PMC13354796; doi:10.1038/s44319-026-00786-5)
Supplement: Supplementary file 4 — Source data Fig. 2 [file 44319_2026_786_MOESM4_ESM.zip › Figure 2 Source Data/2E/2E.xlsx]

## Sheet: 2E distorted nuclei
Cells with distorted nucleus (%)
Control	LINC-DN only	1 + DN	2 + DN	3 + DN
6.7	53.3	13.3	6.7	50
11.8	56.3	6.7	6.7	58.3
5.3	52.6	14.3	10	66.7
