# Supplementary material for: Age-related decline in nuclear envelope LINC complex drives neuronal aging via axon initial segment dysfunction
Source: EMBO Rep. 2026 May 22;27(13):3788–825. doi: 10.1038/s44319-026-00786-5 (PMC13354796; doi:10.1038/s44319-026-00786-5)
Supplement: Supplementary file 5 — Source data Fig. 3 [file 44319_2026_786_MOESM5_ESM.zip]

Archive with 110 entries (100 files):
- Figure 3 Source Data/
- __MACOSX/._Figure 3 Source Data
- Figure 3 Source Data/3A/
- __MACOSX/Figure 3 Source Data/._3A
- Figure 3 Source Data/.DS_Store
- __MACOSX/Figure 3 Source Data/._.DS_Store
- Figure 3 Source Data/3D/
- __MACOSX/Figure 3 Source Data/._3D
- Figure 3 Source Data/3G/
- __MACOSX/Figure 3 Source Data/._3G
- Figure 3 Source Data/3J/
- __MACOSX/Figure 3 Source Data/._3J
- Figure 3 Source Data/3B/
- __MACOSX/Figure 3 Source Data/._3B
- Figure 3 Source Data/3C/
- __MACOSX/Figure 3 Source Data/._3C
- Figure 3 Source Data/3H/
- __MACOSX/Figure 3 Source Data/._3H
- Figure 3 Source Data/3I/
- __MACOSX/Figure 3 Source Data/._3I
- Figure 3 Source Data/3F/
- __MACOSX/Figure 3 Source Data/._3F
- Figure 3 Source Data/._3A
- Figure 3 Source Data/._.DS_Store
- Figure 3 Source Data/._3D
- Figure 3 Source Data/._3G
- Figure 3 Source Data/._3J
- Figure 3 Source Data/._3B
- Figure 3 Source Data/._3C
- Figure 3 Source Data/._3H
- Figure 3 Source Data/._3I
- Figure 3 Source Data/._3F
- Figure 3 Source Data/3A/Merge_20M Control.tif
- __MACOSX/Figure 3 Source Data/3A/._Merge_20M Control.tif
- Figure 3 Source Data/3A/HA_20M + Sun1.tif
- __MACOSX/Figure 3 Source Data/3A/._HA_20M + Sun1.tif
- Figure 3 Source Data/3A/H3K9me3_20M + Sun1.tif
- __MACOSX/Figure 3 Source Data/3A/._H3K9me3_20M + Sun1.tif
- Figure 3 Source Data/3A/Hoechst_20M Control.tif
- __MACOSX/Figure 3 Source Data/3A/._Hoechst_20M Control.tif
- Figure 3 Source Data/3A/Merge_20M + Sun1.tif
- __MACOSX/Figure 3 Source Data/3A/._Merge_20M + Sun1.tif
- Figure 3 Source Data/3A/H3K9me3_20M Control.tif
- __MACOSX/Figure 3 Source Data/3A/._H3K9me3_20M Control.tif
- Figure 3 Source Data/3A/Hoechst_20M + Sun1.tif
- __MACOSX/Figure 3 Source Data/3A/._Hoechst_20M + Sun1.tif
- Figure 3 Source Data/3A/H3K9me3_20M NV.tif
- __MACOSX/Figure 3 Source Data/3A/._H3K9me3_20M NV.tif
- Figure 3 Source Data/3A/Hoechst_3M NV.tif
- __MACOSX/Figure 3 Source Data/3A/._Hoechst_3M NV.tif
- Figure 3 Source Data/3A/Merge_20M NV.tif
- __MACOSX/Figure 3 Source Data/3A/._Merge_20M NV.tif
- Figure 3 Source Data/3A/H3K9me3_3M NV.tif
- __MACOSX/Figure 3 Source Data/3A/._H3K9me3_3M NV.tif
- Figure 3 Source Data/3A/Hoechst_20M NV.tif
- __MACOSX/Figure 3 Source Data/3A/._Hoechst_20M NV.tif
- Figure 3 Source Data/3A/Merge_3M NV.tif
- __MACOSX/Figure 3 Source Data/3A/._Merge_3M NV.tif
- Figure 3 Source Data/3A/._Merge_20M Control.tif
- Figure 3 Source Data/3A/._HA_20M + Sun1.tif
- Figure 3 Source Data/3A/._H3K9me3_20M + Sun1.tif
- Figure 3 Source Data/3A/._Hoechst_20M Control.tif
- Figure 3 Source Data/3A/._Merge_20M + Sun1.tif
- Figure 3 Source Data/3A/._H3K9me3_20M Control.tif
- Figure 3 Source Data/3A/._Hoechst_20M + Sun1.tif
- Figure 3 Source Data/3A/._H3K9me3_20M NV.tif
- Figure 3 Source Data/3A/._Hoechst_3M NV.tif
- Figure 3 Source Data/3A/._Merge_20M NV.tif
- Figure 3 Source Data/3A/._H3K9me3_3M NV.tif
- Figure 3 Source Data/3A/._Hoechst_20M NV.tif
- Figure 3 Source Data/3A/._Merge_3M NV.tif
- Figure 3 Source Data/3D/3D.xlsx
- __MACOSX/Figure 3 Source Data/3D/._3D.xlsx
- Figure 3 Source Data/3D/._3D.xlsx
- Figure 3 Source Data/3G/3G.xlsx
- __MACOSX/Figure 3 Source Data/3G/._3G.xlsx
- Figure 3 Source Data/3G/._3G.xlsx
- Figure 3 Source Data/3J/3J.xlsx
- __MACOSX/Figure 3 Source Data/3J/._3J.xlsx
- Figure 3 Source Data/3J/._3J.xlsx
- Figure 3 Source Data/3B/3B.xlsx
- __MACOSX/Figure 3 Source Data/3B/._3B.xlsx
- Figure 3 Source Data/3B/._3B.xlsx
- Figure 3 Source Data/3C/Venus_LINC-DN.tif
- __MACOSX/Figure 3 Source Data/3C/._Venus_LINC-DN.tif
- Figure 3 Source Data/3C/HA_Control.tif
- __MACOSX/Figure 3 Source Data/3C/._HA_Control.tif
- Figure 3 Source Data/3C/H3K9me3_Control.tif
- __MACOSX/Figure 3 Source Data/3C/._H3K9me3_Control.tif
- Figure 3 Source Data/3C/HA_LINC-DN.tif
- __MACOSX/Figure 3 Source Data/3C/._HA_LINC-DN.tif
- Figure 3 Source Data/3C/H3K9me3_LINC-DN.tif
- __MACOSX/Figure 3 Source Data/3C/._H3K9me3_LINC-DN.tif
- Figure 3 Source Data/3C/Venus_Control.tif
- __MACOSX/Figure 3 Source Data/3C/._Venus_Control.tif
- Figure 3 Source Data/3C/._Venus_LINC-DN.tif
- Figure 3 Source Data/3C/._HA_Control.tif
- Figure 3 Source Data/3C/._H3K9me3_Control.tif
- Figure 3 Source Data/3C/._HA_LINC-DN.tif
- Figure 3 Source Data/3C/._H3K9me3_LINC-DN.tif
- Figure 3 Source Data/3C/._Venus_Control.tif
- Figure 3 Source Data/3H/._3H.xlsx
- Figure 3 Source Data/3H/3H.xlsx
- __MACOSX/Figure 3 Source Data/3H/._3H.xlsx
- Figure 3 Source Data/3I/._3I.xlsx
- Figure 3 Source Data/3I/3I.xlsx
- __MACOSX/Figure 3 Source Data/3I/._3I.xlsx
- Figure 3 Source Data/3F/3F.xlsx
- __MACOSX/Figure 3 Source Data/3F/._3F.xlsx
- Figure 3 Source Data/3F/._3F.xlsx
