# Supplementary material for: Age-related decline in nuclear envelope LINC complex drives neuronal aging via axon initial segment dysfunction
Source: EMBO Rep. 2026 May 22;27(13):3788–825. doi: 10.1038/s44319-026-00786-5 (PMC13354796; doi:10.1038/s44319-026-00786-5)
Supplement: Supplementary file 5 — Source data Fig. 3 [file 44319_2026_786_MOESM5_ESM.zip › Figure 3 Source Data/3G/3G.xlsx]

## Sheet: 3G AB shift
Total gene
		All gene				GO : Axon Initial Segment
		Y - O - OS	%	gene #		Y - O - OS	%	gene #
Age-related A/B shift gene	Sun1 reverse effect	ABA	31.2946	14220		ABA	32.2581	7
		BAB		10253		BAB		3
	Sun1 no effect	ABB	21.4815	9572		ABB	25.8065	5
		BAA		7227		BAA		3
No-shift genes with aging		AAB	47.2239	11660		AAB	41.9355	7
		BBA		9679		BBA		4
		AAA		11195		AAA		1
		BBB		4396		BBB		1
			Total gene #	78202			Total gene #	31
Age-related A/B shiht gene	Sun1 reverse effect
	Sun1 no effect
No-shift genes with aging
Age-related A/B shift gene
		All gene				GO : Axon Initial Segment
		Y - O - OS	%	gene #		Y - O - OS	%	gene #
Age-related A/B shift gene	Sun1 reverse effect	ABA	59.2969	14220		ABA	55.5556	7
		BAB		10253		BAB		3
	Sun1 no effect	ABB	40.7031	9572		ABB	44.4444	5
		BAA		7227		BAA		3
			Total gene #	41272			Total gene #	18
Age-related A/B shift gene	Sun1 reverse effect
	Sun1 no effect
