# Supplementary material for: Age-related decline in nuclear envelope LINC complex drives neuronal aging via axon initial segment dysfunction
Source: EMBO Rep. 2026 May 22;27(13):3788–825. doi: 10.1038/s44319-026-00786-5 (PMC13354796; doi:10.1038/s44319-026-00786-5)
Supplement: Supplementary file 5 — Source data Fig. 3 [file 44319_2026_786_MOESM5_ESM.zip › Figure 3 Source Data/3J/3J.xlsx]

## Sheet: 3J Scn1a
Scn1a
3M	20M	20M + Sun1
1.10692	0.0527857	0.425224
0.799243	0.0958201	0.468637
0.963544	0.116347	0.380698
1.13029	0.10782

## Sheet: 3J Scn2a
Scn2a
3M	20M	20M + Sun1
1.17194	0.0986728	0.746832
0.863786	0.169444	0.762399
0.98553	0.198743	0.641054
0.978745	0.194631

## Sheet: 3J Scn8a
Scn8a
3M	20M	20M + Sun1
1.14193	0.208964	0.620461
0.908087	0.368951	1.30237
1.02891	0.115947	1.19065
0.921078	0.111205

## Sheet: 3J Kcna2
Kcna2
3M	20M	20M + Sun1
0.77497	2.55418	0.77497
0.884244	3.10122	0.80849
1.34078	3.05832	0.567485

## Sheet: 3J Kcnq3
Kcnq3
3M	20M	20M + Sun1
0.861811	3.15093	0.38312
0.97658	2.52422	0.705308
1.1616	2.84001	0.377834

## Sheet: 3J Nfasc
Nfasc
3M	20M	20M + Sun1
1.52904	0.179613	1.25097
0.647513	0.283754	1.24242
0.537001	0.253982	1.27786
1.28645

## Sheet: 3J Cntnap2
Cntnap2
3M	20M	20M + Sun1
1.16457	0.189442	1.29288
0.506927	0.414568	1.24874
1.32851	0.429261	1.25718

## Sheet: 3J Dlg2
Dlg2
3M	20M	20M + Sun1
1.09326	0.195935	1.32774
0.606614	0.40867	1.27337
1.30015	0.431861	1.33714
