# Supplementary material for: Age-related decline in nuclear envelope LINC complex drives neuronal aging via axon initial segment dysfunction
Source: EMBO Rep. 2026 May 22;27(13):3788–825. doi: 10.1038/s44319-026-00786-5 (PMC13354796; doi:10.1038/s44319-026-00786-5)
Supplement: Supplementary file 5 — Source data Fig. 3 [file 44319_2026_786_MOESM5_ESM.zip › Figure 3 Source Data/3I/3I.xlsx]

## Sheet: 3I FPKM
gene_name	3M_Rep1	3M_Rep2	3M_Rep3	20M_Rep1	20M_Rep2	20M_Rep3	20M + Sun1_Rep1	20M + Sun1_Rep2	20M + Sun1_Rep3
Pbsn	0	0	0	0	0	0	0	0	0
Cdc45	0	0.66	0	0	0	0	0	0	0
H19	0	0	0	0	0	0	0	0	0
Scml2	0.12	0	0	0.15	0.12	0	0	0.16	0
Apoh	0	0.32	0	4.1	6.48	0	0	0	0
Narf	24.53	22.57	30.44	11.41	19.96	15.89	23.71	24.02	19.76
Cav2	10.18	14.73	10.97	6.73	8.56	9.36	7.82	5.08	5
Klf6	13.89	20.11	22.39	19.53	13.64	10.05	9.7	18.77	14.78
Scmh1	17.35	13.05	15.35	8.01	6.2	6.97	11.4	13.09	11.65
Cox5a	526.28	616.33	693.33	292.08	380.32	435.34	290.72	214.1	324.8
Tbx2	0	0.56	0.51	1.2	0.16	0	0.15	0.94	0
Tbx4	0	0	0	0	0	0	0	0	0
Zfy2	0	0	0	0	0	0	0	0	0
Ngfr	0	0.1	1.07	0	0	0.18	0	0	0.21
Wnt3	4.19	5.88	5.93	2.37	4.15	1.65	2.35	0.56	9.05
Wnt9a	0	0	0	0	0	0	0	0	0
Fer	13.38	13.6	18.39	20.36	21.32	14.47	26.75	21.48	26
Xpo6	0	0.07	0	0	0	0	0	0	0.15
Tfe3	0	0	0	0	0	0	0	0	0
Axin2	5.93	8.24	8.91	8.08	8.44	17.73	12.7	7.79	11.36
Brat1	0	0.48	0	0	0.17	0	0.17	0.17	0.37
Gna12	8.7	8.82	10.82	4.46	6.25	18.66	6.32	6.5	7.68
Slc22a18	0	0	0	0	0	0	0	0	0
Itgb2l	0	0	0	0	0	0	0	0	0
Igsf5	0	0	0	0	0	0	0	0	0
Pih1d2	1.49	1.82	1.32	0	0	2.78	1.48	1.02	1.25
Dlat	49.43	49.13	53.17	45.43	68.45	41.72	39.38	37.17	42.87
Sdhd	145.89	155.03	152.59	136.44	105.81	76.14	78.53	65.68	56.45
Fgf23	0	0	0.22	0	0	0	0	0	0
Fgf6	0	0	0	0	0.24	0	0	0	0
Ccnd2	15.49	13.29	14.16	5.69	11.91	8.65	14.86	18.07	15.18
Gpr107	9.94	10.52	9.85	8.3	11.47	8.84	10.53	10.83	13.08
Nalcn	39.32	45.88	39.89	70.6	47.55	45.82	43.38	35.6	39.27
Btbd17	4.9	5.27	8.28	10.3	1.42	3.11	4.13	3.18	5.26
Slfn4	0	0	0	0	0	0	0	0	0
Th	2.16	0.98	2.14	0	0	1.45	1.92	1.65	2.45
Ins2	0	0	0	0	0	0	0	0	0
Scnn1g	1.12	0.11	1.87	0	0	1.91	0	0	0
Drp2	12.92	13.14	14.54	7.99	9.27	5.5	18.46	16.14	19.4
Tspan32	0	0	0.21	0	0	0.43	0	0	0
Lhx2	5.01	6.77	5.94	4.91	13.14	10.34	7.89	7.51	9.1
Clec2g	0	0	0	0.31	0.25	0.27	0	0.24	0.3
Gmpr	47.06	49.59	58.43	24.1	28.45	22.62	37.81	33.07	32.71
Glra1	0.36	0	0.16	0	0	0.54	0.24	0.98	0.3
Mid2	0.34	0.33	0.72	0.29	0.93	0	0.22	0	0.4
Trim25	0	0	0	0	0	0	0	0	0
Dgke	8.99	9.89	11.65	15.72	9.77	15.08	13.09	14.46	10.36
Scpep1	22.41	26.43	27.56	19.73	28.19	14.96	17.04	25.17	26.32
Mnt	6.99	6.97	7.13	2.18	3.47	3.93	8.89	12.08	6.4
Itgb2	3.09	2.07	0.75	9.11	2.54	8.57	1.88	4.65	4.34
Hddc2	36.11	26.38	33.59	42.83	48.16	58.08	34.22	26.19	41.87
Tpd52l1	4.46	1.71	0.91	2.84	1.56	0	0.94	1.18	0.73
Pemt	1.05	0	0	0	0	0	0	0	0
Cdh1	1.56	2.11	0.49	0.16	1.41	1.27	0.74	0.38	0.32
Cdh4	10.66	8.55	9.06	10.73	5.63	3.18	10.46	9.26	9.09
Ckmt1	4.41	5.63	7.13	2.87	1.89	0.83	0.73	1.89	1.87
Bcl6b	0.49	0	0.77	0	0	0.38	0.49	0	0.42
Clec10a	0	0.15	0.16	0	0	0	0	0	0
Alox12	1.11	1.82	1.49	1.46	0.77	0.42	2.98	1.98	2.62
Comt	8.82	6.16	8.53	14.16	7.43	7.98	5.45	6.94	3.93
Rtca	88.68	75.01	98.65	115.89	133.88	105.62	77.1	62.78	79.05
Dbt	14.79	11.52	9.77	18.05	15.58	11.11	15.96	17.29	15.72
Dazap2	98.35	73.77	83.23	96.4	97.17	73.67	56.57	44.64	41.63
Mcts1	213.85	123.62	175.88	226.05	245.3	194.85	120.41	113.65	143.59
Rem1	0	0	0	0	1.47	0	0.36	0	0
Rnf17	0.61	1.51	0.55	0.36	0.86	0.47	1	2.43	1.19
Trappc10	28.91	25.38	29.57	22.71	17.63	26.53	23.74	26.86	28.43
Ccm2	2.12	1.16	1.47	0	0	0	0.31	0	1.6
Wap	0	0	0	0	0	0	0	0	0
Tbrg4	1.45	2.71	3.46	4.47	6.89	4.44	2.95	3.55	4.39
Tmprss2	0	0	0	0	0	0	0	0	0.45
Mx1	0	0	0	0	0	0	0	0	0
Fap	2.59	3.75	3.55	3.48	2.76	3.49	2.45	3.36	2.09
Gcg	0	0	0	0	0	0	0.59	0	0
Ndufa9	15.73	14.44	20.76	7.62	13.88	10.39	12.66	10.78	7.46
Egfl6	2.49	4.59	5.84	0.54	3.68	0.71	4.37	5.14	1.07
Lck	0	0	0	0	0	0	0	0.29	1.05
Tssk3	0	0	0.65	0	0	0	0	0.5	0
Cttnbp2	38.08	33.12	29.32	17.43	23.26	13.86	34.89	39.57	31.55
Galnt1	0.7	0.41	0.9	0.18	0.99	0.47	0.13	0.14	0.86
Myf5	0	0	0	2.17	0	0	0.28	0.85	0.35
Mkrn2	10.48	12.2	15.4	11.91	6.77	8.3	14.16	12.71	13.43
Pparg	0.85	0	0	0	0	0	0.54	0.56	0.35
Raf1	1.08	1.67	2.91	1.66	0.76	0.41	0.73	1.31	2.09
Septin1	0	0	0.27	0	0	0	0	0	0
Pdgfb	7.8	2.79	5.96	1.74	3.75	11.03	11.58	6.45	6.32
Acvrl1	0	0	0	0	0	0	0	0	0
Tamalin	17.03	17.25	15.98	14.48	23.27	19.67	12.51	27.51	29.41
Acvr1b	21.45	20.55	22.85	14.91	16.5	20.74	23.58	20.45	22.19
Tom1l2	4.16	6.98	3.85	1.05	0.67	1.52	1.86	2.19	3.4
Gpa33	0	0	0	0	0	0	0	0	0
Zfp385a	0	0.16	0	0	0	0	0	0.26	0
Itga5	1.21	1.91	0.67	0.49	1.69	1.28	1.37	0.64	1.44
Gabra2	103.57	105.3	92.18	124.55	123.03	105.1	126.9	103.99	112.83
Wdr77	24.78	34.25	34.59	44.92	42.12	43.53	44.87	42.02	41.64
Adora3	0.72	0	0.64	0.31	0	0	0.48	0	0
Atp5pb	210.34	237.99	249.58	126.19	193.47	205.99	129.69	112.04	113.48
Sox9	5.43	8.99	4.33	8.68	9.67	9.67	3.57	6.26	5.61
Hnrnpd	15.6	16.19	15.73	25.88	21.26	15.69	14.56	17.02	16.3
Dynlt1c	7.82	7.75	7.29	1.43	5.89	8.68	9.16	4.94	7.26
C1d	39.17	39.34	47.33	49.81	44.46	46.74	29.41	25.64	20.64
Gm2a	8.01	5.93	9.75	9.74	13.84	11.81	8.35	7.37	6.47
Krit1	36.8	38.06	35.15	41.36	35.01	42.93	39.02	31.13	33.92
Clcn4	79.73	71.16	69.47	71.82	54.43	75.21	61.9	54.6	69.19
Vmn2r88	0	0	0	0	0	0	0	0	0
Grm6	0	0	0	0	0	0	0	0	0
Sema4f	27.29	26.99	24.54	25.67	33.15	36.43	29.88	26.89	28.21
Hk2	1.61	0.6	1.31	1.16	2.97	1.57	1.86	1.51	1.26
Myo18a	0.38	0.52	0.24	0	0.15	0.41	0.07	0.07	0.09
Sez6	3.98	3.82	5.07	0.7	1.8	0.88	1.69	2.44	3.33
Haao	1	0	0	0	0	2.49	0.88	0	0
Cd52	48.21	35.61	50.01	323.04	322.34	366.59	110.84	115.47	107.17
Abhd15	2.69	0.65	0.57	0	0	0	0	0	0
Hoxb6	0	0	0	0	0	0	0	0	0
Loxl3	0	0	0	0	0	0	0	0	0
Tcl1b5	0	0	0	0	0	0	0	0	0
Btn1a1	0	0	0.4	0.42	0	0	0.65	0.33	0.21
Kat2b	34.79	34.14	34.22	43.91	38.11	53.06	23.15	33.82	26.88
Rab5b	4.7	3.75	6.78	4.58	3.46	3.19	2.8	4.86	6.05
Cryba1	0	0	0	0	0	0	0	0	0
Dnmt3l	0	0	0	0	0	0	0	0	0
Aire	0	0	0	0	0	0	0	0	0
Icosl	0.45	0.73	1.2	0	0.21	0.91	1	0.21	0.77
Spg7	3.07	0.5	1.63	2.08	0	1.12	2.44	1.67	1.02
Sult5a1	0.97	0.97	0.97	0.57	0.3	0.66	0.43	0.59	0.37
Rpl13	297.83	264.62	361.46	298.69	319.94	307.15	197.81	147.68	230
Chmp1a	13.47	20.08	24.08	12.28	14.76	13.42	20.15	17.7	20.94
Rpa1	0.32	0.13	0.64	1.26	0.56	0	0	0.22	0
Serpinf1	6.94	7.64	7.48	3.33	4.96	3.98	3.2	2.96	3.67
Tubgcp3	53.14	58.5	51.18	43.87	50.75	43.47	56.46	60.5	52.01
Oprm1	7.8	5.25	6.51	11.18	2.65	6.76	3.88	5.45	7.62
Polr3d	2.99	3.16	2.11	4.11	3.86	2.6	2.29	3.83	1.83
Tcf7	2.74	3.79	4.14	1.5	3.1	3.91	5.51	5.9	2.12
Ddx3x	92.65	85.56	84.96	114.3	112.86	116.21	91.79	88.04	76.52
Il12rb1	0	0	0	0	0	0	0	0	0
Slc5a5	3.28	7.02	5.62	10	6.76	6.53	5.16	5.31	6.36
Kcnn3	1.01	0.83	0.26	0	1.01	0.22	0.97	0.4	1.49
Usp32	28.29	23.75	20.96	34.06	27.43	33.93	22.78	22.2	26.38
Car4	162.09	137.08	163.52	34.59	54.72	88.25	69.74	50.38	46.99
Txnrd3	0.3	0	0.26	0	0	0	0.2	0	0
Fasl	2.47	2.21	1.2	2.35	0.31	5.1	1.5	1.24	3.06
Zfp512b	44.33	41.83	38.54	33.62	32.19	27.34	41.25	49.65	48.91
Dnajc5	25.11	29.67	27.54	25.43	29.13	26.26	27.5	29.31	27.08
Tpd52l2	4.87	4.5	1.55	0.43	2.03	3.92	0.82	0.69	1.68
Fmr1	0.46	0.23	0	0	0	0	0.37	0.13	0.16
Bcl11a	43.96	37.85	39.1	58.86	50.89	57.68	45.32	43.83	43.17
Il4	0	0	0	0	0	0	0	0	1.59
Pxmp4	29.47	12.13	33.61	11.57	11.51	39.15	26.69	30.11	33.9
Dlg3	0	0	0	0	0	0	0	0	0
Gnb1l	0	0	0	0	0	0	0	0	0
Dbh	0.5	0	0.15	0	0.23	3.28	0.66	0	0
Mmp11	3.92	1.53	2.34	0.65	0.52	0	7.14	5.14	1.91
Smarcb1	2.95	1.98	1.67	0.47	0	0	2.53	0.38	3.2
Vpreb3	0	0	0	0	0	0	0	0	0
Hip1r	7.66	7.8	5.37	5.55	7.42	4.83	6.77	7.05	8.5
Nsun5	14.12	10.47	12.28	12.67	9.53	12.17	10.72	13.39	17.93
Top1mt	6.19	11.07	8.19	7.99	6.65	2.77	7.35	8.19	6.64
Hoxa10	0	0	0	0	0	0	0	0	0
Hoxa4	0	0	0	0	0	0	0	0	0.48
Gm38393	4.72	8.34	1.75	1.35	2.67	2.34	8.89	12.37	9.93
Mmp14	4.08	3.97	5	1.36	2.57	2.67	1.26	4.29	2.94
Slc7a7	0	0	0.56	0	0	0	0	0	0
Oxa1l	24.65	24.02	24.29	15.16	23.39	27.37	24.29	21.33	21.39
Heatr6	17.7	19.36	21.33	9.73	7.94	11	17.02	22.27	23.11
Ccl3	2.11	26.15	0	17.71	12.06	24.42	0	0.95	11.55
Wfdc18	17.38	29.88	52.22	0	20.54	10.41	4.86	6.65	43.59
Icam4	0	0.77	0.45	0	0	0	0.63	2.09	0
Ilf2	88.84	74.3	82.25	70.76	64.13	59.85	58.79	59.03	63.02
Chtop	0.18	0	0.16	0	0	0	0	0	0.3
Snapin	65.28	95.21	68.82	53.92	56.51	49.91	53.41	40.37	50.04
S100a4	2.67	7.48	1.17	15.21	3.38	14.85	6.95	0	6.36
S100a3	0	0	1.37	4.31	1.02	1.12	7.16	1.05	1.66
S100a5	0	1.4	7.6	8.47	2.18	4.8	0	0	0
S100a6	3.75	7.88	17.2	16.33	25.64	14.07	19.74	7.1	15.97
Scn4a	0	0	0	0	0	0	0	0	0
Icam2	6.89	0	2.26	0	0	0	0	0.5	0
Mapk7	0	0	0	0	0	0	0	0	0
Epn2	0	0	0	0	0	0	0	0	0
B9d1	92.56	46.91	65.42	29.32	35.87	39.33	46.69	59.36	46.71
Sec24b	45.52	53.54	45.88	54.54	50.36	54.01	49.01	41.97	40.04
N4bp3	0.72	1.33	3.22	3.77	2.25	2.73	4.09	2.72	3.69
Rmnd5b	59.46	83.43	63.11	70.9	48.21	37.22	43.6	55.63	59.82
Nhp2	66.45	64.38	52.81	69.66	33.49	73.41	31.67	29.39	24.27
Vps9d1	0.99	0.7	1.14	0	0	0.22	1.14	0.39	1.72
Zfp276	10.13	9.55	11.51	4.59	2.67	9.53	12.11	9.55	11.57
C1ql4	0	0	0	0	0	0	0.41	1.69	0
Mfsd10	0.94	1.5	0.41	0	0	0.35	0	0	0
Luzp1	4.97	1.63	2.97	0.85	1.2	0.82	1.79	1.11	1.2
Slc13a2	0	0	0	0	0	0	0	0	0
Kctd10	2.14	3.85	2.88	1.18	0.75	1.43	1.97	0.37	1.38
Poldip2	42.08	46.17	45.13	31.2	41.65	50.7	40.77	40.22	51.7
Sebox	0.68	0.28	0.3	0	0	0	0	0	0
Ift20	129.56	131.71	177.66	74.5	91.51	49.08	96.03	95.67	90.82
Col6a1	92.52	83.04	79.06	32.42	43.07	40.87	102.8	99.77	121.51
Pcbp3	1.21	0.45	3.83	0.29	0.53	1.92	0	0.69	0.57
Lgals9	0.89	0.48	0.25	0.51	0.81	0	1.58	0.39	0.5
Araf	21.8	26.09	30.29	18.02	14.87	13.79	27.29	20.38	28.03
Cfp	38.13	34.29	34.51	26.95	35.97	45.96	43.6	44.11	57.34
Timp1	0.63	0	1.03	1.06	0	0.91	0.77	0	0
Uxt	40.46	36.66	28.06	37.79	47.77	18.89	27.14	15.16	16.53
Cnnm3	0	0	0	0	0	0	0	0	0
Lman2l	1.71	0.3	2.03	1.72	0.68	2.06	2.95	2.19	0.84
Mcm3ap	16.32	16.83	16.03	14.18	17.58	16.27	21.98	19.1	21.93
Pcnt	0	0.03	0	0	0	0	0	0.06	0
Ftcd	0	0	0	0	0	0	0	0	0
Mxd1	6.43	6.07	5.69	5.66	6.7	4	4.43	2.64	4.34
Gmcl1	63.46	68.87	56.54	86.68	69.19	105.38	78.57	62.11	66.22
Snrnp27	127.62	104.87	111.84	97.05	61.76	129.26	71.07	61.74	49.7
Oas1c	1.3	0	0.67	0.98	4.91	0.85	3.99	3.08	3.5
Oas1h	0	0	0	0	0	0	0	0	0
Ocrl	36.75	35.36	33.51	31.13	23.67	27.24	44.2	51.07	37.15
Calm1	191.18	193.7	246.39	134.9	152.86	139.93	96.96	85.01	112.85
Agpat3	23.76	26.35	22.81	23.67	22.61	29.79	20.44	24.93	22.58
Slc26a3	1.29	0	0	0	0	0.44	0	0	0
Sema6b	5.38	4.69	4.63	8.11	7.72	5.04	7.66	4.7	7.94
Uhrf1	0	0	0	0	0	0	0	0	0
Dpp9	19.96	22.61	19.41	18.07	18.98	12.54	21.17	24.83	25.04
Ramp2	9.81	12.19	9.94	4.84	7.15	1.2	4.17	1.65	1.62
Lsr	0.21	0	0	0	0	0	0	0	0
Gramd1a	1.24	1.02	2.08	0.27	1.29	0.71	1.87	1.28	1.06
Hpn	0	0	0	0	0	0	0	0	0
Gabrg1	9.77	10.74	12.79	10.92	12.02	17.45	6.38	7.74	7.9
Ckb	608.95	679.8	821.09	465.39	460.99	470.66	485.81	433.18	531.25
Sp1	5.7	6.91	10.59	5.62	4.33	5.61	5.58	7.09	5.85
Itgb7	0.16	0.39	0.56	0.82	0.65	0	0.42	1.51	0.54
Myg1	36.4	41.24	39.56	40.79	30.21	27.57	36.29	40.7	47.15
Rarg	0	0.25	0	0	0	0	0	0	0
Pfdn5	62.96	75.8	93.51	109.88	106.26	81.99	61.19	38.82	37.18
Efnb2	11.75	9.3	7.95	13.55	6.28	20.87	13.71	7.35	9.76
Rrp15	30.44	25.13	32.11	32.01	26.76	15.18	26.08	15.34	19.49
Rnd2	27.24	22.51	32.47	26.1	22.01	13.78	25.36	15.3	19.98
Srr	6.57	3.86	3.98	2.15	3.47	5.44	2.41	6.31	4.42
Sync	0	0	0	0	0	0	0	0	0
Fndc5	0	0.11	0	0	0	0	0	0	0
Acp5	0	0	0	0	0	0	0	0	0
Cnn1	0	0.44	0.48	0	0	0.27	0.24	1.02	0.61
Fbxo9	1.39	1.29	1.24	0	0	0	3.65	0	0
Vps50	10.55	11.99	12.2	14.99	12.73	14.96	13.04	11.12	14.7
Hars1	43.62	40.17	46.58	28.52	28.06	37.66	18.94	18.6	33.47
Zmat2	53.38	47.96	55.66	44.55	54.34	44.05	29.15	24.4	27.79
Ube2c	5.86	6.7	11.42	2.63	2.08	3.79	8.87	13.17	12.01
Smg5	22.94	14.86	23.75	16.41	15.11	23.95	25.86	15.52	23.29
Cct3	2	2.38	3.58	4.29	0.93	0.68	3.88	4.31	1.53
Glmp	9.95	8.8	12.64	11.56	9.87	10.66	9.98	11.33	12.81
Mef2d	8.74	13.45	11.08	2.63	5.65	3.32	9.61	8.85	11.32
Tmem79	0	0	0	0	0	0	0	0	0
Snd1	11.37	10.01	9.23	9.15	5.46	4.53	10.79	8.66	10.57
Col18a1	3.35	2.36	3.93	1.83	2.24	1.59	3.43	6.61	5.36
Slc19a1	0.36	1.1	0	0	0	1.1	0	1	0
Kpnb1	4.77	7.5	7.02	4.45	5.36	7.85	4.84	6.12	4.7
Npepps	51.75	50.89	48.36	37.62	46.85	45.78	56.67	48.05	46.78
Tbx21	0	0	0.3	0	0	0	0	0	0.29
Mrpl10	25.66	26.07	19.9	29.73	19.64	25.02	26.64	23.85	13.66
Cyp51	22.7	24.86	30.41	30.22	13.98	18.17	31.68	24.56	30.63
Tcf25	17.78	18.69	20.74	8.95	7.93	13.88	11.93	12.61	14.2
Tubb6	0	0	0	0	0	0	0	0.69	1.71
Def8	0	1.12	0.2	0.4	0.63	0	0	1.88	0.78
Meox1	0	0	0	0	0.8	0	0	0.26	0
Sost	0	0	0	0	0	0	0	0.29	0
Nkx2-1	0	0	0	0	0	0	0	0	0
Pax9	0	0	0	0	0	0	0	0	0
Irx2	3.69	1.84	2.73	0.56	9.83	5.13	3.22	3.1	3.85
Col1a1	0.34	0.39	0.67	0.12	0.38	0	0.82	0.75	0.47
Itga3	0.26	0.29	0.31	0	0.49	0	0	0	0
Sgca	0	0	0	0	0	0	0	0	0
Dlx3	0	0	0	0	0	0	0.22	0	0.28
Foxm1	0.61	0.07	1.33	0.15	0.24	1.2	0.35	0	0.6
Itfg2	3.44	3.15	5.72	6.11	3.06	1.32	6.32	6.28	3.72
Nrip2	4.38	4.72	4.33	0	1.59	0.35	1.54	2.22	1.18
Tulp3	23.58	29.68	27.27	37.31	16.93	23.58	33.37	39.8	39.43
Gtf2h4	3.17	1.73	2.36	0	0.36	0	0	1.81	0.9
Tubb5	65.02	55.9	72.97	60.14	53.74	63.18	43.62	35.25	49.56
Ell2	9.1	10.21	8.9	15.04	14.43	15.08	10.46	10.25	8.31
Jup	1.42	1.8	4.06	2.95	1.99	2.57	2.77	1.25	2.67
Fkbp10	1.31	3.35	2.34	0.57	0.68	0.99	3.06	0.45	1.68
Klhl10	0.43	0.18	0.77	3.74	2.51	0	0.86	1.48	1.63
Mnx1	0	0	0	0	0	0	0	0	0
Nom1	10.31	8.93	7.86	8.5	9.8	9.2	12.23	11.11	11.51
Ergic1	2.9	3	4.09	6.68	5.52	8.59	4.28	6.3	2.87
Tnk1	0	0.2	0	0	0	1.11	0.98	0.67	0
Acap1	0	0	0	1.49	0	0	0	0	0
Tcea3	1.12	0	1	0	2.04	2.23	0	1.02	0
Csn3	0	0	0	0	0	0	0	0	0
Ifrd1	16.15	18.76	11.83	20.19	18.96	18.13	20.65	22.94	25.01
Stk38l	9.37	13.33	6.96	8.01	11.88	13.13	9.34	9.98	8.15
Brpf1	0.08	0.29	0	0	0	0	0	0	0
Akr1b1	19.48	17.79	16.77	14.27	10.39	14.85	17.59	12.67	10.05
Hoxc13	0	0	0	0	0	0	0	0	0
Hoxc11	0	0	0	0	0	0	0	0	0
Hoxc8	0	0	0	0	0	0	0	0	0
Hoxc6	0	0	0	0	0	0	0	0	0
Gstt1	9.89	9.96	13.35	12.89	10.17	4.18	7.5	9.64	10.24
Gstt3	0.93	1.52	3.53	3.64	0.96	0.35	0.93	0.96	1.58
Ddt	33.23	45.89	26.61	38.41	32.39	38.09	21	17.02	28.88
Tat	0	0	0	0	0	0	0	0	0
Marveld3	0.69	1.28	4.02	4.53	0.24	5.71	1.16	1.67	1.48
Ddx18	34.28	39.71	40.13	22.83	29.69	29.91	25.07	25.28	22.98
Ubl3	24.66	29.09	32.35	45.21	48.42	52.49	32.33	32.59	25.39
Gramd2b	1.46	1.72	2.17	2.83	4.95	1.73	1.08	3.79	4.99
Eef1e1	16.72	15.6	18.95	13.62	18.18	18.39	10.85	9.34	6.8
Akt1	10.63	19.09	8.81	17.53	18.06	9.29	13.81	14.21	17.41
Cldn15	0	0	0	0	0	0	0	0	0
Il16	2.76	2.83	2.13	0.41	0.32	0	0.1	0.64	0.66
Tcirg1	0	0	0	0	0.22	0	0	0.22	0.23
Naglu	3.96	5.27	5.61	2.02	3.9	5.52	2.87	1.59	4.8
Coasy	0.71	0.48	0.32	0	0	0	0	0	0
Smo	2.82	3.65	6.52	2.48	1.21	1.83	5.09	3.59	1.49
Tspan33	0.44	0	0.19	0	0	0	0	0.6	0
Crnkl1	7.23	10.57	13.16	8.46	4.54	9.2	8.39	9.96	7.66
Rin2	0	0	0	0	0	0	0	0	0
Folh1	7.58	2.94	4.76	4.9	3.52	4.06	3.74	5.5	3.65
Chordc1	57.75	51.72	65.39	59	61.77	65.13	62.63	61.73	50.53
Rtcb	34.08	43.96	46.64	44.76	42.67	31.69	40.64	32.33	38.26
Pwp1	19.37	21.66	18.8	16.96	10.73	10.74	14.28	18.31	18.55
Fbxo7	14.77	14.62	6.39	9.62	13.01	5.51	10.64	13.12	14.96
Capns1	0	0	0	0	0	0	0	0	0
Lrp3	0	0.08	0	0	0	0	0	0	0
Dsg4	0	0	0	0	0	0	0	0	0
Evx2	0.1	0	0	0	0	0.45	0.26	0	0
Hoxd13	0	0	0	0	0	0	0	0.7	0
Hoxd12	0	0	0	0	0	0	0	0	0
Folr1	0	0.87	0	0	0.48	0	0	0	0.61
Clpb	13.71	12.61	14.53	14.2	11.48	13.85	17.63	18.95	15.69
Septin7	2.35	1.93	2.7	2.06	1.16	2.3	2.02	4.4	1.15
Zdhhc4	4.72	3.3	5.4	2.91	4.15	1.51	1.35	0.92	2.85
Rac1	0.29	0.64	1.05	1.04	0.27	0.45	0	0.14	0.68
Nup214	23.8	19.45	23.13	12.18	8.51	10.42	17.15	19.49	20.48
Aif1l	1.6	2.51	2.03	0	0.93	0.41	0.54	1.65	1.37
Cpa3	0	0	0	0	0.43	0	0	0	0
Ltbp1	0.54	0.59	0.16	0.11	0.76	0.55	0.8	0.17	0.52
Ugp2	6.85	11.03	4.93	11.92	12.22	2.87	12.04	11.81	8.69
Kcnh6	0.12	0.7	0.49	0.69	0	0	0.16	0.17	0
Trmt1	0.38	0.54	1.06	0.36	0.46	0.75	0	0	1.41
Nacc1	1.41	1.31	1.18	0.33	0.79	0.72	2.14	1.03	1.94
Nfix	5.3	4.44	7.39	5.72	2.8	3.48	4.2	2.23	7.21
Slc1a5	3.64	2.99	5.3	1.86	4.86	0.93	5.08	1.88	1.3
Uba1	0	0.08	0.09	0	0	0	0	0	0
Vwf	0.18	0.04	0.16	0.08	0.76	0.55	0.12	0.25	0.08
Siae	4.87	1.48	3.57	1.8	3.32	7.02	4.2	3.9	3.1
Vsig2	0	0	0	0	0	0	0	0	0
Esam	3.75	6.72	9.43	8.98	12.63	14.18	8.77	7.74	6.79
Spa17	8.03	5.84	1.42	14.77	4.21	4.62	4.23	0	2.62
Fam50a	57.65	70.88	86.81	47.54	42.61	56.6	44.57	52.67	43.13
Emd	2.93	4.47	4.73	6.81	4.5	9.48	4.91	4.32	3.07
Taco1	0	0.81	1.48	0.57	1.36	1.49	4.85	1.82	0.56
Grik3	11.31	13.25	11.69	4.92	4.72	6.26	8.24	8.91	8.55
Gria3	245.07	250.51	187.16	319.27	337.36	310.96	304.8	282.5	283.42
Npas1	0	0	0	0	0	0	0	0	0
Sipa1l2	0.06	0.1	0.11	0	0.09	0	0	0	0.11
Ap4e1	13.15	14.38	9.73	15.07	16.69	13.12	24.49	17.31	19.6
Blvra	24.68	36.39	38.26	24.63	29.47	28.64	31.57	24.7	29.59
Pdzd4	0.11	0	0.4	0	0	0	0	0.31	0
Srpk3	16.87	27.62	22.91	25.59	17.88	25.55	25.47	18.68	23.91
Idh3g	380.4	406.16	506.66	319.11	339.19	277.09	362.87	347.24	364.17
Pnck	0.88	1.21	1.05	0	0	0	0	0.82	1.99
Ssr4	96.58	115.07	135.31	36.18	46.14	42.67	36.28	30.24	53.02
Bcap31	178.47	230.11	298.51	157.27	109.65	152.31	104.06	105.49	86.3
Fam98a	0.59	1.34	1.46	0.78	0.83	0.23	0.6	1.64	0.25
Ltbp2	0	0	0	0	0	0	0	0	0
Kmt2a	0	0	0	0	0.03	0	0	0	0
Ift46	3.33	3.53	1.93	1.89	1.92	3.45	2.1	1.89	1.85
Tmem25	1.16	1.23	1.83	0	1.2	0	0.46	0.24	1.16
Cd3g	0	1.95	0	0	0	0	0	0	0
Trappc6a	10.18	12.65	13.81	10.13	8.34	5.91	17.91	3.68	6.71
Supt6	15.48	13.07	10.67	11.21	9.7	11.56	14.24	10.91	13.2
Spag5	20.23	28.36	17.46	10.75	11.35	16.93	20.48	20.64	16.31
Foxn1	0	0.21	0.12	0	0.36	0	0.17	0	0
Unc119	0.67	1.09	0.62	0.58	0	0.5	1.35	1.41	0
Rab34	0.34	1.1	1.67	0	0	0	0	0	0
Sdf2	143.33	169.11	193.75	93.13	98.21	83.43	119.32	85.53	96.03
Ccne1	11.49	17.04	22.08	12.85	17.39	11.16	8.69	13.41	10.72
Hsf2bp	0	0	0	0	0	0	0	0.18	0
Bbc3	2.66	1.39	1.95	2.11	1.34	0.73	1.94	3.99	2.47
Mybpc3	0	0	0.09	0	0	0	0	0	0
Psmc3	0	0.22	0	0	1	0	0.36	0.66	0
Acp2	0	0	0	0	0	0	0	0	0
Rapsn	0	0	0	0	0	0	0	0	0
Slc39a13	0.17	0	0.95	0	0	0	0	0	0
Celf2	9.33	9.15	11.85	0.18	2.05	0.87	5.48	6.05	5.19
Nr1h3	0	0	0	0	0	0	0	0	0
Ddb2	12.01	13.62	18.21	12.09	6.93	7.88	7.71	11.37	13.62
Spi1	0	0	0	0.96	0	0	0	0.38	0
Sf3a1	17.6	17.82	15.04	18.25	11.18	18.04	16.54	19.07	13.6
Stat6	4.78	2.5	2.82	6.5	7.14	10.81	9.03	4.5	6.54
Clgn	13.78	12.74	10.43	22.52	20.4	16.7	17.02	20.52	16.07
Napsa	0.58	1.65	1.8	1	1.58	0.43	1.53	1.58	3.42
Vrk3	11.91	10.11	14.19	10	5.19	9.35	12.08	8.8	13.54
Smg9	23.29	25.02	33.11	32.02	28.06	15.94	39.05	24.96	30.66
Paxip1	14.62	14.44	16.25	9.2	13.88	12.13	13.27	11.09	12.32
Rmnd5a	18.01	20.51	16.5	20.65	19.91	19.28	18.85	17.15	16.83
Mov10	0	0	0	0	0	0	0	0	0
Ppm1j	0.77	0	0.23	0	0	0.78	1.37	0.71	3.06
Rhoc	0.78	0.96	1.74	2.02	2.13	0	2.41	1.07	1.32
Prr27	0	0	0	0	0	0	0	0	0
Tead3	0	0	0	0	0	0	0	0	0
Ppard	1.39	0.41	0.79	0	0.18	0.39	0.51	1.05	1.3
Def6	0	0.46	0.34	0	0	1.14	0	0	0
Peg3	0.09	0.07	0	0	0	0	0.06	0.06	0.08
Zim1	2.38	2.72	1.95	5.66	5.53	3.82	3.96	6.65	3.4
Metrn	0	0	0.82	0	0.21	0	1.63	0	1.05
Lmf1	0.22	0	0	0	0	0	0	0.3	0
Ciao3	5.46	10.61	9.02	4.34	6.67	4.53	7.83	8.11	4.63
Angptl4	0.38	1.23	1.57	0	1.75	1.15	0.84	0.17	0.43
Dbf4	0	0.29	0.16	0.31	0	0	0	0	0
Daxx	0	0	0	0	0	0	0	0	0
Cd320	1.16	1.59	2.09	0.34	0.54	0	2.08	1.08	3.32
Ipo4	26.96	30.87	25.01	26.79	22.65	26.58	26.99	31.61	31.71
Tm9sf1	0	0	0.64	0	0	0	0	0	0
Rec8	11.4	7.72	11.95	4.46	11.99	7.75	14.19	10.55	6.71
Irf9	0	0.14	0.15	0	0.76	0.26	0.23	0.24	0
Gmpr2	13.93	15.5	18.67	8.73	4.82	7.58	8.72	4.49	8.91
Mdp1	80.81	82.15	88.98	51.41	31.97	36.55	72.13	70.38	46.81
Dhrs1	32.2	42.59	50.04	38.77	21.45	36.84	31.88	34.06	51.41
Ncan	22.67	27.73	20.83	26.13	20.8	31.79	20.01	25.5	27.28
Tmem161a	7.32	7.02	5.56	5.33	3.66	2.11	4.44	4	7.11
Armc6	15.12	12.69	17.74	9.9	9.96	18.36	19.45	13	13.24
Borcs8	9.1	7.38	18.42	5.49	3.45	5.68	2.58	3.53	6.72
Slc25a42	18.69	15.01	12.2	7.97	12.5	7.93	16.86	17.71	21.84
Snx9	15.4	11.81	12.79	5.89	9.71	8.16	14.14	13.7	8.53
Ranbp3	0	0.59	0.48	0	0	0	0	0.25	0
Ndufa11	257	308.48	305.16	239.89	283.84	214.78	120.27	99.46	140.05
Bmp8b	1.85	0.58	0.25	0.75	0	0	0.38	0.2	0
Nr2f6	7.53	4.75	7.43	4.72	2.95	3.23	9.3	5.32	6.27
Use1	1.52	0.98	1.48	0	0	2.45	0.8	0.82	1
Ocel1	3.36	3.29	3.01	4.19	1.64	2.26	3.85	4.37	3.92
Dyrk1b	0	0.14	0	0	0	0	0	0	0
Braf	39.74	41.88	35.83	33.71	27.25	28.68	31.46	35.92	30.02
Ndufb2	74.59	88.47	80.41	82.22	78.77	84.41	63.82	35.37	55.54
Hltf	33.55	28.95	30.87	30.49	27.01	28.8	31.64	36.51	27.01
Prpf6	3.27	4.36	4.03	9.33	8.55	3.54	6.94	4.7	4.91
Rgs19	2.77	2.32	2.75	1.03	3.87	0.45	4.05	2.92	0.53
Rgs20	0	0	0.8	0.71	0	0	0	0	0
Abhd3	2.21	3.08	3.36	2.32	2.76	4.02	2.07	1.22	0.76
Snrpd1	127.52	125.65	141.5	124.4	149.52	166.6	106.7	67.55	76.51
Tchp	13.2	22.12	16.36	14.75	11.93	10.4	19.62	25.79	21.4
Tiam1	3.85	2.38	2.95	2.11	1.31	0.73	1.01	1.68	4.2
Tsc2	0.21	0	0.06	0	0	0	0.1	0	0
Rpl3l	0	0	0	0	0	0	0	0	0
Nherf2	0	0.16	0	0	0	0	0	0	0
Puf60	1.63	0.76	2.31	2.04	0.96	0	2.48	1.92	1.6
Golga2	0	0	0	0	0	0	0	0	0
Uck1	35.02	29.73	41.14	24.88	41.27	22.92	33.8	28.83	30.6
Scin	0.42	0	0	0	0	0	0	0	0
Ikzf4	0.23	1.48	1.12	0	0	0.24	2.93	1.08	2.95
Mien1	209.33	208.3	227.99	159.93	148.6	174.56	123.57	116.22	115.77
Pon1	0.6	0	1.86	0	0.41	0	0	0	0
Axl	1.34	2.9	2.65	2.86	5.48	10.68	2.95	4.09	4.44
Tgfb1	0	0	0.53	0	0.27	0.9	0.53	1.36	0.34
Ccdc97	9.34	9.91	6.15	10.84	5.55	10.27	5.52	10.22	9.66
Zfp40	22.8	22.71	23.09	30.38	29.89	43.13	21.15	27.87	24.58
Akap8l	88.03	85.32	98.18	23.09	41.58	21.78	56.17	74.25	56.21
Shh	1.91	2.53	2.37	3.35	6.76	5.6	2.76	3.85	2.52
Pdcd2l	27.95	14.33	35.43	17.31	8.31	10.18	15.26	9.32	16.32
Gtf2f1	45.09	45.09	48.3	15.23	19.17	27.99	35.76	36.45	28.03
Clpp	213.17	249.24	226.83	135.87	130.9	144.95	146.97	129.88	140.42
Alkbh7	42.09	27.33	42.54	8.44	27.33	31.3	14.85	7.51	5.5
Pspn	0	1.16	0	2.34	0	0	0	0	4.58
Dennd1c	0.5	0.69	0.45	0.88	2.33	1.02	1.8	0.92	1.44
Med6	6.88	3.73	7.34	2.36	3.72	2.04	2.43	1.25	3.07
Prkd1	10.02	4.25	6.05	4.35	11.8	7.23	10.41	9.78	9.48
Lcp2	1.92	1.94	0.51	1.39	3	1.38	1.84	1.09	1.83
Cse1l	24.51	26.41	27.41	36.92	31.41	37.14	22.1	22.43	16.11
Naa20	44.98	37	36.71	16.27	19.11	19.23	17.2	28.37	12.87
Prkra	15.77	25.55	29.13	23.05	34.62	22.91	27.3	31.13	20.19
Fkbp7	37.8	37.99	50.5	16.27	37.61	34.22	19.04	15.5	17.89
Plekha3	33.04	27.35	21.05	36.51	33.87	46.97	29.47	28.49	17.42
Ykt6	31.27	32.44	33.04	19.22	14.57	21.01	18.03	9.85	18.8
Baz1b	30.94	30.48	30.29	27.19	29.96	19.8	39.37	39.59	41.38
Pex6	15.68	20.09	25.18	16.15	21.52	17.81	16.84	16.26	21.14
Mrpl2	2.37	3.09	2.57	0.81	0	0	0.63	0.65	2.38
Mea1	4.24	8.96	8.44	6.78	3.56	4.98	2.99	4.71	4.64
Gnmt	7.08	4.61	5.45	8.88	17.84	12.57	8.77	12.24	13.42
Grin2d	8.98	8.47	4.92	3.66	5.83	5.12	9.06	8.6	11.26
Kdelr1	0.56	1.47	0.5	0.49	0	0	0	0	0
Tmem143	0.53	1.42	2.01	0	0	0	0	0	0.32
Pdxk-ps_ENSMUSG00000002791.19	0	0	0	0	0	0	0	0	0
Ggct	7.54	9.33	6.85	3.63	11.56	10.91	6.79	6.27	6.93
Jag2	14.48	12.73	10.21	7.25	8.32	4.98	15.39	13.11	21.68
Btbd6	1.31	1.74	1.16	0	1.15	0	0.28	0	0
Nudt14	4.9	2.77	5.7	3.25	4.11	0	3.51	2.06	7.58
Epdr1	126.64	142.26	175.43	154.97	129.3	136.07	98.55	101.92	97.35
Flii	26.47	26.26	23.44	25.14	19.15	28.81	28.6	22.35	26.49
Top3a	0.23	0.63	0.51	0	0.46	0.17	0.74	0.76	1.51
Atg4d	4.99	5.43	6.83	4.04	2.94	3.32	5.07	4.29	4.77
Qtrt1	74.16	71.14	78.59	29.12	29.76	45.21	41.64	57.77	49.83
Plin4	0	0	0	0	0	0	0	0	0
Hdgfl2	3.02	3.09	5.07	3.3	7.08	3.16	2.78	3.64	5.16
Chaf1a	5.6	4.9	3.59	5.64	3.47	5.92	5.37	3.01	3.01
Adprh	26.58	29.52	26.82	17.76	21.76	19.1	21.09	23.45	27.75
Tmem39a	0	0	0	0	0	0	0	0	0
Timmdc1	20.23	16.07	22.37	5.93	8.62	10.72	10.64	12.9	8.22
Pla1a	0	0	0	0.38	0	0	0	0.6	0.38
Mcm2	0.25	2.51	2.31	1.51	0.68	0.56	0.99	0	2.32
Tpra1	2.09	3.53	3.53	2.35	2.41	1.13	3.12	2.72	3.38
Nab1	0	0	0.1	0	0.15	0	0.14	0	0
Adgre5	0	0	0	0	0	0	0	0	0
Il17ra	4.83	2.45	4.24	2.27	5.2	4.82	4.62	6.03	6.21
Lamb1	0	0	0.12	0	0	0	0	0	0
Kcnn1	1.72	1.41	1.27	2.49	2.4	1.7	2.17	4.04	5.04
Arrdc2	12.84	16.74	15.36	15.17	10.79	10.99	19.59	17.67	18.24
Ppp1r17	13.55	14.37	11.88	3.49	9.34	5.68	5.02	13.44	5.98
Cd36	0	0	0	0	0	0	0	0	0
Map2k7	0	0	0	0.21	0	0	0	0	0
Timm44	108.1	114.56	107.72	97.03	117.95	128.03	115.14	107.68	125.41
Ap2a2	25.76	28.67	31.07	26.76	38.29	38.02	24.12	25.67	25.57
Pnkp	4.02	3.77	3.12	5.49	6.88	5.96	0.91	1.89	4.7
Med25	31.37	29.38	23.07	31.21	28.13	20.77	27.02	25.49	32.5
Bcam	0	0.43	1.56	0.31	0.97	0.8	0.7	0.48	0.3
Clptm1	27.68	27.73	34.77	20.1	18.06	29.42	20.47	17.94	21.02
Relb	0	0	0	0	0	0	0	0	0
Tomm40	0.57	0.23	0.25	0	0	0	0.38	0	0.48
Apoe	36.98	28.08	54.65	20.76	30.2	24.81	17.29	13.34	26.88
Apoc2	0	0	0	0	0	0	0	0	0
Hbp1	63.65	60.13	65.21	59.4	87.98	55.16	81.58	61.8	68.89
Prkar2b	0.88	0.22	0.56	0.21	0	0.37	0	1.05	1.1
Cdkn1b	0.62	1.1	0.96	0	0	0.55	0.24	1.97	0.77
Klf4	3.3	2.59	1.48	3.14	0.19	1.26	1.84	0.19	0.24
Ap1m1	45.34	37.12	42.93	31.79	33.54	31.7	32.1	40.72	55.12
Rab8a	10.44	7.91	13.76	13.67	9.38	6.84	10.29	11.09	12.76
Hmgn2	48.8	69.38	77.66	33.8	38.17	62.74	60.21	33.3	41.99
Fam32a	30.31	28.89	38.76	15.86	16.03	25.32	20.06	16.56	22.28
Elf3	0	0	0	0	0	0	0	0	0
Cyp2c29	0	0	0	0	0	0	0	0	0
Stard3nl	0.35	0	1.7	1.8	0.98	0	0.56	2.9	0
Stk11	0.49	0	0.29	0	1.37	1.25	0	0.23	0.28
Efna2	5.05	4.46	6.14	4.23	2.52	2.45	3.78	3.61	2.76
Atp5f1d	4.97	0	5.08	0.92	3.26	6.95	10.6	3.52	9.33
Ppp5c	26.67	29.51	38.36	14.91	16.44	11.69	23.39	18.06	25.25
Cdk12	10.13	7.88	6.95	3.1	7.27	7.32	9.93	10.58	11.23
Lipe	0.26	0.19	0.42	0.4	0	0.2	0.15	0.36	0.22
Pafah1b2	26.79	30.03	26.42	30.15	24.82	20.55	27.92	22.56	23.48
Tbc1d8	18.76	22.85	26.2	16.72	21.94	17.08	22.17	13.72	14.83
Cnot11	0	0	0.11	0	0	0	0	0	0
Slc2a3	54.05	66.49	63.88	45.8	55.51	54.26	54.58	52.61	66.14
Foxj2	14.35	12.41	11.63	6.46	6.64	10.66	11.47	14.55	11.71
Sri	15.44	18.25	21.9	21.45	15.36	16.2	10.9	11.34	15.92
Dgcr2	0	0	0	0	0	0	0	0	0
Irf3	5.07	1.48	2.91	1.64	0	0	1.95	2.3	2.48
Bcl2l12	0.9	2.2	2.8	0.77	1.83	2	0.6	0	3.02
Zfp959	33.94	32.5	19.84	33.87	29.83	29.75	42.21	41.68	36.41
Mpnd	5.21	3.62	6.74	3.17	3.59	5.5	3.48	4.29	6.64
Sh3gl1	20.62	21.83	28.11	12.72	19.32	19.57	26.72	25.49	31.63
Ebi3	3.71	4.03	8.07	4.25	8.39	4.9	7.67	7.33	2.77
Yju2	0	0.91	1.7	0.47	0	0	0.37	0.38	0.45
Ranbp2	29.86	27.48	28.01	26.06	23.94	23.53	27.21	27.9	22.86
Edar	0.34	0	0.61	0	0	0	0	0	0
Grk5	1.82	2.85	1.91	2.57	0.68	2.15	1.47	2.44	1.89
Dvl3	54.83	61.01	55.53	54.18	84.04	55.33	70.15	78.06	68.01
Abcf3	31.9	37.3	33.37	42.51	44.11	44.99	41.46	43.04	42.04
Eif2b5	18.69	19.52	16.72	13.9	20.24	19.89	15.94	17.09	16.14
Cyth2	0.88	0.72	0.39	0.38	0.61	0	0.88	1.2	0.37
Sult2b1	6.83	15.6	12.62	6.97	1.63	2.34	0.94	11.58	5.28
Car11	113.83	97.66	133.32	74.49	51.25	79.94	97.95	98.08	107.83
Dlgap1	39.58	34.82	46.15	9.45	15.4	10.3	22.52	26.16	30.74
Plag1	0.25	0.21	0.23	0.15	1.07	0	0.57	0.94	0.73
Hck	0	0	0	0	0	0	0	0	0
Mrpl4	106.76	120.66	150.65	52.25	52.65	46.35	78.24	83.46	100.98
Keap1	0.36	0.29	0.41	1.2	0	0	0.15	0.16	0.2
Ap1m2	0	0	0	0	0	0	0	0.22	0.28
Glg1	14.89	13.96	16.31	10.94	9.03	7.6	11.52	11.31	12.17
Atp8b3	2.74	0.08	0.33	0	0	0.99	0.37	0	0
Btbd2	28.23	25.4	32.84	21.82	22.14	27.13	26.18	22.42	25.19
Csnk1g2	23.76	18.77	15.84	16.49	20.4	32.8	23.54	18.48	27.61
Abhd17a	9.85	7.77	10.73	6.95	3.79	9.23	9.82	9.72	5.13
Mob3a	2.2	4.37	2.95	1.1	0.65	1.43	5.88	0.65	2.96
Cacnb3	0.17	0	0	0	0	0	0	0	0
Ccdc65	2.76	7.27	2.26	4.4	4.76	3.13	0.92	0.95	3.91
Fkbp11	20.11	5.43	7.9	0	6.87	20.45	2.94	5.04	8.55
Ddx23	0.91	1.07	2.1	0	1.09	0	0.35	1.08	0.45
Pld3	0	0.77	0	0	0	0	0	0	0
Grik5	59.98	64.96	61.15	55.6	60.68	51.39	62.41	49.79	70.51
Cd79a	1.25	0.76	0	0	2.14	0	0.83	1.71	0.53
Rabac1	110.14	128.65	182.26	47.32	44.69	48.61	55.74	34.23	70.91
Etv3	23.38	27.95	17.69	32.1	11.63	19.71	23.88	27.5	26.96
Prkcsh	0.44	0.87	1.12	0.38	0	0	0	0.6	0.7
Elavl3	37.28	44.07	41.42	18.04	34.18	19.17	38.25	43.16	51.7
Rab3b	5	3.98	2.07	0.65	1.56	1.33	1.76	2.84	2.14
St8sia6	1.72	3.39	2.34	2.68	4.48	4.98	2.67	3.39	4.78
Fcgrt	0.75	0.46	1.33	1.73	0.34	0.38	0.33	0	0
Nosip	20.11	19.8	25.74	16.42	9.69	17.55	16.16	11.64	23.95
Pih1d1	0.85	1.34	1.82	0	0.61	0	1.19	3.48	2.01
Rps11	168.68	185.77	259.19	302.5	306.9	341.75	169.33	153.01	173.18
Supt5	1.12	0.66	0.63	0.6	0.66	0.36	0.16	0.15	0.39
Dll3	2.09	1.32	0.72	2.26	0.67	0.25	1.51	1.77	1.65
Paf1	66.87	65.37	72.52	45.28	47.31	62.94	66.51	63.68	54.99
Timm50	39.59	52.3	50.98	26.31	28.6	24.61	48.02	26.95	48.43
Med29	27.23	42.06	46.56	23.79	24.76	51.53	30.92	23.36	22.04
Bicd1	23.29	21.79	19.33	34.15	24	31.79	24.79	23.92	20.74
Ncstn	30.25	22.44	39.97	30.56	23.88	26.8	27.2	26.8	33.6
Pex19	11.61	9.32	10.18	6.47	7.41	6.99	10.13	6.95	11.14
Phyhip	0.89	0.97	2.9	0.26	0.21	1.12	0.39	0.81	2.53
Crhr2	1.4	2.05	0.56	0.27	3.47	0	1.67	1.07	1.07
Inmt	0	0	0.8	2.31	0	0	5.96	0	0
Cyp4f18	0	0.21	0.23	0	1.79	0	0	0	0.44
Impdh1	0.16	0	0	0	0	0	0	0	0
Psg18	0	0	0	0	0	0	0	0	0
Dusp3	2.01	0	1.74	3.2	0	2.72	0	0	0
Prodh	11.7	7.42	13.26	7.28	5.46	7.19	21.11	19.19	30.28
Ess2	0	0.24	0.27	0	0	0	0.2	0.2	0.25
Slc25a1	44.8	57.79	52.37	50.03	33.78	47.44	32.03	62.62	45.3
Dgcr6	3.45	1.74	2.01	0.76	2.25	2.64	0.59	0.44	1.84
Ddr1	0	0	0	0	0	0	0.15	0	0
Ier3	16.9	17.56	30.81	2.18	0.57	8.16	5.05	4.04	3.55
Fosb	0	0	0	0	0	0	0	0	0
Klc4	0.18	0.3	0.49	0	0.26	0	0.25	1.02	0
Ercc1	34.65	22.62	22.78	19.03	10.95	10.4	16	6.95	11.28
Cyp17a1	0	0	0	0	0	0	0	0.24	0
As3mt	0	0.21	0.45	0	0	0.39	0.68	0	0
Homer3	0.58	0	0	0	0	0	0	0	0
Crtc1	14.72	17.43	13.13	4.37	4.67	6.74	12.63	13.29	17.33
Rnf215	48.75	43.13	49.38	20.72	22.87	33.86	43.92	35.9	48.47
Sec14l2	3.04	5.12	2.58	1.68	1.78	4.15	1.5	3.53	3.57
Aven	0.67	3.81	5.94	3.4	7.12	0	0.89	0.91	2.21
Cp	1.51	1.16	1.08	2.49	2.68	1.08	2.3	2.77	2.24
Crot	18.64	26.35	19.55	29.53	19.98	24.41	22.92	20.52	18.14
Rps6ka1	0.13	0	0	0	0	0	0.26	0	0
Calb2	25.14	26.46	49.82	11.56	13.95	18.62	9.75	13.96	13.46
Snrnp200	18.43	16.45	21.41	23.42	20.65	19.22	15.43	15.39	12.07
Ciao1	16.67	19.43	14.78	28.48	37.92	17.55	21.02	15.1	12.54
Has1	5.35	4.21	2.39	0.72	0.86	1.56	3.58	1.13	1.41
Taf6l	0	0	0.17	0	0	0	0	0	0
Insig2	54.72	59.25	46	51.07	49.03	47.26	38.26	42.39	36.59
Kpna6	10.7	13.59	8.84	7.7	9.98	11.14	12.09	12.84	14.33
Man1a	14.62	17.56	11.34	24.66	22.38	10.98	12.55	12.16	13.14
Itpkc	0	0.42	0	0	0	0	0	0	0.22
Coq8b	0	0.48	0.53	0	0.27	0	0.25	0.54	0.32
Brd8	16.33	18.91	18.36	18.06	27.99	20.74	22.65	23.16	19.67
Kif20a	0	0	0	0	0	0	0	0	0
Farsa	1.2	2.16	0.86	0	0	0	0	0.99	0.82
Gcdh	0.2	0.32	0.36	0	0	0	0	0	0.35
Mast2	0.36	0.11	0.07	0.26	0	0	0.19	0.21	0.39
Dnase2a	2	2.36	0.99	1.55	0	0.67	2.08	2.75	2.65
Rad23a	1.75	0.92	1.65	0.83	0	0	1.27	0.33	0.81
Calr	89.22	74.19	93.46	74.81	86.9	92.15	57.28	68.14	73.51
Syce2	1.58	0.65	1.17	4.11	0	0.79	1.4	1.44	1.34
Nfat5	0	0	0.03	0	0	0	0	0	0
Nob1	43.71	53.5	42.12	36.8	31.38	27.89	50.09	50.81	38.26
Nqo1	3.18	4.02	4.39	1	8.34	0.87	4.24	3.97	3.43
Ppfia3	0.09	0.43	0.23	0	0	0	0	0.12	0.45
Gys1	7.26	10.82	7.21	5.5	7.65	6.15	14.67	11.87	12.1
Ruvbl2	0.18	0.39	0	0	0	0	0	0	0.72
Lin7b	205.94	168.47	245.6	125.99	93.03	150.39	128.3	146.02	168.29
Bax	23.74	23.18	33.77	7.15	18.47	15.63	12.82	4.84	24.81
Il7r	0	0	0	0	0	0	0	0	0
Tfam	16.06	16.07	17.02	14.99	13.7	14.84	11.03	12.97	14.32
Zfp81	13.73	16.18	14.69	18.07	20.81	20.27	14.87	17.8	22.04
Efnb3	30.38	34.32	36.3	41.42	38.74	40.81	29.68	22.11	37.38
Mmd	57.05	55.65	49.22	76.8	93.16	90.72	55.32	52.39	44.69
Hlf	18.54	19.03	17.96	17.35	25.61	13.9	13.96	15.06	16.35
Fam162a	9.22	3.73	4.07	3.86	5.22	2.22	6.07	1.04	2.52
Rpl8	12.76	8.13	7.8	1.64	4.05	0	3.36	6.9	1.01
Grm3	9.83	15.11	13.32	10.06	8.57	15.42	7.5	7.34	11.25
Ssbp2	6.94	8.49	8.19	5.1	3.99	3.77	6.74	5.42	5.02
Fancl	5.55	4.17	6.21	6.21	9.44	4.46	6.61	6.8	6.34
Brinp2	29.76	25.95	31.58	18.6	19.05	23.24	25.46	27.02	24.6
Gstm5	41.47	65.8	57.86	56.37	57.09	70.22	37.22	32.83	27.37
Gstm7	12.35	9.52	15.14	14.97	6.83	11.48	6.65	2.28	8.44
Gstm3	0	0.58	0	0	0	0	0	0	0
Stat3	0.61	0.42	0.54	0.12	0.75	0.1	0.8	0.73	0.34
Stat5a	0	0	0	0	0	0	0	0	0
Cavin1	0.94	0.39	0.11	0.21	0.82	3.43	0.16	0.16	0
Map3k11	5.99	5	8.47	3.69	3.38	3.86	4.79	3.62	5.78
Akt2	3.31	3.23	4	1.57	4.01	5.89	5.15	3.7	4.77
Dnaja3	0.51	0	1.03	0	0	0	0.23	0	0.27
Hmox2	2.3	2.51	5.15	1.33	0.35	3.08	2.39	1.15	1.3
Cdip1	3.21	3.75	2.47	3.46	2.61	5.39	3.47	4.28	2.49
Map3k20	2.4	3.42	1.69	4.66	2.79	2.49	3.06	2.08	3.94
Cwc15	22.46	30.58	18.57	33.89	22.49	35.27	22.95	21.51	23.19
Col5a3	1.57	2.26	2.94	1.04	1.66	1.51	1.49	2.17	4.18
Dnmt1	0.45	0.12	0.2	0.26	0	0.23	0	0.93	0.26
Ppan	30.32	22.18	34.42	14.32	19.41	16.04	15.97	23.01	24.4
Angptl2	0	2.34	0.33	0	0	1.89	1.49	0.68	2.55
Cacna1e	39.31	37.39	37.96	23.55	26.77	30.95	47.14	43.37	44.12
Cacna1b	0	0	0	0	0.06	0	0	0	0
Trmt10a	0.2	0.17	0.18	0.18	0.43	0.16	0.27	0.14	0.17
Etv1	12.76	12.11	14.05	9.87	11.36	9.35	7.18	3.87	7.24
Kifc2	79.37	83.08	88.72	73.05	65.08	82.05	95.27	92.72	115.03
Psap	0.48	0.78	0.57	0	0	0	0	0	0
Ikbkg	0	0.14	0	0	0.24	0	0.08	0.16	0.1
Pax2	0	0	0	0	0	0	0	0.13	0
Wars2	4.06	2.88	1.9	3.25	2.97	2.69	6.8	7.76	4.92
Atn1	2.57	3.92	3.04	0.65	1.93	1.69	3.07	3.04	2.21
Phb2	49.47	57.84	57.2	30.88	41.2	33.06	46.71	37	42.05
Ptpn6	0	0	0	1.62	1.54	0	0.49	0.25	0.63
Eno2	0.9	0.76	2.31	0	0	0.23	0	0	0.51
Emg1	212.65	192.71	212.01	113.96	79.1	111.15	95.3	83.85	116.17
Lpcat3	26.41	20.86	29.47	23.57	23.39	28.16	21.29	19.07	24.97
Atp6v1f	177.34	236.83	255.34	248.96	154.59	168.65	142.72	82.46	99.68
Il12b	0	0	0	0	0	0	0	0	0
Clcn5	8.28	7.12	6.37	8.44	5.86	13.26	9.91	8.7	7.93
Clcn3	1.01	1.07	1.29	0.89	0.8	0.44	0.58	0.39	0.12
Hif3a	1.06	1.13	0.22	1.43	0.88	0.1	0.5	0.43	2.05
Gpx6	1.38	0	0	0	3.76	9.27	0	0	0
Gpx5	0	0	0	0	0	0	0	0	0
Pde1c	27.78	23.71	36.3	18.75	16.46	13.78	17.55	16.76	20.21
Utp20	7.91	6.02	5.65	4.13	5.31	5.95	8.39	7.52	8
Spic	0	0	0.22	0	1.03	0	0.67	0	0.43
9330159F19Rik	26.89	25.4	25.12	24.33	26.62	28.14	28.57	27.83	27.81
Cul3	12.14	13.99	12.27	13.65	20.99	13.2	9.93	7.01	11.86
Sst	967.04	711.84	865.96	519.52	620.71	410.99	469.69	270.92	250.24
Il11	1.56	1.64	1.79	3.89	2.78	2.03	5.37	6.75	4.94
Large1	0.11	0.07	0	0	0	0	0	0.15	0
Ddx56	16	19.1	17.87	16.27	29.2	21.53	11.58	15.89	15.53
Tmed4	124.87	112.85	131.88	85.28	88.03	100.63	72.29	73.8	82.67
Col26a1	0	0	0.13	0.27	0	0	0	0.42	0.26
Bid	12.55	11.24	6.66	19.86	3.8	8.33	7.08	1.89	10.04
Ralb	4.48	5.5	5	2.93	2.85	4.25	3.99	5.91	4.15
Ppp1cc	38.59	35.56	38.3	39.93	35.79	35.18	33.42	30.52	34.71
Dnajb11	30.11	22.95	28.8	21.27	36.37	32.53	19.45	27.96	18.47
Tbccd1	0.3	0.37	0.68	0	0	0.24	0	0.21	0.26
Clec11a	3.64	6.09	6.02	0.74	1.95	9.19	2.63	2.32	2.88
Zfp324	0.28	1.47	1.78	1.49	0.79	0	0.76	1.17	1.3
Gab2	4.29	3.68	0.35	1.95	1.28	1	1.48	1.53	2.02
Coro1c	16.06	17.92	15.76	8.71	10.23	21.45	17.57	13.19	17.45
Tax1bp1	76.63	65.75	87.91	54.88	84.61	72.58	57.74	57.52	54.76
Psg17	0.41	0	0.73	0	0	0	0	0	0
Psg19	0	0	0	0	0	0	0.27	0	0
Ctse	0	0	0	0	0	0	0	0	0
Ndrg2	1.23	1.18	2.57	0.36	0.85	0.93	0.55	0	0.7
Mettl17	33.43	35.28	26.76	20.64	28.83	35.66	31.31	23.06	31.44
Arhgef40	0.17	0.26	0.45	0	0.7	0.26	0.61	0	0.41
Pnpla6	0	0	0	0.17	0	0.15	0	0.13	0
Mcoln1	25.73	25.69	30.28	10.95	18.24	13.95	12.3	21.58	14.99
Arhgef18	0.15	0	0.17	0	0	0	0	0.11	0
Pkn2	40.68	36.22	36.34	42.6	34.64	34.82	34.31	35.5	30.75
Cd33	5.68	4.32	7.43	2.1	6.5	5.82	4.8	2.04	2.3
Etfb	45.1	53.78	65.78	53.31	51.91	57.75	33.23	36.51	25.59
Nkg7	2.91	0	0	0	0	6.81	1.54	0	0
Stxbp2	70.4	64.56	77.54	35.02	54.85	51.71	64.45	72.27	79.34
Pcp2	53.28	70.37	84.24	53.9	23.37	47.5	15.03	36.1	62.95
Sgce	6.2	4.24	5.55	7.68	6.09	9.79	3.8	2.86	6.61
Chn2	45.3	44.31	52.98	42.66	60.89	43.61	27.81	28.91	26.08
Wwox	18.45	23.42	27.87	18.58	23.46	20.47	26.69	38.11	34.02
Slbp	6.41	10.25	6.48	4.07	4.82	6.69	8.2	14.4	13.51
Tyr	0.46	0.38	0.24	0.12	0.47	0.61	1.25	0.46	0.8
Ghrhr	0	0	0.52	0	0	0	0	0	0
Aqp1	0.48	0	0.57	1.12	0	0	0.21	0.66	1.1
Arid3b	0.49	0.16	0.94	0.86	0.41	0.6	0	1.45	0.5
Cnn2	1.03	0.42	1.7	0.9	0	1.57	2.31	2.37	0.88
Polr2e	81.3	104.8	108.85	43.46	87.26	68.47	74.96	87.9	79.43
Abca13	0.17	0	0.04	0.17	0	0	0	0	0
Myo9b	0.22	0.4	0.34	0	0	0	0.37	0.08	0.66
Hdac9	1.15	1.99	2.61	1.68	1.97	2.53	2.72	2.27	1.63
Ly9	0	0	0	0	0.55	0	0	0	0
Cd244a	0	0	0	0.77	0	1	0.59	0	0.19
Adgre1	1.16	2.2	2.65	5.63	7.7	3.53	2.06	0.88	1.98
Mtfp1	48.86	49.15	62.01	26.86	36.33	32.02	31.9	29.72	35.57
Rab23	0.47	0.15	0.08	0.33	0	0	0	0.13	0
Rab11a	47.02	48.79	47.54	55.18	71.41	70.11	38.06	30.89	29.32
Eif2b2	28.12	20.25	19.62	20.29	34.07	22.22	36.76	25.22	24.1
Dlst	46.45	56.24	50.26	27.93	24.09	31.69	53.85	53.75	53.85
Pgf	0	0	0	0	0	0	0.28	0	0
Ulk2	34.58	38.17	33.26	28.76	30.26	38.59	25.07	27.55	28.13
Ccl24	0	0	0.32	0	0.98	0	0.48	0.49	0
Dgkq	0.49	0.74	1.32	0	0	0	0.77	0.45	0.56
Tmed11	0	0	0	0	0	0	0	0	0
Grap	0	0	0.72	0	1.1	0.4	0.36	0.37	0
Pou1f1	0	0.58	0.63	1.83	1.45	1.59	0.94	0.97	2.98
Chmp2b	2.1	1.91	0.83	0	0	1.06	0.62	1.6	2.39
Plod3	23.99	17.91	14.24	8.87	17.09	18.9	14.2	20.89	19.73
Ap1s1	49.65	46.64	57.57	23.5	20.45	24.95	19.02	17.24	28.15
Mapk13	1.28	1.17	1.91	0.25	1.78	0.43	1.14	1.76	0.98
Srpk1	67.73	62.52	63.81	61.06	60.33	54.02	84.87	75.43	89.37
Pax3	0.21	0	0.12	0	0	0	0.28	0	0
Lbr	33.11	24.95	33.76	36.72	39.53	57.09	27.69	30.12	38.14
Crabp2	17.84	1.76	12.47	7.36	6.52	0	6.44	3.68	4.5
Nes	0	0	0	0	0	0	0	0.18	0
Bcan	39.67	47.5	58.96	25.3	35.23	35.93	56.68	44.84	62.65
Hapln2	43.2	66	70.2	22.48	15.32	15.61	23.82	22.03	29.9
Prcc	2.26	1.85	3.12	0	0	2.49	0.82	0	1.05
Mettl25b	10.3	8.67	11.83	8.69	10.16	11.12	10.69	10.3	9.02
Hdgf	0	0	0	0	0	0	0	0	0
Slc25a18	12.78	6.35	18.34	11.53	13.56	15.53	8.53	3.45	5.44
Thop1	9.17	5.7	7.54	10.63	11.74	7.21	9.3	4.89	10.65
Apba3	0	0	0	0	0	0	0	0.28	0
Matk	3.16	4.2	9.14	0.67	4	3.57	1.29	4.08	2.02
Pias4	7.23	13.46	9.99	7.19	3.43	4.25	8.13	6.11	9.28
Map2k1	69.86	75.8	64.67	69.49	91.97	104.38	46.38	62.12	48.29
Sgta	2.43	1.99	3.75	0	1.83	0	3.25	0.91	1.51
Nmrk2	24.79	28.01	22.14	34.12	33.58	19.99	39.73	43.8	49.05
Tmem242	75.29	57.64	91.83	68.82	77.62	31.63	52.24	56.27	45.26
Dtx2	0	0	0	0	0	0	0	0	0
Zp3	0	0.29	0	0	0.48	0	0	0	0
Hspb1	0.56	2.29	0	0	0	0.83	0.74	1.53	0
Rasa4	0.57	0.24	0	0	0	0	0.96	0.79	0.74
Syt5	98.06	128.46	98.36	84.17	82.37	62.41	74.03	67.53	60.45
Hnrnpa2b1	265.42	297.83	280	453.31	476.08	469.6	297.8	316.47	300.14
Fxyd4	0	0	0	0	0	0	0	1.61	1.32
Yju2b	4.18	4.33	3.91	2.84	1.69	3.08	3.41	3.08	3.12
Mri1	5.8	11.21	12.63	3.91	3.31	4.76	10.15	5.73	4.84
Prkacb	26.49	29.2	24.03	34.53	38.47	45.77	27.3	30.45	28.14
Sgsh	0	0	0	0	0	0.14	0.13	0	0.16
Chd5	0.04	0	0	0	0	0.13	0	0.06	0
Cstb	219.97	201.11	229.16	217.9	258.67	264.31	111.65	85.36	91.26
Sh2b2	1.48	0	0	0	0	0	1.65	0.68	0
Pex5	0	0.33	0	0	0	0	0	0	0
Jkamp	45.47	54.12	60.76	40.83	62.36	55.58	32.9	29.86	35.98
Cd44	0	0	0	0	0	0	0	0	0
Slc1a2	108.52	102.46	115.13	119.33	112.77	124.05	85.52	84.41	82.74
Eif2ak4	5.09	7.99	5.49	4.35	2.79	3.09	7.14	7.3	4.07
Wdr1	26.93	27.6	28.56	26.46	26.47	36.78	33.54	29.88	27.49
Slc2a9	0	0	0	0	0	0	0	0	0
Ccn4	5.63	7.74	6.04	7.82	3.22	9.12	8.72	6.89	7.92
Ndrg1	31.11	25.27	29.4	29.18	25	45.01	15.5	19.54	20.35
4930550C14Rik	0.61	1.26	0.41	0.81	0	0	2.26	0.21	0.26
Man2b1	20.81	22.09	26.62	19.43	19.95	21.83	23.15	17.17	22.14
Klf5	5.13	4.22	3.16	7.88	7.05	4.71	4.62	4.52	2.37
Wdr83	55.99	56.78	58.6	22.81	14.43	34.43	32.71	35.72	50.98
Prdx2	18.47	23.63	20.88	4.09	16.71	6.79	7.9	6.48	7.02
Polr2a	11.98	12.42	13.4	10.67	15.58	8.48	11.06	11.71	12.49
Shbg	0	0	0	0	0	0	0.86	0	0
Senp3	0.92	0.6	0.16	1.29	0	0.56	0	1.52	1.28
Corin	0	0	0	0	0	0	0	0	0
Plekha8	7.89	7.55	9.79	10.36	7.5	6.84	9.71	6.31	7.06
G6pc2	0	0	0	0	0	0	0	0	0
Spc25	0	0	0	0	0	0	0	0	0
Dnah2	0	0	0	0	0	0	0	0	0
Ripk4	1.15	0.38	0	0	3.04	0	0.15	0.95	0.98
Ufd1	0	0	0	0	0	0.33	0	0	0
Zfp287	8.18	16.06	8.91	12.7	11.46	11.24	14.28	17.73	15.1
Prlr	4.11	4.24	3.15	3.91	5.85	6.83	3.76	4.9	3.25
Letm1	10.96	13.72	13.05	9.98	14.7	11.74	12.31	10.69	8.24
Ubqln1	0	0	0.1	0.39	0.31	0	0.6	0.46	0.19
Fgfr4	0.25	0.41	0	0.66	0	0	0	0	0
Cadm3	6.27	5.48	8.65	4.42	5.93	6.63	4.85	6.38	5.44
Fcer1a	0	0	0	0	0	0	0	0	0
Txn2	37.35	45.99	35.65	31.78	22.03	21.34	35.65	55.27	57.66
Casp14	0	0	0	0	0	0	0	0	0
Slc1a6	2.99	8.03	8.2	4.46	2.66	2.59	4.85	6.75	7.28
Slc1a3	122.57	144.02	138.13	186.98	183.8	170.51	89.36	96.1	103.83
Crbn	0.21	0.51	0.93	0	0	0	0	0	0
Il5ra	0	0	0	0	0	0	0	0	0
Msh6	7.86	9.44	7.73	10.97	8.45	4.7	7.84	4.76	7.1
Fbxo11	0	0	0.18	0	0	0	0	0	0
Mlxipl	1.82	3.07	4.17	6.99	5.55	2.95	4.11	3.13	4.29
Tbl2	5.43	5.55	5.34	4.6	4.49	3.03	7.64	7.13	8.08
Bud23	1.78	0.49	1.59	0.52	0.41	0	0	0	1.01
Nid1	5.07	2.6	4.43	2.21	5.45	1.72	2.47	2.46	1.7
Mcm5	3.67	5.31	3.83	7.94	10.41	6.35	8.68	8.59	8.82
Hmox1	2.57	1.17	2.29	0	0	0	0.38	0.39	0
Mprip	0.91	0.71	0.97	0	0.42	0	0.75	0.76	0.62
Cic	0.1	0	0.13	0.09	0.14	0	0.15	0	0
Pafah1b3	3.39	4.12	4.5	0	0	2.48	2.99	1.54	0
Il27ra	0.63	0	0.71	0	0	0	0	0	0
Prkaca	15.77	10.46	13.09	6.56	5.99	3.42	9.04	12.14	11.23
Asf1b	0.74	0	1.1	0	0	0	1.64	0	0.42
Myl10	0	0	0	0	0	0	0	0	0
Ddx39a	0	1.06	0.46	0	0	0	0	0	0.97
Dnajb1	0.83	0.12	0	0	0	0	0	0	0.48
Msh4	0	0	0	0	0	0	0	0	0
Usp40	30.95	34.51	30.36	31.89	25.59	19.96	27.19	22.57	21.6
Evx1	0	0	0	0	1.01	0.22	0.19	0.6	0
Kbtbd4	0	0.14	0	0	0	0.53	0.23	0	0.6
Celf1	0	0.11	0.32	0	0	0	0.11	0	0.42
Ndufs3	184.9	189.96	231.74	176.93	135.88	179.23	115.57	83.29	120.79
Por	2.25	3.41	2	1.41	2.67	0.73	2.35	1.98	2.47
Igf1r	16.45	16.76	20.28	15.77	14.17	18.96	13.93	16.15	17.04
Insr	16.55	19.62	21.91	20.94	22.46	21.05	20.46	21.12	20.41
Fcer2a	1.34	0.94	1.02	1.33	0.53	0.29	2.04	1.31	0.33
Cyp2a5	0	0.88	0	0	0	1.3	2.01	0	0
Atp4a	0.36	0	0	0	0	0	0.16	0.17	0
Trim28	61.04	50.17	59.23	32.06	50.97	47.59	59.01	63.03	67.53
Ube2m	1.53	0	1.02	0	1.46	0	0	0.42	0.64
Adcy9	0	0	0.29	0	0	0	0	0	0.14
Mef2c	1.56	1.71	1.95	0.45	1.07	2.41	2.77	2.31	3.46
Ctr9	20.93	18.81	23.42	20.84	15.78	17.12	22.48	20	18.42
Eif4g2	20.94	14.75	16.86	20.9	23.78	29	13.35	21.23	18.04
Irag1	0	0	0	0	0	0	0.09	0	0
Pcyt1a	0.25	0.16	0	0	0	0	0.11	0.35	0
Zfp592	10.82	7.85	9.95	6.37	8.45	5.29	9.17	8	6.32
Psmd4	19.36	20.92	23.33	14.33	8.32	9.91	15.51	20.14	16.49
Tmod4	0	0	0	0	0	1.12	0	0	0
Insrr	1.5	0.26	0.07	0	0	0.12	0.85	0.22	0
Cabp5	0	0	0.22	0	0.34	0	0.99	1.02	2.53
Snx6	64.02	52.65	45.97	36.58	56.2	49.91	39.23	30.43	41.19
Mthfd2	16.76	15.59	15.53	3.61	21.78	6.9	11.34	15.94	8.48
Kit	0	0	0	0	0	0	0	0	0
Tomm40l	0.52	0.99	0.77	0.15	3.1	1.98	0.69	0.48	0.3
Nr1i3	1.12	0.57	0.88	0	0.59	0.21	1.69	0.96	1.2
Apoa2	0	0	0	0	0	0	0	0	0
Pan2	0	0	0	0	0	0	0	0	0
Cs	49.81	60.73	51.23	44.3	59.07	38.75	44.72	45.24	44.31
Ampd3	20.65	21.37	15.97	28.21	14.66	35.31	19.47	18.68	19.63
Bcas2	220.69	212.35	201.47	204.44	192.4	258.06	179.61	177.18	163.82
Sh2d1a	0	0	0	0	0	0	0	0	0
Ctcf	48.27	48.69	57.91	49.77	46.56	53.77	42.89	52.52	46.26
Pard6a	0.37	0	0	0	0	0	0	0	0
Agrp	0.74	0.6	0	0	1.96	0	0	0	0
Pvalb	14.73	14.46	20.29	19.06	6.15	7.49	12.12	5.54	6.78
Tfap4	0.57	0.62	0.85	1	0.79	0.87	1.53	2.1	0.65
Ranbp1	26.25	30.8	21.35	16.01	24.08	9.24	14.77	9.11	18.64
Cd247	1.37	0.22	0	0	0	0	0	0.37	0.46
Rfx5	0	0	0	0	0	0	0	0	0
Psmb4	88.76	94.85	86.45	68.75	60.32	62.51	44.11	32.81	54.46
Mmp8	0	0	1.41	0	0	0	0.23	0	0
Slc30a4	25.9	19.57	19.85	18.99	20.19	27.64	17.92	16.61	17.05
Sqor	0.49	0	0	0	0	0	0	0.33	0
Bloc1s6	9.11	8.74	8.69	9.36	8.76	10.31	13.48	12.24	11.8
Metap1	50.94	41.56	37.34	36.16	41.15	29.24	45.33	37.6	51.99
Gpr108	3.18	3.09	3.06	2.78	3.44	3.49	3.63	2.68	1.51
Tnfsf14	0	0	0	0	0	0	0	0	0
Gata6	0	0	0	0	0	0	0	0	0
Rsl1d1	71.8	80.37	58.35	33.91	48.86	47.06	63.65	65.5	66.72
Cnga2	0.68	0.33	0	0.48	3.98	0	1.27	0.37	0.47
Apc	1.78	0.88	1.19	1.09	2.03	1.14	1.53	1.83	1.54
Reep5	99.63	105.86	107.94	116.26	151.66	142.27	83.29	77.44	78.74
Ergic3	8.42	12.66	13.48	5.24	3.22	3.5	9.37	6.95	6.26
Uqcc1	0.71	1.02	2.67	0.97	2.3	2.52	0.25	1.02	0.95
Spo11	0	0	0	0	0	0	0	0	0
Ncoa2	1.65	1.18	0.84	1.73	1.69	3.04	1.59	0.97	1.58
Prl4a1	0	0	0	0	0	0	0	0	0
Trh	21.52	14.6	43.37	7.44	5.44	8.43	16.31	21.32	8.95
Nr2c2	15.82	14.25	9.54	11.46	12.81	7.29	18.24	17	14.13
Nr2c1	9.82	12.46	7.32	10.64	7.54	8.08	8.05	7.13	7.19
Smpd4	0	0	0.24	0	0	0	0.47	0	0.15
Pex1	3.03	2.63	1.52	0.94	1.5	0.96	2.87	1.72	2.76
Otx1	2.56	4.68	7.26	2.37	1.26	0.46	5.03	1.86	1.8
Kctd20	0	0	0.18	0	0	0	0.13	0	0
Itgae	0	0.17	0	0	0	0	0.14	0	0.37
Ctns	0.64	0.9	1.01	0.27	0.21	0.24	0.62	0.21	1.09
P2rx5	0.18	1.45	0.63	0.62	1.97	0.27	2.14	0.73	0.91
Shpk	5.82	0.98	1.74	5.23	6.03	1.14	2	2.88	2.81
Trpv1	0	0	0	0	0	0	0	0	0
Ephb3	3.8	1.84	4.1	4.46	2.18	4.18	4.97	5.78	6.04
Tuft1	0	0.14	0.3	0	0	0	0.22	0	0
Rcn1	7.41	10	10.64	9.2	9.46	16.47	8.89	10.85	7.41
Dnase1	0	0	0.27	0	0	0.92	0.41	1.68	0
Trap1	35.85	28.76	27.94	16.71	22.2	23.46	27.53	16.95	30.48
Naa60	0	0	1.56	0	0	0	0	0	0.31
1700037C18Rik	3.91	3.6	4.22	3.42	2.49	1.73	5.23	3.59	2.51
Ankrd13d	39.62	76.91	35.95	33.7	36.78	33.86	57	58.93	51.85
Tyrp1	0	0	0	0	0	0	0	0	0
Tpr	4.16	3.91	3.59	3.01	2.47	2.95	3.15	5.53	2.58
Pdc	0	0	0	0	0	0	0	0	0
Odr4	3.04	1.56	2.72	0.67	1.59	0.61	1.63	2.27	0.22
Prg4	0	0	0	0	0	0	0	0	0
Dhx34	0.53	0	0	0.56	0	0	0	0	0.18
Kptn	28.72	31.08	28.07	32.29	25.21	32.14	24.81	32.29	28.79
Napa	127.75	145.59	192.46	69.13	95.56	70.59	106.15	85.64	104.44
Sra1	69.54	60.33	67.23	87.95	64.62	50.16	55.98	55.2	58.72
Calcoco2	0	0	0	0	0	0	0	0	0
Atp5mc1	84.08	78.93	107.04	88.44	87.5	77.45	85.12	57.53	79.19
Snf8	10.79	14.56	16.43	21.14	17.13	31.65	24.69	14.05	7.37
Tbcb	48.98	43.68	54	40.69	35.74	33.83	49.8	22.53	28.89
Inpp5k	49.62	74.27	73.63	40.16	46.76	32.53	72.93	63.16	66.72
Crkl	8.98	10.86	8.19	10.59	13.6	4.43	9.03	11.51	10.5
Upk3bl	0	0	0	0	0	0	0	0	0
Eps8l1	1.2	3.79	0.6	0.93	0.44	1.62	2.36	2.38	0.91
Clint1	0.12	0.1	0.11	0	0	0	0.16	0	0.41
Prss16	0.6	0.65	0.36	1.74	1.93	4.84	2.13	3.84	1.36
Cdkal1	16.22	16.21	17.35	11	18.06	21.54	14.76	20.15	18.99
Rhox6	0	0	0	0	0	0	0	0	0
Cdcp3	0	0	0	0	0	0	0	0	0
Htra1	65.9	58.98	53.4	76.51	51.62	51.06	43.89	39.64	36.51
Zbtb17	18.83	17.33	18.78	19.2	15.9	13.64	17.56	19.56	23.8
Clcnkb	0	0	0	0	0	0	0	0	0
Fam131c	1.59	1.3	0.57	0.55	3.05	0.95	1.69	3.48	2.15
Fblim1	0	0	0	0	0	0	0	0	0
Hspb7	0	0	0	0	0	0	0	0	0.26
Epor	11.01	10.44	5.14	6.09	10.01	8.31	9.69	8.94	8.51
Ccdc159	1.57	3.73	1.89	0	1.15	3.79	0.96	4.64	2.64
Mob1b	9.81	9.12	10.57	14.29	10.14	9.6	11.63	9.84	7.37
Atp6v1b1	0.84	0	0	0	0	0	0.29	0	0.37
Vax1	2.8	0	0.41	0	0	0	0	0	0.78
Atp6v1b2	114.89	119.47	133.47	102.12	105.3	118.41	95.07	92.33	88.44
Eps15l1	3.75	1.95	2.99	1.56	0.59	1.91	1.16	3.17	3.24
Tep1	2.97	2.12	1.13	2.23	2.33	3.67	4.18	2.02	2.35
Ttc5	45.91	59.42	56.93	43.6	41.8	38.46	48.31	55.81	67.1
Osgep	4.51	4.4	7.75	1.93	1.7	1.3	1.14	3.03	0.21
Aamp	0.73	0.99	1.29	0.42	0.33	0.36	0.97	0.66	0
Tmbim1	3.26	2.95	2.73	1.96	2.17	1.21	4.72	7.03	4.77
Arpc2	23.41	31.03	33.09	39.39	36.86	32.26	28.26	19.07	20.33
Kmt2b	0.09	0.27	0.08	0.08	0	0	0	0.06	0.08
Zbtb32	0	0	0	0	0	0	0	0	0
Etv2	0	0	0	0	0	0	0	0	0
Upk1a	2.89	3.67	3.43	6.11	2.2	0.48	0.86	2.64	6.51
Tmem147	21.22	21.64	21.02	13.28	9.27	14.71	3.33	5.83	7.09
Rps9	40.66	26.94	39.41	42.02	30.02	32.89	42.22	35.98	41.84
Tfpt	6.08	4.09	6.92	5.65	2.3	4.29	4.42	0.6	0.74
Susd2	10.15	8.54	8.85	4.16	9.56	5.23	19.59	10.72	19.68
Ggt5	1.01	0.98	0.33	1.14	1.29	0	0.12	0.13	0.16
Ggt1	0	0	0	0	0	0	0	0	0
Crip2	55.33	43.38	49.05	36.66	22.96	33.69	36.65	40.75	33.71
Crip1	6.08	1.28	8.41	51.28	25.69	18.53	9.1	3.38	20.21
Cbfa2t3	1.93	2.82	1.87	2.02	1.9	1.68	1.26	1.22	1.08
Fbln1	4.96	1.79	0.94	2.1	1.04	2.35	1.96	1.6	1.09
Pgrmc1	302.36	338.41	312.15	445.61	424.03	442.53	235.73	190.76	175.37
Gcat_ENSMUSG00000006378.16	0.72	3.24	3.21	5.97	2.74	3.55	2.4	4.45	1.84
Tek	0	0	0	0	0.5	0	0	0	0
Mpl	0	0	1.15	0	0	0	1.91	0.59	0
Elovl1	1.21	0.79	0.22	0.42	0	0.37	0	0.67	0.41
Med8	11.49	10.57	13.93	5.51	5.15	6.88	9.16	6.99	6.35
Hyi	27.91	30.11	20.48	9.14	29.53	11.05	10.66	23.4	28.59
Cdc20	1.47	0	0.88	0.43	1.35	2.22	0	0	0.83
Adamts4	0	0	0	0	0	0	0	0	0
Nectin4	0	0	0	0	0	0	0	0	0
Pfdn2	57.54	53.3	48.41	62.85	43.51	50.72	41.46	43.01	46.75
Rnf114	0.14	1.37	0	0	0.19	0.26	0.56	0.77	0.24
Steep1	2.2	1.36	2.59	0.93	0	0.19	0.17	0	0.21
Neurl1a	9.01	8.31	12.16	8.38	4.82	2.02	11.68	12.3	13.25
Srm	42.04	36.85	57.41	16.07	26.37	35.07	43.59	25.02	28.51
Epha2	0	0.69	0	0	0	0	0	0	0.18
Rbm14	0.64	0.6	2.17	0.23	0.53	0.2	1.33	0.97	1.75
Actn3	0	0	0.13	0.76	1.21	0.66	0.78	0.8	0
A530013C23Rik	0	0	0.28	0	0.44	0	0	0.44	0.27
Zdhhc24	35.84	39.25	22.6	37.29	21.35	21.11	26.52	26.84	31.39
Bbs1	13.22	14.1	11.53	7.09	8.77	11.36	13.78	13.98	16.97
Slc34a3	0.39	0	0.35	1.03	2.18	0	0	2.16	0
Ndor1_ENSMUSG00000006471.19	0.09	0.07	0.32	0	0.5	0	0	0.12	0
Nsmf	0	0	0	0	0	0	0	0	0
Prl7a1	0	0	0	0	0	0	0	0	0
Prl8a9	0	0	0	0	0	0	0	0	0
Pdk1	26.7	24.99	27.28	25.38	29.59	28.67	30.07	25.58	26.7
Ptbp1	0.13	0	0.12	0	0	0.2	0	0	0
Mvd	7.78	13.56	10.31	12.23	5.89	25.02	19.78	21.39	12.81
Cyba	5.12	8.28	10.98	62.23	54.93	49.84	22.62	10.89	13.2
Itih3	8.92	11.77	11.1	10.75	10.49	7.23	7.84	10.37	6.45
Stimate	18.98	22.41	23.19	9.64	15.64	26.18	21.47	19.97	17.35
Sfmbt1	4.47	3.54	3.78	5.2	4.43	4.92	3.13	4.42	3.68
Itih1	0	0	0	0	0	0	0	0	0
Ihh	0.17	0.14	0.31	0.3	0	0	0.46	0.71	0.59
Prkag3	0.3	0.12	0	0	1.03	0	0.4	1.43	2.53
Cryba2	0	3.1	4.73	0	1.01	0	2.02	1.04	6.27
Atp7b	1.23	0.56	1.71	0	1.04	0.95	0.99	1.19	1.59
Defb2	0	0	0	0	0	0	0	0	0
Slc4a1	0	0.07	0	0.31	0	0	0	0	0
Rundc3a	139.93	122.01	104.48	80.36	99.46	104.4	109.61	94.04	112.85
Slc4a3	34.38	38.91	35.96	20.69	21.85	21.09	40.03	40.97	46.6
Cdt1	2.35	5.3	3.33	5.13	1.63	0.59	0.52	5.39	1.67
Runx1t1	2.3	2.36	2.37	0.95	2.23	0.83	1.73	1.22	1.75
Snai3	0	2.02	0	0	0	0	1.1	0	0.46
Aprt	21.51	23.15	25.75	20.12	14.2	7.13	6.45	6.01	11.11
Gtf2h1	19.34	18.15	16.07	29.31	19.71	29.46	21.01	16.13	17.36
Hfe	5.3	2.65	2.79	7.9	4.99	4.76	2.01	3.97	2.38
Abhd1	11.91	18.34	12.43	5.29	8.84	15.8	16.77	6.99	11.5
Slc5a6	0	0	0	0	0	0	0	0	0
Tcf23	0	0	0	0	0	0	0	0	0
Nphs1	1.14	2.39	1.11	1.55	0.99	0.41	2.36	2.31	2.58
Aplp1	344.58	331.73	397.24	281.97	289.77	358.09	224.47	210.49	250.6
Qrich1	15.09	10.44	9.67	15.26	18.54	18.97	10.98	10.02	9.91
P4htm	62.12	52.96	62.38	43.08	57.17	49.64	41.95	50.53	50.65
Usp19	0.09	0.37	0.24	0.32	0	0.28	0.24	0.25	0.31
Pola1	28.88	19.57	26.77	18.87	19.36	17.36	13.86	18.01	14.82
Cdc42	270.61	244.79	264.43	247.71	181.05	200.65	185.25	149	170.12
Pknox1	8.88	8.65	12.02	8.77	8.59	6.9	10.41	8.6	10.9
D130043K22Rik	16.02	13.69	13.27	8.88	7.41	9.73	13.74	13.7	14.57
Gmnn	0.52	1.26	2.3	1.76	1.39	0	0	0	0
Acot13	134.44	105.66	161.86	154.87	174.76	123.41	73.42	65.14	83.83
Zfp184	0	0.43	0.23	0.23	0	0	0.17	0	0.45
Cyp27b1	0.71	2.78	0.32	1.88	0	0	1.2	0	0
Cdk4	35.16	37.57	48.16	33.05	23.02	37.65	27.85	29.82	29.09
B4galnt1	10.65	13.96	11.91	5.9	4.19	2.16	9.97	10.75	9.11
Mettl1	5.65	2.21	5.7	1.71	1.35	5.93	1.6	4.39	5.43
Tspan31	49.06	45.28	63.59	19.02	6.34	9.55	23.47	22.57	26.43
Kif5b	83.67	69.76	71.56	120.13	120.56	126.39	83.27	89.2	92.95
Saal1	10.89	7.25	11.53	8.15	6.13	7.23	7.59	7.81	10.63
Tph2	3.05	3.29	1.44	0	7.14	4.89	2.36	4.42	1.92
Krt23	0.57	0	0	0	0	0	0	0.39	0.49
Cnp	52.93	62.01	68.33	32.53	31.1	45.85	28.99	33.32	33.36
Odad4	1.26	2.45	0.85	0	3.94	0	0.84	0.22	1.35
Sulf2	1.45	1.74	2.49	0.96	0.25	1.22	1.17	2.17	1.45
Sod2	34.61	29.38	36	23.69	19.43	24.31	28.6	26.03	21.04
Tmco6	10.26	15.61	17.52	9.63	5.65	9.85	9.35	7.94	6.96
Stambp	4.5	4.59	4.01	2.66	0.56	1.49	5.69	2.12	0.62
Ezh1	6.09	3.53	3.65	6.96	2.69	1.73	3.79	8.89	3.31
Hap1	31.94	35.71	40.67	35.49	48.77	45.94	43.63	43.53	55.07
P3h4	8.08	5.81	10.04	6.88	8.74	6.58	7.12	1.9	7.74
Ctnnb1	74.48	58.96	63.45	117.32	111.22	113.55	64.81	67.8	71.04
Eif1b	177.94	216.3	243.62	125.13	105.76	119.39	98.94	115.31	137.35
Klk4	0	0	0	0	0	0	0	0	0
Chrd	24.19	26.72	26.84	34.39	23.54	30.78	31.49	32.75	27.78
Psmd2	38.19	43.44	42.25	36.08	39.87	37.18	38.49	38.84	40.61
Syngr3	78.72	107.87	86.14	87.1	114.05	111.14	67.06	74.48	54.66
Vars1	20.52	19.76	17.94	8.68	11.46	11.33	16	17.29	14.26
Vwa7	0.09	0.54	0.68	0	0	0.87	0.51	0.13	0.49
Hspa1l	0	0	0.15	0.6	0	0	0	0	0
Slc44a4	0	0	0	0	0	0	0	0	0
Msh5	0	0	0	0	0	0	0	0	0
Abhd16a	171.78	122.29	166.46	93.55	101.12	98.52	98.91	123.31	101.03
Neu1	44.71	45.05	36.31	37.76	36.42	31.52	34.6	34.67	33.71
Ddah2	3.78	1.96	6.12	0	2.82	6.68	1.83	4.23	0
Clic1	15.47	8.34	19.03	20.35	16.54	9.75	6.18	9.76	13.09
Lsm2	4.95	3.99	4.39	0	0	3.44	1.64	2.52	2.05
Pole	0	0.05	0.1	0	0	0.09	0.15	0	0.19
Atp1a2	118.48	122.79	127.47	144.3	131.95	135.07	93.44	88.8	87.17
Atp1a4	0	0	0	0	0	0	0	0	0.41
Casq1	0.47	0	0.42	0	2.95	0	2.22	2.28	1.21
Stx1a	63	73.72	70.88	44.07	38.84	41.91	60.31	59.88	62.11
Ceacam9	0	0.27	0.29	0	0	0	1.75	0	0
Zfp775	0	0	0.09	0	0	0	0	0	0
Scube2	0	0	0	0	0	0	0	0	0
Mrpl49	13.59	12.46	11.6	1.74	2.55	3.77	6.34	4.94	5.95
Dennd2c	0	0	0	0	0	0	0	0	0
Mark3	0.97	1.25	2.04	0.22	0.99	0.27	0.73	0.98	0.68
Gatad1	12.95	14.69	11.74	16.08	12.08	17.05	13.94	19.08	16.15
Pcdha10	0	0.49	0.07	0.13	0	0	0	0.31	0.78
2310003L06Rik	0	0	0	0	0	0	0	0	0
M6pr	1.35	2.34	1.2	2.65	0	0	0.45	1.39	0.86
Lrrc8a	0.76	0.31	0.42	1	0.93	1.45	0.51	0.39	0.49
Mc5r	0.1	0.67	2.2	0	2.58	0	1.23	0.71	0.53
Ppp2r1a	72.28	79.44	75.2	60.74	53.86	56.55	56.83	47.57	59.41
Fance	0.45	1.93	0.6	1.49	0	0.65	1.75	1.51	0.73
Tinf2	14.74	11.75	13.71	10.66	11.62	7	8.05	9.39	11.44
Tssk4	2.37	0.65	0.47	0	0	0	1.76	0	0
Hapln4	26.6	18.12	22.11	23.18	16.22	19.31	18.73	19.59	21.7
Dus3l	66.49	78.58	73.17	36.54	33.43	38.87	70.28	64.09	80.95
Gtpbp3	15.27	18.41	10.31	7.08	9.38	7.76	16.83	14.02	17.7
Tgfbr1	11.94	15.37	15.14	24.13	19.4	30.43	11.15	9.55	10.36
Homer1	49.48	46.46	39.62	77.35	65.48	88.88	48.89	55.79	52.23
Rad51c	4.05	1.53	3.35	5.58	2.18	6.19	5.29	3.44	5.57
Gabrb2	12.2	10.18	10.1	0.72	3.87	4.55	3.02	7.21	5.64
Cav1	0.15	1.68	0	0	0	0	0	0	0
Arpp19	31.66	31.52	31.4	30.64	27.27	51.18	14.17	12.4	13.56
Bcl2l1	0.18	0	1.29	0	0	0	0	0.97	0.7
Khsrp	3.91	2.45	4.1	2.35	4.1	6.61	3.17	3.97	3.01
Dio2	2.12	1.49	2.13	2.2	0.7	1.82	1.42	0.43	1.51
Ccdc124	71.56	50.12	70.12	46.87	49.15	67.04	27.55	22.31	40.68
Cct4	12.45	15.23	16.32	19.4	30.33	24.64	16.66	15.5	15.76
Trappc2b	27.82	17.84	22.33	14.21	21.48	7.54	12.82	6.15	14.96
Cpt1c	0	0.25	1.07	0.26	0	0	0	0.21	0.53
Twist2	7.64	6.81	3.71	6.6	0	3.64	2.31	2.38	3.52
Zfp655	9.53	5.31	5.08	6.51	8.61	4.15	6.27	6.65	6.12
Rhoa	16.4	21.26	29.15	9.89	16.24	10.67	9.92	7.79	12.34
Zmiz1	18.32	19.6	23.25	26.89	21.78	25.14	19.08	16.04	16.83
Ankrd26	14.35	13.21	15.14	15.97	12.47	9.74	13.3	12.42	14.22
Aldh16a1	0.12	0.48	1.25	1.84	0.65	1.25	0.47	1.12	1.2
Hnrnpa0	16.81	13.65	18.98	37.15	41.75	33.26	16.61	17.31	16.96
Prrg2	0.27	0	0.98	0	0	0	0.37	0	0
Hnrnph1	1.81	4.57	5.44	0.71	1.65	1.84	2.69	3.9	2.63
Ift43	25.89	21.53	25.34	2.31	6.31	9.91	11.7	12.03	7.89
Id3	51.7	84.66	81.7	48.34	31.78	47.86	38.76	20.94	31.31
Tcap	25.34	16.31	25.3	10.79	6.38	12.43	10.49	17.27	28.14
Arid1a	0.06	0	0	0	0	0	0	0.09	0
Crlf1	5.15	3.99	6.53	1.88	0.75	4.9	0	1.86	1.84
Ctsd	1.01	0.66	3.8	0.71	1.68	2.15	1.08	0.84	2.42
Rplp1	480.26	468.96	544.93	779.79	702.42	918.23	239.17	243.66	306.65
Cabs1	0	0	0	0	0	0	0	0	0
Hmgcll1	1.1	0.9	0.89	0.58	0	0	0.74	0	0
Ttc9b	18.75	22.25	23.34	9.92	22.45	12.45	9.29	7.82	7.91
Phox2a	0.28	0	0.5	0	0	0	0	0	0
Abhd8	14.71	16.53	24.12	9.57	10.93	14.62	19.65	10.56	17.96
Ift22	21.32	16.48	20.49	17.5	9.8	7.42	10.34	10.46	13.69
Fzd3	15.95	13.34	13.87	15.96	16.63	18.34	12.29	12.78	10.48
1700008O03Rik	0.55	1.35	2.95	0	5.2	0.81	0.73	2.26	1.84
Mid1ip1	0.64	0	0.19	0	0	0	0	0	0
Ap2s1	127.12	145.1	156.15	89.6	94.55	79.12	80.69	78.75	99.97
Fgfrl1	0.55	1.06	0.99	0.32	1.78	2.8	0	0.76	1.89
Brme1	0	0	0	0	0	0	0.24	0	0
Fhl2	33.3	32.85	34.06	25.89	38.26	41.04	31.01	27.58	22.4
Emc10	0.27	0.22	0.48	0	0	0.4	1.07	0	0
Clstn3	0.31	1.34	0.36	0	0	0	0.41	1.16	0
Fbxw9	39.34	33.88	28.19	33.47	19.91	33.56	38.8	38.35	30
Spib	0.9	0.74	0.13	0.53	0.63	1.15	0.6	1.86	2.32
Fnbp4	0	0	0	0	0	0	0	0	0
Cers4	60.08	58.57	56.52	63.79	60.63	61.25	85.16	78.08	71.5
Scrn3	8.86	9.01	10.45	11.59	8.73	11.66	12.82	8.39	12.33
Phax	10.64	14.49	14.41	4.3	4.96	9.16	5.39	6.16	6.11
Tle1	9.82	3.08	5.38	7.66	5.36	5.7	11.17	4.6	6.77
1700109H08Rik	1.39	1.68	2.45	0	3.67	1.01	0	2.82	1.14
Relt	6.02	5.42	6.31	7.72	13.29	2.91	9.63	10.92	8.31
Snrpb2	43.39	33.98	41.77	51.93	42.37	37.49	31.1	28.83	24.68
Ubc	0.16	0.92	0.86	0	0	0	0	0	0
Prpf31	0.26	0.65	0.71	0	0.52	0	0.53	0	0
Sertad1	27.75	23.57	33.17	8.51	2.59	11.91	23.77	8.32	17.93
Carhsp1	7.61	6.96	10.74	10.52	9.99	6.03	4.31	8.27	9.54
Elk3	4.45	3.42	3.73	1.7	2.44	1.33	3.5	4.27	2.17
Herpud2	27.75	23.98	25.1	24.05	15.75	21.83	25.03	20.15	23.26
Rdh13	19.08	21.95	19.41	26.49	23.54	22.83	19.48	21.57	18.37
Adam21	2.58	4.12	3.85	4.03	2	2.41	3.07	4.75	4.92
Nutf2	10.08	7.77	10.53	3.29	4.71	1.55	1.88	2.65	4.67
Fut1	0	0	0.88	0	0	0	0	0	0.28
Arpc5	11.69	11.02	11.19	5.95	3.46	5.17	4.26	2.19	4.66
Rnf151	0	0	0	0	0	0	0	0	0
Elavl2	0.2	0.16	0.09	0	0	0	0.26	0.88	0.17
Pou2f2	0.23	0.7	2.36	0.32	0.51	0	1.63	0.5	0.93
Mgst1	1.22	0.99	2.53	4.19	0	1.21	1.08	0.56	0
Nfib	0.77	0.42	0.46	0	0.13	0.22	0.32	0.26	0.08
Htr3b	0	0.14	0	0	0	0	0.47	0	0
Rab25	0	0.73	0	3.06	0	0	0	1.22	0
Ubqln4	30.18	30.97	23.02	29.45	27.22	20.12	25.63	27.92	32.85
Rbfox1	40.81	38.99	45.42	11.82	13.2	8.32	26.16	33.67	34.19
Rps18	165.25	169.38	230.73	175.01	190.58	201.49	140.65	119.13	97.96
Rpl10	3.92	6.12	10.2	2.14	1.76	4.66	0	0.82	2.09
Rps15a	1.25	2.3	3.31	2.88	0.66	0.6	0.73	2.66	0.81
Ncaph2	0	0.31	1.12	0	0.35	0	0.34	0.87	0.86
Hipk1	18.33	19.47	20.22	24.5	26.34	22.58	18.83	15.78	17.48
Gprc5b	5.75	9	9.48	3.64	1.89	2.62	4.94	3.97	4.03
Man1a2	58.58	51.82	47.89	40.45	36.21	46.29	42.74	46.13	46.81
Ceacam5	0	0	0	0	0	0	0	0	0
Tppp2	0	0	0	0	0	0	0	0	0
Acyp1	49.37	43.86	36.34	21.74	23.08	29.91	18.36	22.62	20.69
Cldn13	0	0	0	0	0	0	0	0	0
Cd163	0.18	0	0	0	0	0	0	0	0
Hdac5	0.67	1.23	1.5	0.15	0	1.02	2.24	3.13	3.31
Rala	33.95	34.37	32.2	42.48	33.75	43.85	26.6	30.17	23.59
Clec3a	0	0	0	0	0	0	0	0	0
Vdac3	181.43	179.73	192.55	105.06	165.35	154.15	91.84	97.29	97.57
Slc1a7	0	0	0	0	0	0	0	0	0
Vps72	16.84	17.32	22.8	10.8	12.4	14.04	20.36	20.52	16.37
Gabpa	15.97	14.45	9.55	13.14	20.5	6.22	13.2	9.07	12.99
Bmp7	4.82	2.21	2.61	4.72	3.13	2.23	3	1.08	1.54
Dynll1	194.95	215	209.7	157.24	154	137.86	156.58	126.16	146.21
Pdcl	7.91	9.48	6.42	14.12	14.28	10.49	11.56	8.27	10.54
Tmem184b	0	0	0	0	0	0	0	0	0
Krtap13-23	0	0	0	0	0	0	0	0	0
Rsph14	0	0	0	0.68	0	0	0	0	0
Nf2	7.21	7.12	8.16	5.14	5.53	6.19	9.21	9.13	9.32
Cabp7	14.75	9.59	11.91	12.64	4.24	4.64	8.15	7.07	9.34
Zmat5	45.59	47.28	37.37	14.7	33.77	40.93	18.58	10.92	21
Ewsr1	98.54	90.38	74.39	48.86	54.71	34.96	56.57	72.84	71.38
Ap1b1	0.42	0.18	0.3	0	0	0	0	0	0.34
Derl3	0	0	0	0	0	0	0	0	0
Gstt4	0	0	0	0	0	0	0	1.41	0
Tbx1	0	0	0	0	0	0.26	0	0	0
Gnat2	0	0	0.56	0	0	0	0	0	0
Bcl2l13	6.4	7.29	7.7	2.34	6.64	2.3	8.36	6.05	5.28
2610028H24Rik	0	0	0	0	0	0	0	0	0
Spatc1l	0	0	0	0	0	0	0	0	1.17
Dqx1	1.27	1.77	1.37	0.89	2.13	0.58	2.9	3.16	4.81
Ccl8	2.56	0	0	29.25	34.14	114.34	15.03	6.85	26.52
Lnpk	0.64	1.16	1.26	0	0.18	0	0.35	1.06	0
Prr29	0	0	0	0	0	0	0	0	0
Mymk	0	0	0	0	1.36	0	0	0	0
Fam163b	19.18	22.43	27.14	8.66	25.55	6.45	13.41	8.94	11.61
Trpm5	0	0.08	0	0	0	0	0	0	0
Ascl2	1.95	2.28	1.99	0.48	0	2.52	0.74	0.38	0.47
Rarres2	0	0	0	0	0.99	0.97	0	0	1.1
Pttg1ip	97.15	84.61	95.19	88.15	79.28	76.33	76.16	83	90.99
Trpm2	5.59	6.1	6.73	9.96	5.52	8.26	7.68	13.04	11.83
Ube2g2	11.08	19.19	16.57	8.55	15.33	15.5	12.53	15.82	12.72
Mpo	0	0	0	0	0	0	0	0	0
Lpo	0.57	1.05	0.13	2	0	0.22	0.96	1.57	0.73
Met	0.35	1.49	0.89	0.1	1.4	1.98	0.94	0.16	1.22
Slc16a12	1.21	1.24	0.72	0.89	0.28	0.15	1.08	1.95	0.52
Syn2	32.28	34.1	37.64	31	36.72	52.02	32.82	28.22	37.5
Elk1	6.04	6.38	5.51	8.36	4.22	1.6	4.04	7.2	6.18
Nav1	31.88	37.24	32.67	29.38	27.97	25.84	39.03	42.04	47.99
Tnpo1	0.05	0.23	0.13	0	0	0	0.06	0	0
Myod1	0	0	1.89	0	0	0	0	0	0
Otog	0	0	0	0	0	0	0	0	0
Rnmt	26.32	29.96	24.74	31.72	17.88	20.68	21.44	24.41	22.54
Kcnq1	0.28	0	0.62	0	0	0	0	0	0
Srp14	380.99	345.9	410.86	345.9	322.12	322.37	237.45	204.07	183.86
6330409D20Rik	1.26	1.06	1.15	0.54	1.82	3.31	0.42	0.43	2.13
Cdk9	0.76	0.83	1.37	1.77	1.05	0	0.34	0.35	0.87
Tor2a	39.25	38.06	41.02	20.31	20.11	24.23	34.37	26.93	32.28
Fpgs	17.49	16.02	11.94	16.1	9.39	8.85	14.58	19.92	16.71
Mrtfb	35.85	32.04	37.6	43.47	43.53	42.17	37.54	33.7	37.29
Cbx5	32.35	24.78	19.69	24.19	25.52	23.75	23.37	25.54	21.36
Odam	0	0	0	0	0	0	0	0	0
Apobec3	0	0	0	0	0	0	0	0.21	0
St6galnac1	0	0	0	0	0	0	0	0	0
Taf7l	0.45	1.66	0	3.53	0	0	2.11	0.62	0.38
Sardh	0.63	0.52	0.16	0.47	1.38	0	0.48	0.25	1.08
Vav2	2.16	3.93	4.64	2.04	6.61	4.03	5.81	4.06	4.53
Tex15	0.8	1.28	0.47	1.42	2.72	1.02	2.79	1.11	1.55
Ppp2cb	23.45	40.84	29.17	22.44	35.97	25.95	14.4	25.39	15.15
G0s2	107.96	93.4	84.69	48.02	41.74	66.49	34.33	46.54	38.14
Dmap1	32.37	42.61	51.87	24.34	20.47	34.48	29.41	25.94	25.26
Pla2g12b	0	0	0	0	0	0	0	0	0
Mcu	9.76	11.1	10.3	12.77	18.85	24.42	17.74	12.46	10.99
Oit3	0	1.39	1.38	0	0	0	0	0	0
Tex11	0	0	0.23	0	0	0	0	0	0
Bcr	5.32	4.8	7.49	3.71	3.45	1.89	5.57	4.12	7.56
Fxyd5	7.1	2.46	1.96	3.63	3.85	4.56	9.43	4.13	5.86
Kcnd1	8.16	4.7	7.04	4.44	4.49	4.21	8.8	6.11	3.02
Tfcp2	0.13	0.56	0.2	0	0.95	0	0.61	0.32	0.39
Pou6f2	13.49	11.44	9.53	10.1	11.08	10.75	7.85	8.26	10.32
Pou6f1	0	0.55	0.16	0	0	0	0	0	0
Ubp1	0	0.15	0	0	0	0	0.25	0	0.5
Nuak2	0	0	0	0	0	0	0	0	0
Cilk1	51.09	73.04	47.88	90.25	45.45	82.58	67.69	90.56	83.05
Sdhb	304.77	231.36	298.57	279.63	162.02	158.89	211.91	154.09	161.96
Cox4i2	0	0	0.67	0	0	0	0	0	0
Snap47	48.34	71.91	58.28	67.36	44.21	77.3	37.51	33.54	45.1
Wnt3a	0.76	0	0	0	0	0	0	0	0
Kdsr	46.26	45.65	42.32	56.85	58.56	66.65	56.48	50.58	53.72
Vps4b	30.19	32.84	33.02	42.81	56.15	58.84	31.42	25.06	27.08
Rps25	45.01	47.91	62.59	34.19	29.49	45.69	34.85	25.34	33.76
Nxf2	0	0	0	0	0	0	0	0	0
Tafazzin	1.44	1.16	1.06	2.47	0.98	0.36	3.17	0.98	2.45
Kif19a	0.12	0.1	0	0	0	0	0	0.66	0
Aldh3a2	18.05	26.21	16.34	18.99	17.32	16.82	32.33	19.66	21.61
Zmynd10	1.5	0.82	1.34	0.87	1.03	0.75	5.33	3.09	4.67
Tmem115	11.93	5.92	12.59	8.88	3.79	6.53	8.37	6.19	5.34
Hyal2	0.14	0.12	0	0.25	0	0	0.28	0	0.48
Ifrd2	0.84	1.03	4.51	0	1.16	0.32	1.69	0.29	0.72
Hyal1	17.7	12.41	21.61	7.94	10.02	12.01	24.21	21.61	21.48
Tusc2	49.1	41.24	46.69	25.5	13.96	38.62	28.49	21.25	21.31
Nprl2	86.8	89.98	125.79	37.69	34.6	46.9	51.73	44.58	57.16
Slc38a3	0.13	0	0	0	0.18	0.2	0.35	0.18	0.73
Cacna2d2	0	0	0	0	0	0	0	0	0
Rassf1	2.82	3.35	0.91	0.89	0.71	0	0.34	0.35	0.44
Epn3	2.85	1.38	1.89	0	0.74	0.81	0.28	1.31	0.73
Rnf112	0	0.11	0.24	0	0.18	0	0	0	0
Slc3a2	17.13	17.67	20.67	8.74	8.15	5.85	14.1	11.49	11.21
Nxf1	5.92	6.94	7.01	7.58	5.15	9.28	4.92	6.13	7.48
Stx5a	27.39	25.63	32.05	7.24	5.65	8.35	31.97	18.27	36.99
Slc47a1	4.31	4.71	4.57	9.23	7.77	1.94	18.37	4.84	12.85
Cimap3	0.52	0	0	5.77	1.51	0	0	1.54	2.75
Tnfrsf13b	0.83	1.08	1.63	0	4.37	0.75	1.77	0.68	0.28
Spire2	1.1	0.16	0	0	0	0	0	1.1	0.34
Prox1	10.43	7.79	6.54	6.25	6.31	8.89	7.56	9.45	8.42
Raver1	1.07	4	2.13	1.25	1.83	2.91	3.03	3.28	3.88
Bltp2	41.97	35.49	35.09	22.02	32.43	26.76	36	39.64	38.46
AI597479	21.24	17.81	16.03	22.43	14.33	12.4	17.26	15.3	11.89
Tmem86a	9.58	6.47	12.83	7.92	7.93	5.07	5.76	6.25	10.6
Optc	0	0	1.12	0	0	0	0	0.67	0
Tex14	0.85	0.35	1.22	0	0.6	0	0.57	0.47	0.15
Ifi35	6.41	0.55	7.82	9.33	3.23	0.51	4.49	5.09	2.85
Rdm1	11.92	4.86	13.63	19.73	9.24	2.53	5.09	2.91	10
Nedd8	388.86	477.23	430.84	456.41	458.72	553.95	237.52	186.44	174.29
Gosr1	16.81	12.55	12.59	10.86	17.95	7.42	13.37	11.8	12.75
Mrpl52	39.02	44.09	38.76	47.86	50.9	65.4	31.31	30.09	18.71
Spaca7	0	0	0	0	0	0	0	0	0
Kansl3	0	0	0	0	0	0	0	0	0
Eya4	1.44	3.25	1.23	4.29	3.73	4.67	3.77	3.46	4.59
Ebf3	0	0	0	0	0	0	0	0	0
Uckl1os	1.9	1.04	1.51	1.11	1.17	0	2.26	1.16	0.36
Myt1	0.91	0.5	0.61	1.87	0.85	1.63	0.71	0.21	0.65
Faf1	18.29	25.46	26.74	27.39	32.24	23.56	24.76	23.73	29.61
Gm266	5.81	3.79	7.92	4.66	5.27	8.65	3.09	5.3	3.91
Tsacc	5.2	4.18	1.83	1.72	1.34	0	1.36	0	1.68
Mettl16	2.53	5.3	3.36	4.2	2.86	2.84	4.41	4.76	5.57
Dazl	0.3	0	0	0.26	0	0.23	0	0	0
Apol7a	0	0	0	0	0	0	0	0	0
Pigyl	45.06	42.28	71	25.55	24.26	52.07	26.46	20.68	26.29
Rbm25	413.83	386.2	394.21	351.56	315.98	332.02	346.21	347.29	308.17
Psen2	0.43	0.36	0.19	0	0	0	0	0	1.56
Acaa1b	2.89	1.72	0	0	0	0	3.15	0.36	3.57
Plcd1	0	0.13	0	0	0	0	0	0	0
Fads1	0.36	0.98	0.43	0	0	0.38	0.32	0.99	0
Lmbr1_ENSMUSG00000010721.16	0	0.56	0.4	0.14	0	0.13	0	0.33	0.83
Tnfrsf22	0	0	0.42	0	0	0.56	0.5	0	0.32
Cars1	0.52	1.48	0.69	0.23	1.44	0.39	0.86	0	0.44
Phlda2	0	0	0	0	0	0	0	0	0
Asz1	0	0	0	0	0	0.38	0	0	0
Wnt2	4.74	1.24	3.9	4.97	1.58	0	1.78	1.83	2.59
Gabra1	1.64	3.63	2.8	0.46	0.61	0.13	0.7	1.07	0.89
Grid2ip	0	0	0	0	0	0	0.14	0	0
Kdelr3	5.5	0.53	2.31	2.8	0	0	0	0.89	2.74
Cfap97d1	0.98	0	0	0	0	0	0	0	0
Apip	82.46	90.69	77.52	40.2	40.52	87.22	42.94	44.92	35.65
Pdhx	35.67	54.12	47.52	72.55	69.99	47.02	48.17	47.49	49.84
Vac14	11.93	15.12	9.83	11.66	5.48	13.45	21.24	12.89	18.84
Mcoln2	0	0	0	0	0	0	0	0	0
Slc5a1	0.5	0.9	0.71	0	0	0	0	0	0
Akt1s1	0	0.4	0	0	0	1.22	0	0	0
Tbrg1	26.69	33.66	25.02	9.92	22.99	15.57	21.92	18.65	20.14
Panx3	0	0	0	0	0	0	0	1.15	0
Adss1	0.5	1	1.3	2.52	0.33	0.73	0	0.66	0.83
Cfap161	0	0.36	0	0	0.61	0	0	0	0
Brf1	18.22	15.06	19.91	6.78	13.68	7.61	15.75	14.88	17.4
Vipr2	22.23	25.55	15.97	18.23	19.1	24.08	15.54	23.41	21.4
Odc1	16.89	17.01	30.38	29.84	33.11	33	28.04	24.04	23.22
Thg1l	0.19	0.16	0	0	0	0	0	0	0.32
Adam19	10.22	7.68	8.16	4.32	5.73	5.78	9.26	5.03	7.36
Pabpc4	0.13	0.79	0.37	0.23	0.19	0	0	0	0.23
Exoc3l2	0	0	0.09	0	0	0	0	0.14	0
Zfp296	6.18	0	0	0	0	0	0	0.4	1.5
Plin5	0	0	0	0	0	0	0	0	0
Sugp1	36.72	30.99	37.91	28.86	29.91	37.52	32.34	25.07	30.11
Dmrtc2	0	0	0	0	0.38	0	0	0	0
Gm5893	0	0	0	0	0	0	0	0	0
Dhdh	13.18	15.86	11.07	14.02	15.51	10.23	17.48	18.41	28.47
Zfp790	0.12	0.71	0.88	0.22	0	0.38	0.17	0.17	1.06
Cpb1	0.31	0	0	0	0	0	0.62	0	0
Slc25a41	0	0	0	0	0	0	0	0	0
Fsd1	25.49	40.26	45.75	36.43	40.37	36.2	36.39	33.63	42.93
Pinlyp	0	0	0	3.13	0	0	0	0	0
Fuz	0	0.98	0	0	0	0	1.6	0	0
Sptbn4	0.09	0.11	0.12	0.24	0	0.07	0.55	0	0.16
Pgam1	137.67	132.3	157.7	142.82	119.4	131.86	81.13	66.11	79.33
Evi5	62.56	68.86	66.93	59.46	63.52	61.91	77.68	75.31	63.73
Evi5l	0.31	0.26	0.28	0.92	0.15	0	0.56	0.57	0.72
Snapc2	2.64	3.35	4.96	3.55	1.61	0.88	0.78	0.8	2.48
Git1	0	0	0	0	0	0	0	0	0
Gltp	15.76	24.35	27.69	26.97	21.04	22.28	19.7	16.84	15.32
Bnip2	2.77	4.28	1.31	1.5	0.76	1.27	1.92	4.7	1.97
Ccnt1	20.58	21.51	19.62	18.17	27.94	15.16	28.13	25.68	23.35
Scarf2	0.23	0	0	0	0	0	0	0	0
4930579F01Rik	0	0	0	0	0	0	0	0	0
Brms1l	90.35	107.69	78.95	108.39	115.1	119.34	98.63	86.37	80.55
Med15	0.12	0.32	0.23	0	0	0	0	0	0
Dhdds	0.52	1.22	0.69	0	0	0.8	0.64	0.54	0.68
Crybg2	0	0	0	0	0	0	0.1	0	0
Ubxn11	0.57	1.16	0.45	0.49	0	0.33	2.09	2.64	1.93
Mogat1	0	0	0	0	0	0	0	0	0
Tex22	0	0.3	0	0	0	0	0	0	0
Wnt8a	0	0	0	0	0	0	0	0	0
Tjap1	0.18	0	0.15	0	0	0.55	0.48	0	0.31
Ehf	0	0	0	0	0	0	0	0	0
Nanog	0	0	0	0	0	0	0	0	0
Rpl15	19.27	29.38	20.11	21.45	32.01	24.95	19.93	13.24	13.69
Tmem167	46.84	50.24	44.02	39.97	31.95	40.34	31.15	36.94	34.02
Steap4	0	0	0	0	0.73	0	0	0.54	0
Mplkip	29.61	32.53	36.64	14.41	12.49	15.59	26.77	24.3	24.55
Kif11	2.1	1.72	1.88	2.81	1.65	2.45	2.7	6.03	5.79
Rpa3	84.82	76.72	104.68	86.25	84.2	142.23	54.62	42.39	74.63
Mlkl	0	0	0	0	0	0	0	0	0.37
Phox2b	0	0.68	0.12	0	0	2.11	0.37	0.19	0.47
Tnpo3	0.19	1.27	0.86	0.17	0	0.15	0.78	0.13	0.33
Ttll5	1.52	2.18	2.28	0.14	1.1	1.96	1.8	1.47	1.42
Zfp715	0.56	0.91	0.99	0.33	2.25	0	2.96	0	0
Retn	3.94	14.17	3.57	6.97	15.68	0.86	8.44	10.16	9.47
Acp4	0	0	0	0	0	0	0	0	0
Cdh23	0	0	0	0	0	0	0	0	0
Rps5	26.17	27.5	23.1	19	22.31	18.42	21.48	9.6	12.81
Podnl1	0	0.17	1.48	0	0	0	0.28	0.57	0
Adgrl1	26.37	28.33	30.5	11.41	20.22	13.38	25.3	26.65	29.03
Amotl1	12.22	7.93	9.41	8.05	7.1	9.06	10.58	12.23	14.76
2200002J24Rik	0	0	0	0	0	0	0	0	0
Etv5	0.51	0.08	0.55	0.18	0.14	0.32	0	0.14	0.18
Tmem190	0	0	0	0	0	0	0	0	0
Gfod2	10.47	8.75	8.63	8.56	8.25	7.88	10.28	11.75	13.53
Enkd1	12.78	12.81	17.23	7.55	20.91	10.36	11.17	17.99	16.62
4933405L10Rik	0	0	0	0	0.53	0	0	0	0
Atp6v0d1	98.79	110.3	129.68	138.74	106.93	112.97	85.8	75.14	82.24
Ptprs	0.14	0.83	0.43	0.25	0.91	0.33	0.17	0.28	0.74
Slc41a1	10.1	10.84	15.32	7.3	8.47	6.22	11	7.63	8.77
Fer1l4	0	0	0	0	0	0	0	0	0
Siglecl2	0	0.25	0.46	0.18	0.58	0	0	0	0.18
Iglon5	0.96	1.05	1.44	0.84	1.79	0	0.43	0.89	1.38
Igf2bp1	0.14	0	0.13	0	0	0	0	0	0
B4galnt2	0	0	0	0	0	0	0	0.35	0
Zbtb47	8.7	7.61	8.2	7.34	7.61	6.2	8.04	9.93	11.64
Nelfb	36.43	29.85	43.45	25.18	43.78	34.3	32.5	36.09	56.1
Card14	0	0	0	0	0	0	0	0	0
Tmem175	2.89	9.68	3.05	7.77	1.09	7.14	9.27	5.42	3.58
Bcas1	0.28	1.05	1.52	0.74	0.2	0.43	0.76	0.39	0.49
Tango2	160.07	185.5	179.9	201	170.63	232.84	190.42	196.56	190.97
4833413E03Rik	0	0	0	0	0	0	0	0	0
Aldh1a2	1.89	2.94	4.05	5.28	4.98	0	2.27	3.12	1.29
Ndufs2	13.74	8.76	12.26	6.2	1.89	0.83	6.23	6.04	1.4
Snx31	0	0	0	0	0	0	0	0	0.27
Atraid	299.94	277.91	337.9	228.44	223.85	251.35	169.37	159.47	181.27
Cad	2.52	2.3	3.91	1.68	1.89	2.23	3.6	2.09	4.25
Lypd8	0	0	0	0	0	0	0	0	0
Sh3bp5l	0	0	0	0	0	0	0	0	0
1810065E05Rik	0	0	0	0	0	0	0	0	0
Atad1	40.27	43.41	30.65	50.62	45.81	41.37	40.32	43.69	34.53
Pten	0	0	0	0	0	0	0	0	0
4933402N03Rik	0	0	0	0	0	0	0	0	0
Pea15a	4.07	2.5	3.18	0	0.94	0.26	1.37	0.47	0.29
Timm23	54.13	42.48	48.16	19.45	20.31	42.69	31.14	36.46	22.41
Tnfaip8l2	4.27	0.35	1.52	0	2.89	4.44	2.83	1.75	2.86
Trnt1	62.35	40.34	44.78	72.53	75.65	61.27	53.1	38.43	34.92
Ly6g6e	21.85	7.86	16.99	10.75	4.53	4.92	7.77	3.42	5.61
Ehmt2	0	0	0	0	0	0	0	0.15	0
Elof1	6.92	7.58	9.94	2.74	2.93	4.26	8.3	5.38	5.73
Med16	2.47	1.28	0.46	0.91	1.27	0.4	1.04	1.79	1.56
St3gal1	0	0	0.19	0	0.76	0	0	0.25	0
Tmem259	64.49	49.82	62.65	34.3	53.12	47.93	60.75	50.6	67.43
Rnf170	131.25	92.8	102.45	121.14	91.87	100.8	116.24	118.27	113.47
Clip3	43.15	67.28	51.55	36.56	43.59	41.19	40.49	27.67	43.94
1700020L13Rik_ENSMUSG00000013928.15	0	0	0	0	0	2.32	1.06	0	0
Myl2	0	0.7	0	0	3.38	0	4.54	1.17	1.41
Dedd	0	0	0.58	0	0	0	0	0.23	0
Mcemp1	0.61	0.74	0.54	1.05	0	6.82	1.61	0	2.05
Nit1	2.38	1.8	1.84	1.44	0.95	0.42	3.67	5.46	5.4
Pax5	0.79	0.41	0	0	0	0.08	0	0.27	0
Prdm15	0.06	0.26	0.28	0	0	0	0.17	0.17	0.22
Rnf168	2.01	1.05	0.49	1.77	2.94	2.79	2.44	1.64	2.98
Dynlt2b	8.7	23.18	24.75	25.22	12.4	9.07	8.21	6.75	6.16
Chp1	0.76	0.25	0.54	0.28	0.22	0.74	0	0.45	0.51
Sval2	0	0	0	0	0	0	0	0	0
Trpv4	0	0	0	0	0	0	0	0	0
Klhl3	21.98	15.72	19.37	16.35	19.14	15.19	20.9	16.19	20.04
Tvp23b	42.91	55.88	44.04	43.33	55.79	49.92	39.18	37.27	25.6
Dnajc7	3.27	2.52	0.66	0.32	0.25	0	0.99	1.03	0.31
Zfp385c	2.58	6.71	4.34	2.92	3.8	2.31	7.31	11.28	10.14
Cacybp	64.73	64.1	48.86	51.64	61.76	55.46	52.19	45.23	32.27
Cluap1	36.62	34.61	53.46	36.15	45.05	63.52	41.62	42.15	43.78
Zswim7	69.54	83.5	71.99	57.7	50.21	59.4	60.08	73.93	76.02
Pigl	20.94	15.2	15.89	11.04	11.5	5.69	21.13	23.91	21.93
Ndufa2	688.09	716.62	885.27	836.04	927.16	1062.1	396.03	434.17	388.57
Pam16	163.36	181.88	158.69	191.58	203.07	130.06	91.14	73.28	105.81
Glis2	10.12	7.18	5.5	4.59	4.45	4	9.14	3.76	10.94
Cox6c	500.29	483.87	598.34	715.93	684.55	628.3	286.86	346.14	269.84
Bicc1	1.85	4.87	2.06	6.54	4.47	4.55	4.58	2.66	4.48
Ube2z	14.32	14.27	18.51	9.36	10.59	19.11	13.99	8.89	11.79
Gip	0	0	0	0	0	0	0	0	0
Tmem87b	30.65	25.01	29.06	25.23	26.85	33.98	20.55	28.78	24.36
Anapc1	28.96	27.17	23.67	27.26	32.69	29.14	33.17	34.87	28.98
Mertk	14.48	14.22	9.16	12.33	16.44	16.24	17.14	9.67	17.44
Tsg101	63.82	58.99	91.11	37.34	37.02	36.48	48.59	48.78	39.18
Hps5	0	0	0.07	0	0	0	0	0.12	0
Map3k4	2.07	0.36	0.6	0.39	0.21	0.34	0.4	0.92	0.51
Piezo1	0	0	0	0	0	0	0	0	0
Blk	0	0	0	0	0.76	0	0	0	0
Rnf166	34.55	26.04	32.83	33.49	52.08	68.58	53.7	44.42	41.15
Ankrd28	0.96	2.01	0.79	0.41	0.25	0.18	0.64	0.25	0.62
Ankrd52	0	0.2	0.16	0	0	0.19	0.49	0.17	0.1
Pkd2l2	4.49	3.32	3.13	4.73	2.73	6.13	6.35	9.54	6.62
Srp19	113.38	131.52	139.67	94.34	118.55	130.31	115.1	100.28	76.92
Tmbim7	0	0	0	0	0.4	0	0	0	0
Clec4f	0	0	0	0	0	0	0	0	0
Klra17	0	0	0	0	0	0	0	0	0
Wdfy2	13.12	13.49	12.25	10.09	6.59	8.42	11.55	11.47	10.9
Rbsn	16.55	13.34	15.11	13.46	17.07	11.48	16.53	15.55	19.68
Mrps25	9.44	9.17	7.28	4.54	7.6	9.13	5.14	4.93	6.95
Dguok	20.45	25.49	26.72	8.19	14.7	16.1	20.17	11.86	8.82
Camta1	0.08	0.04	0.38	0	0.25	0	0.33	0	0.14
Csf1	0	0.08	0	0	0	1.25	0	0.28	0
Strip1	38.18	39.46	46.65	25.81	33.47	33.68	46.64	38.23	44.29
Kif1a	63.83	69.99	73.6	40.71	52.8	43.98	76.1	79.03	85.92
Alx3	0	0	0.21	0	0.97	0	0	0	0
Slc25a11	55.35	49.5	69.73	44.06	55.95	45.66	39.7	42.27	32.98
Chrne	0	0	0	0	0	0	0	0	0
Cmc2	39.45	55.91	62.55	19.25	33.98	17.28	47.39	33.86	49
Chfr	86.81	82.87	86.85	43.92	32.02	34.9	67.02	50.68	58.82
Ceacam16	0	0	0	0	0	0	0.36	0	0
Hoxa2	0	0	1.11	0	0	0	0.33	0	0
Adam28	4.13	4.78	2.22	4.35	3.07	2.94	4.43	6.45	6.14
Ankrd53	0	0	0	0	0	0	0	0	0
Tex261	37.45	27.61	37.52	16.18	29.41	28.14	20.21	31.39	23.97
Fam120b	31.38	31.57	24.32	20.08	24.23	25.8	32.94	36.32	33.75
Tbp	7.2	7.65	4.52	4.19	5.37	4.88	5.94	5.55	4.42
Psmb1	13.32	14.45	13.12	10.02	13.09	7.39	4.79	9.6	11.1
Pdcd2	4.28	5.92	4.94	5.14	3.48	6.35	3.41	4.68	2.15
Dll1	4.94	5.66	1.34	5.25	0.96	4.39	3.54	6.02	4.74
Nol3	1.18	0.75	1.64	0.69	0.18	0.6	1.05	0.54	0.45
Fhod1	2.81	3.16	2.61	4.22	3.06	4.47	3.35	2.73	1.25
Plekhg4	5.29	6.03	5.26	7.75	5.07	5.4	4.07	4.19	5.22
Slc9a5	1.53	1.35	3.06	0	0.49	0	1.11	0.32	1.21
Elmo3	0.26	0.64	1.16	0.23	0	0.2	0.7	0.54	0
Stc1	4.66	3.03	1.57	1.54	4.9	2.98	3.39	2.28	1.34
Matcap1	0	0.1	0.1	0	0	0	0	0	0.2
Tppp3	47.7	52.23	71.61	31.4	35.18	39.24	48.32	53.59	46.69
Msh3	0.21	0.26	0.74	0.18	0.44	0	0.14	0.43	0.18
Adamts13	0.72	0	1.13	1.16	0.99	0.36	0.24	0	0.2
Tmem208	301.54	337.48	396.46	194.29	165.88	172.75	166.19	181.7	218.45
E2f4	13.06	20.66	15.17	15.18	18.36	12.52	19.48	15.56	14.47
Surf4	26.88	21.32	34.58	19.5	17.79	21.78	19.1	17.75	19.29
Surf2	94.01	76.98	93.08	86.27	79.92	62.46	72.92	76.09	64.59
Dnajb9	30.84	32.04	32.36	55.46	51.23	68.65	27.2	27.04	22.99
Naf1	19.38	17.38	14.23	17.61	17.3	19.78	14.75	13.45	9.57
Yes1	3.59	2.54	1.67	4.68	3.97	3.8	3.09	4.15	2.74
Ppp1cb	36.96	30.19	40.14	60.79	71.74	73.84	34.06	31.15	30.78
Gorasp2	1.58	2.25	1.4	0.33	4.48	3.05	1.8	1.7	0.76
Tsen15	79.26	86.92	89.62	89.75	85.2	95.86	96.9	74.34	77.85
Oc90	0	0	0	0	0	0	0	0	0
Efr3a	106.83	99.95	100.68	154.1	164.85	142.74	107.18	109.3	108.98
Trappc2l	97.81	111.31	124.13	110.31	99.6	87.66	60.79	40.47	61
Acsf3	0.16	1.73	2.75	0.85	1.58	0.49	1.08	0.89	2.5
Ddx19a	9.46	7.21	11.13	6.68	7.38	7.32	7.33	3.2	7.67
Galns	3.47	3.66	1.18	3.18	2.3	1.26	3.1	2.5	3.96
Gata2	0	0	0	0	0	0	0	0	0
C8g	0.41	0.67	1.84	0	0	0	4.95	0.57	5.27
Entpd2	6.75	4.6	9.45	5.1	3.11	5.79	7.51	4.02	6.9
Rabl6	43.89	50.73	52.62	38.75	34.38	45.86	43.32	42.64	65.88
Ptgds	141.43	137.69	313.78	120.48	98.98	114.4	72.93	70.71	74.46
Edf1	236.33	265.81	323.1	229.96	125.32	112.18	147.56	90.82	102.41
Clic3	0	0	0.58	0	0	0	0	0	0
Npdc1	11.29	14.45	27.49	2.64	1.25	5.04	7.74	6.69	7.23
Fbxw5	41.49	57.62	53.99	73.49	72.95	63.61	63.12	59.57	63.05
Slc25a13	0.13	0	0.12	0	0	0	0	0.18	0.23
Ube2i	6.93	8.83	7.4	9.4	6.15	7.09	9.77	8.83	9.6
Tsr3	9.83	10.58	10.26	3.9	8.78	1.15	5.23	8.27	8.5
Unkl	0	0	0	0	0	0	0	0	0
Lrrk1	0.64	0.44	0.38	0.28	0.15	0.41	0.29	0.44	0.28
Aldh1a3	13.35	24.19	25.11	17.27	17.82	17.25	31.17	37.12	32.24
Actn1	25.5	19.85	21.02	22.23	16.6	20.35	20.33	22.9	22.12
Sirt2	0.48	0.59	0.4	0	0.28	0	0.91	0.66	0.48
Hnrnpl	0.39	0	0.56	0	0	0	0	0	0
Nolc1	0.12	0.38	0	0.61	0	0.18	0.31	0.16	0
Casd1	70.24	51.28	52.46	67.94	89.87	73.52	52.33	48.17	47.27
Cnksr3	0	0.1	0.11	0	0	0	0	0	0
Mtmr1	0.35	0.14	0.24	0.31	0.12	0	0.12	0.12	0.15
Hmgb3	1.14	0.21	1.22	0.89	1.57	0	0.38	0.39	0
Map2	10	9.93	9.45	5.53	4.32	4.13	5.41	4.95	6.74
Cyp2j9	15.29	9.91	14.61	16.3	12.64	12.55	11.07	7.89	9.78
Nipsnap3a	0	0	0	0	0	0	0	0	0
Abca1	14.29	13.96	14.61	17.29	20.93	22.84	12.26	12.56	10.99
Nipsnap3b	14.18	16.79	10.07	7.53	26.24	13.06	16.21	11.52	6.87
Lage3	41.95	58.94	65.43	24.27	30.08	38.6	33.27	29.52	33.07
Ubl4a	22.59	28.19	25.49	17.93	24.38	29.33	18.83	20.81	24.97
Gdi1	277.22	292.17	297.05	243.05	227.35	210.13	328.13	279.65	306.41
Sash1	4.83	7.25	6.92	9.61	8.12	10.33	7.6	9.13	9.11
Gadd45b	25.41	19.2	36.13	26.23	22.22	10.82	13.49	17.35	23.81
Slamf6	0	0	0.8	0.92	0.49	0.65	1.06	0	0
Slamf1	0	0	0	0	0	0	1.25	0.65	0.27
Zdhhc12	0.81	0.33	0.72	0	0.55	0	0	0.56	0
Endog	14.15	16.35	20.69	13.29	10.49	18.93	7.27	8.72	7.64
Cybb	1.45	1.47	0	9.01	6.21	3.4	3.55	2.24	0.73
Golga7	0.69	0	0.62	0	0.93	0	0	0.34	0
Xk	7.24	7.65	4.85	4.63	5.25	5.01	3.2	2.2	2.33
Pcolce2	10.26	8.8	8.21	15.48	8.21	13.34	15.23	12.64	16.25
Cd48	0.4	1.95	2.13	13.02	13.54	6.53	6.89	11.99	7.37
Clpx	0.43	0.48	0.91	0	0	0	0	0.4	0
Trabd	19.31	20.1	17.43	13.39	23.93	19.31	25.37	17.49	22.92
Mov10l1	0	0	0	0	0	0	0	0	0
Dennd6b	52.15	59.67	69.5	36.48	39.94	44.52	55.57	58.17	62.67
Cd83	11.29	13.88	16.83	25.14	19.49	22.12	16.25	8.71	13.17
Cltrn	0	0	0	0	0	0	0	0	0
Ace2	0	0	0	0	0	0	0	0	0
Gzmb	0	0	0	0	0	0	0	0	0
Gzmf	0	0	0	0	0	0	0	0	0
Gzmn	0	0	0	0	0	0	0	0	0
C4a	1.05	0.86	0.47	1.06	0.63	2.3	1.31	1.45	1.29
Ager	0	0.82	0.3	0	0.47	0	0.45	0	0
Atf6b	12.18	9.85	11.63	10.95	8.93	13.78	8.15	14.28	10.71
Egfl8	2.07	1.69	0.74	2.13	0	0	0	0	0
Notch4	0.67	0.9	0.27	0.32	0	0.75	0.08	0.67	0.52
Ppt2	0.26	0.42	0.46	0	0	0	0.34	0	0
Prrt1	89.73	100.98	103.01	53.95	64.81	73.67	78.21	71.85	78.76
Rnf5	59.01	60.79	61.63	20.2	17	12.42	18.12	18.64	16.57
Fam163a	3.8	1.56	3.12	0.37	0.3	0.65	0.99	2.04	1.63
Cacfd1	11.74	9	10.25	11.48	8.24	6.83	12.76	10.13	6.89
Hivep2	1.37	1.37	1.87	0.91	1.08	0.46	1.66	1.18	1.18
2310057J18Rik	0	0	0	0	0	0	0	0	0
Arnt	4.77	8.28	6.3	0	0	0.24	1.8	1.85	0
Itga2	0.06	0.09	0.05	0	0	0.35	0	0	0.1
Mocs2	3.01	1.79	3.28	1.99	3.26	1.23	1.79	2.93	2.06
Nat9	0.39	1.6	1.04	0	0	0	0	1.07	0
Lpl	8.33	6.84	9.51	23.56	20.27	22.33	7.45	8.9	8.02
Atp6v0e	42.37	48.47	57.32	36.08	52.53	52.44	29.41	34.26	22.35
Nkx2-5	0	0	0	0	0	0	0	0	0
Zfp318	21.96	19.56	19.65	12.76	16.37	19.56	18.41	24.68	20.52
Ttbk1	4.77	3.16	4.07	2.64	1.56	1.37	4.98	3.82	3.83
Srf	3.87	4.09	3.17	5.36	3.14	1.47	3.45	2.66	2.21
Gata3	1.42	2.96	1.5	0.45	2.34	1.38	1.73	1.6	2.21
Gata5	0	0	0	0	0.18	0	0.17	0	0
Lama5	0.73	0.74	0.78	0.43	0.83	0.21	1.12	1.72	0.6
Steap1	0.76	0.93	8.15	0	0	1.71	0	3.65	1.28
Steap2	0	0.09	0	0	0	0	0	0	0
Hspa8	10.65	15.71	18.58	1.55	1.73	0.81	4.04	4.16	7.29
Serac1	2.26	3.1	3.2	2.51	1.28	5.16	2.33	1.83	3
Awat1	0	0	0	0	0	0	0	0	0
Pdzd11	3.87	5.38	7.03	1.9	1.51	5.11	2.23	3.16	2.03
Psma2	89.27	79.07	97.5	85.06	59.19	79.45	51.12	51.62	52.18
Mrpl32	24.89	39.12	25.5	26.44	31.81	41.14	30.93	20.01	17.32
Setdb1	0.09	0	0	0	0	0	0	0.12	0
Anxa9	0	0	0	0	0	0	0	0	0
Arnt2	0	0.21	0.06	0.11	0.18	0	0.18	0.09	0
Prune1	5.69	4.45	4.86	3.71	1.66	1.62	2.66	3.65	2.5
Cers2	103.46	107.06	91.8	68.91	66.77	64.58	82.48	70.51	70.04
Nlrp5	0	0	0	0	0	0	0	0	0
Capza2	134.81	142.02	143.7	175.59	181.39	161.53	86.51	102.58	95.57
Plekho1	12.63	12.73	19.34	7.47	7.48	6.83	22.89	13.95	14.22
Vps45	10.86	9.56	13.15	8.95	8	12.89	10.48	10.34	10.67
Prpf3	3.7	1.05	9.43	2.75	10.91	3.91	6.86	8.04	5.86
Anp32e	4.43	4.05	4.53	2.44	4.06	5.99	1.69	1.57	3.91
Aph1a	2.92	4.16	3.92	2.05	5.09	1.56	5.87	4.63	4.76
Tab2	30.75	31.8	31.3	30.91	36.94	47.4	36.25	32.18	30.07
Ppil4	69.64	57.22	65.55	88.93	101.58	92.82	79.61	88.16	71.87
Cnih1	110.45	120.44	129.37	153.65	105.24	152.6	72.93	72.86	85.79
Eps8	0.37	0.29	1.35	0.78	0.12	0	0	1.1	0.31
Med22	8.98	7.07	6	5.16	6.08	6.65	6.19	5.51	10.59
Abo	0	0	0	0	0	0	0	0	0
Surf1	134.52	147.87	144.14	100.7	90.56	55.92	79.47	82.87	64.52
Med28	15.36	13.19	16.62	13.07	9.11	11.47	6.09	8.53	8.12
Qdpr	3.65	6.78	7.53	3.44	5.45	1	2.21	1.37	0.56
Gnrh1	8.75	7.02	8.06	7.46	8.59	0	15.52	3.71	5.74
Tnr	12.27	12.92	9.06	9.13	8.37	8.56	10.45	13.43	12.62
Sqstm1	6.04	4.94	6.29	2.96	3.08	2.73	2.9	3.8	3.71
Nfe2l2	12.16	7.15	9.65	8.39	8.8	13.02	11.68	7.07	6.74
Rxrg	0	0.67	0.18	0.36	0	0	0	0.28	0
Rxra	1.81	1.96	0.67	0	0.23	2.15	0.66	1.82	1.42
Adamtsl4	0	0	0	0	0	0	0	0	0
Fcrl2	5.64	11.55	8.57	20.37	22.43	23.41	6.79	4.92	6.11
Cd5l	0	0	0	0	0	0	0	0	0
Prpsap1	16.42	11.49	13.39	5.39	4.27	2.88	8.58	11.45	12.16
Fam184b	14.24	15.8	15.43	15.75	19.13	11.35	10.97	11.29	12.92
Ncapg	0.44	0	0.1	0.19	0.31	0	0.45	0.15	0
Lcorl	3.67	1.83	2.55	2.7	2.55	3.4	3.81	4.07	3.08
Lta4h	40.96	55.53	41.75	61.39	72.92	63.99	47.32	50.46	47.3
Amdhd1	0.35	0.14	0.16	0	0	0	0.23	0	0
Dstn	83.51	92.98	76.84	96.98	95.53	126	81.98	70.88	89.41
Macroh2a1	6.37	4.32	5.44	4.2	4.83	3.99	4.06	2.75	5.59
Gtf2ird2	9.95	12.14	14.95	6.45	8.11	9.05	10.16	14.05	13.02
Bola1	0	1.61	0.88	0.85	0	0	0	0	0
Castor2	9.95	13.42	15.04	11.65	8.67	13.4	13.43	14.5	14.39
Fcgr1	1.14	3.07	1.9	4.85	6.57	2.48	7.2	2.24	5.86
Ncf1	0	0	0	0	0	0	0	0	0
Wnt11	0	0	0	0	0	0	0	0	0
Adss2	96.73	105.61	101.87	134.76	110.44	137.03	93.22	100.73	92.89
Spmip3	0	0	1.24	0	0	0	0	0	0
Il17rb	0.21	0	0	0	0	0	0	0	0
Cacna1d	4.15	2.4	2.09	1.08	1.9	2.9	5.71	4.04	4.82
Chdh	3.3	2.32	3.23	1	1.59	2.39	5.88	4	4.02
Actr8	4.88	4.49	4.54	6.74	8.45	6.16	7.85	4.19	7.84
Lrrc27	4.86	2.93	4.14	5.89	4.31	4.09	3.23	4.96	7.18
Stk32c	1.17	0.64	0	0	0.27	0.29	0	1.07	0
Fnta	70.17	69.25	68.94	68.01	67.36	95.26	64.5	70.1	59.98
Mtrex	30.85	23.76	22.64	27.02	23.97	33.39	24.18	21.2	26.04
Lbp	1.17	0	0	0.59	1.63	3.06	0.22	0	0.86
Celsr1	1.05	0.11	0.34	0	0.05	0	0.23	0.53	0.6
Fli1	0.37	0.82	1.79	0	2.44	4.19	1	1.38	1.28
Stard13	1.02	0.91	1.39	1.24	0.5	0.33	0.29	0.8	1
Tenm1	0.17	0.08	0.34	0	0	0.07	0.13	0.07	0
Camk1g	1.55	0.7	1.07	0	0	0	0.46	1.42	2.64
Utp25	13.37	15.96	9.52	10.95	12.67	12.98	17.06	16.26	13.95
Hsd11b1	1.1	1.57	7.53	0.59	0	0.51	1.1	1.22	0
Syt14	1.42	0.46	1.03	0	1.14	0.79	1.49	1.36	0.81
H2-M3	4.11	5.94	7.33	22.45	10.4	0	8.43	7.38	11.78
Lonrf3	1.58	0.59	0.13	1.51	0	0	0.77	0	1.48
Atp5f1e	301.76	324.84	315.21	427.81	499.65	593.26	226.31	192.1	212.59
Nelfcd	0	0.31	0.17	0.66	0	0	0	0	0
Tubb1	0	0	0	0	0	0	0	0	0
Ctsz	52.71	59.81	54.03	88.49	96.88	95.69	59.3	42.85	30.98
Prelid3b	28.5	23.87	24.57	19.56	24.67	11.31	18.51	15.48	12.75
Sertad4	0.12	0	0	0.22	0	0	0	0	0
H2-M2	0	0	0	0	0	0	0	0.49	0
Ube2a	0.77	0.62	0	0.38	0	0	0	0	0
Slc25a5	288.83	292.88	337.15	191.86	217.02	172.39	163.73	155.02	176.8
Atp1b4	0	0	0	0	0	0	0	0	0
Ppdpf	7.36	13.28	12.37	7.04	4.4	6.65	4.85	5	4.73
Kcnq2	0.05	0.15	0	0	0	0	0	0	0.23
Eef1a2	5.8	1.86	2.22	0.72	2.29	0.63	1.11	3.42	3.18
Col20a1	0.4	2.52	3.18	0	2.26	0	1.08	1.56	0.56
Pls3	0.54	0.66	0.95	0	0	0.2	0.18	0	0.91
Mpped2	19.27	23.82	17.24	10.3	15.15	13.47	15.35	11.38	22.07
Nkap	14.84	13.37	23.05	12.72	15.11	18.45	14.08	12.37	9.95
Ndufa1	1218.7	1141.14	1289.63	1830.24	1804.09	2167.71	548.43	576.17	559.24
Wt1	0	0	0	0	0	0	0	0	0
E2f3	0	0.07	0	0	0	0	0	0	0
Cr1l	24.87	17.52	28.51	16.67	24.22	34.16	24.7	39.17	26.95
Ppfibp1	0.17	0.14	0	0	0	0	0.11	0	0
Cd46	165.71	156.51	147.55	137.35	139.84	137.25	179.79	166.67	166.78
Cd34	0.83	1.11	1.2	0	0	0	1.12	1.37	0
Plgrkt	9.65	10.18	12.4	13.97	19.42	11.37	10.85	6.57	11.25
Cd274	1.02	0.75	0.81	0.6	2.22	2.78	3.5	1.57	2.15
Pdcd1lg2	0	0	0.23	0	0	0	0	0	0
Gtf3a	4.85	3.09	6.42	3.44	6.24	5.71	4.66	3.81	4.1
Mtif3	1.48	0.67	1.18	1.74	0.69	0	1.38	0.23	1.98
Lnx2	1.96	1.54	4.31	2.35	0.62	0.27	0.72	1.35	1.38
Il19	0	0.34	0	0	0	0	0	0	0
Dyrk3	2.49	2.26	1.29	0.69	5.67	1	0.35	3.8	3.38
Mapkapk2	7.04	5.53	8.4	5.65	6.33	5.36	7.26	7.68	6.28
Il10	0	0	0	0	3.38	0	0.94	0	0.6
Lamp2	56.31	60.47	73.16	99.03	87.98	65.08	58.03	53.28	48.03
Atxn10	96.4	111.82	105.4	82.62	84.49	70.74	60.04	61.17	62.04
Foxred2	4.14	7.35	5.07	5.66	6.4	5.05	5.78	7	4.81
Eif3d	25.74	29.9	35.51	19.21	33.02	36.15	19.95	25.27	16.83
H3f3b	3.87	4	4.52	2.06	2.34	1.02	0.23	3.24	2.3
Nup50	15.64	15.01	17.07	6.44	16.8	14.08	12.88	13.61	15.96
Phf21b	0	0	0	0	0	0	0	0	0
Nlrp14	0	0	0	0	0	0	0	0	0
Ift27	4.37	1.97	9.05	0	1.31	0.72	0.64	2.65	1.62
Pacsin2	1.27	3.1	0.62	0.98	0.78	2.38	1.79	2.69	1.34
Cmah	0	0	0	0	0	0	0	0	0
Ttll12	0.54	4.64	5.16	2.87	1.52	0.67	3.5	3.75	4.86
Bik	0	0	0	0	0	0	0	0	0
Scube1	0.91	2.63	0.63	0.96	0.44	0	1.47	2.05	2.16
Tox4	24.64	23.88	28.44	24.84	18.07	18.04	22.74	30.48	30.92
Mrps18c	67.61	59.61	58.09	62.9	63.85	62.22	21.81	32.96	29.94
Sulf1	4.7	2.15	1.5	4.44	5.35	5.3	3.2	6.59	3.59
Srsf6	183.26	188.96	179.41	203.62	190.14	219.33	179.55	192.69	186.53
Plcg1	25.14	24.57	26.47	16.28	19.44	20.11	32.58	25.36	24.96
Kctd2	1.59	1.92	0.89	2.97	0.22	1.62	0.67	1.12	2.94
Tmprss6	0	0	0	0	0	0	0	0	0
Kctd5	7.64	12.38	18.17	8.51	11.58	3.96	15.57	11.72	15.45
Pom121l2	0	0	0	0	0	0	0	0	0
Etaa1	4	3.2	6.72	6.69	1.77	5.22	3.53	6.32	6.04
Matn4	0	0	0	0	0	0	0	0	0
Svs4	0	0	0	0	0	0	0	0	0
Svs6	0	0	0	0	0	0	0	0	0
Slpi	0	0	0	0	0	0	2.32	0.8	0
Svs3a	0	0	0	0	0	0	0	0	0
Svs5	0	1.5	0	0	0	0	0	0	1.51
Rbpjl	0.86	1.56	0.15	0	0	2.1	1.62	2.38	0.59
Sdc4	9.32	8.34	9.57	12.07	16.54	15.22	3.46	7.6	7.38
Ccdc70	0	0	0	0	0	0	0	0	0
Il13ra1	3.98	2.36	2.97	6.03	3.56	1.86	0.59	1.53	2.47
Prl5a1	0	0	0	0	0	0	0	0	0
Nbr1	0.12	0.15	0	0.43	0	0	0	0.29	0.15
Cyth1	71.16	51.07	55.52	43.25	42.33	27.11	55.02	51.14	74.15
Rnd3	6.07	6.8	7	3.11	6.39	4.29	6.15	8.98	8.07
Brca1	0.67	0.7	0.65	1.18	0.17	0.65	0.41	0.08	0
Gast	0	0	0	0	0	0	0	8.1	0
Cntnap1	28.95	25.72	25.56	21.02	21.19	25.69	31.09	34.36	33.2
Nt5c3b	0.34	0	0.31	0	0	0.98	0.45	0	0
Coa3	182.84	238.43	277.08	163.48	168.84	229.9	139.64	78.48	91.89
Zpbp2	0	0	0	0	0	0	0	0	0
Gsdma	0	0	0.14	0	0	0.7	0	0	0.53
Med24	33.06	36.66	40.45	25.74	24.69	24.06	33.26	39.58	42.23
Gsdma2	0	0	0	0	0	0	0	0	0
Psmd3	40.84	36.72	46.17	29.01	36.89	38.56	40.14	36.63	45.46
Exosc10	1.5	0.74	0.27	0.53	1.67	1.37	0.81	1.04	0.26
Glod4	8.89	11.15	15.28	6.59	18.25	13.34	12.69	7.83	10.74
Vps53	14.33	19.32	19.79	20.9	12.7	16.1	17.46	13.36	15.85
Taok1	0.13	0	0	0	0	0	0	0	0
Dnttip1	76.65	69.28	108.69	35.26	30.88	44.69	52.38	54.27	49.9
Tnnc2	2.39	0	0	0	0	0	0	0	0
Acot8	5.37	6.06	5.88	12.06	5.61	3.69	9.94	6.21	9.1
Cd300lg	0	0	0	0	0	0	0	0	0
Spint4	0	0	0	0	0	0	0	0	0
Pyy	0	0	0	0	0	0	0	0	0
Mpp2	13.38	12.66	12.62	4.24	5.73	4.28	13.79	12.68	11.51
Ppy	0	0	0	0	0	0	0	0	0
Vtn	43.78	34.78	52.65	13.2	24.77	11.84	16.55	21.21	28.84
Nlk	47.21	37.55	40.42	53.63	57.02	45.71	48.83	42.43	48.36
Traf4	0.62	2.21	4.46	0.72	0.86	0	2.22	1.14	4.25
Aldoc	6.87	13.16	18.9	8.97	7.96	1.54	6.59	5.6	2.58
Stac2	17.74	22.5	25.66	11.97	18.84	11.87	26.32	24.08	31.85
Rpl19	18.04	23.4	25.5	29.15	18.11	20.96	7.61	12.71	15.41
Nek8	1.34	2.57	0.53	0.78	0.42	2.05	2.4	1.64	1.53
Cacnb4	0.29	0.37	0.4	0	0	0	0.06	0	0.17
Plxdc1	2.9	6.07	7.79	7.38	2.63	7.97	7.19	6.2	7.72
Arl5b	0	0.09	0.05	0.1	0	0	0	0	0
Zfp207	193.41	171.02	171.17	235.65	232.69	226.34	227.83	231.43	248.04
Psmd11	32.44	24.22	26.79	23.64	26.77	30.4	31.54	38.21	34.76
C1qtnf1	0	0	0	0	0	0	0	0	0
Pipox	1.3	4.62	8.34	0.38	0.9	2.3	3.48	1.79	5.92
Timp2	44.53	43.97	37.61	55.55	56.06	47.49	40.42	37.19	42.55
Zc3h18	0	0	0.1	0	0	0	0.14	0	0
Top2b	25.39	23.72	23.15	30.95	32.03	31.39	20.95	23.04	19.96
Rarb	0	0.33	0	0	0	0	0.18	0	0
Igfbp4	9.63	11.06	8.24	7.53	8.98	9.66	11.47	6.2	9.2
Cdc6	0	0.22	0	0	0	0.13	0.71	0.24	0.61
Suz12	0.09	0	0.25	0.16	0.26	0	0	0.26	0
Atad5	0	0	0.05	0	0	0	0	0	0
Crlf3	0.18	0.44	0.16	0	0.25	0	1.42	1.47	0.91
Krt27	0	0	0	0	0	0	0	0	0
Tns4	0.68	0.49	0.76	1.35	0.6	0.52	1.83	2.59	1.76
Tnfaip1	0	0	0	0	0	0	0	0	0
Abr	0.07	0.13	0.4	0	0	0	0	0	0.27
Rab11fip4	15.77	20.47	15.9	15.45	13.24	14.91	25.44	17.94	22.52
Cd40	0	0.69	0.12	0	0	0	0	0	0
Slc35c2	0	0	0	0	0	0	0	0	0
Zfp334	7.07	9.43	6.43	3.42	1.98	6.18	7.93	6.42	7.61
Elmo2	1.55	3.05	3.25	0.61	2.54	0.79	1.16	3.1	2.23
Wsb1	415.35	439.47	387.74	638.1	611.65	632.29	531.42	502.15	461.85
Ttpal	16.17	17.18	17.39	22.62	16.74	15.42	21.44	21.45	19.8
Rhot1	1.21	1.67	1.47	1.37	0.67	0.15	1.54	1.72	0.88
Hnf4g	0.19	0.48	0	0	0	0.46	0.65	0.28	0
Rhbdl3	5.16	2.61	5.71	2.12	2.3	4.03	6.04	6.67	3.21
Ada	1.84	1.29	0.23	0	2.89	0	0.7	0	5.36
Serinc3	123.73	132.91	134.81	183.75	160	181.58	97.93	98.03	94.56
Tha1	11.94	8.96	9.33	14.72	16.13	2.25	16.28	8.89	13.55
Pgs1	29.66	27.67	39.76	24.85	38.06	29.18	31.3	31.41	33.82
Birc5	2.27	1.42	2.8	0.65	2.61	0.57	3.82	3.8	3.2
Afmid	0	0.45	0.16	0	0.25	0	0	0	0
Trp53tg5	0	0	0	0	0	0	0	0	0
Pigt	0.82	0.69	0.67	0.45	0.94	0	0.79	0.94	3.36
Wfdc2	1.83	0	5.81	0	6.38	0	2.42	0.83	0
Etv4	0	0	0	0	0	0	0	0	0
Eppin	0	0	0	0	0	0	0	0	0
Dbndd2	36.88	35.53	39.91	31.82	38.07	38.36	35.19	24.55	27.45
Mmp9	0.13	0.11	0.94	1.84	0.91	1	0.35	0.9	2.02
Slc12a5	0.33	1.26	1.01	1.76	2.06	1.74	0.8	1.2	1.38
Ghdc	11.88	19.05	6.78	18.08	13.16	8.38	13.36	16.6	19.15
Pltp	0.38	0.16	0	0	0	0	0.26	0	0
Slc12a7	0.16	1.16	0.84	1.52	0.77	1.69	0.84	1.41	1.22
Ctsa	1.24	2.22	2.02	1.39	1.26	0.86	2.27	1.87	2.52
Zswim1	14.3	11.21	4.45	11.43	10.38	12.78	11.65	11.56	7.46
Slc12a4	0	0.27	0	0	0	0	0.15	0	0.19
Spata25	0	0	0	0	0	0	0	0	0
Myo1c	0.09	0.07	0.16	0	0	0.13	0.12	0.24	0.6
Crk	12.64	9.94	9.13	11.47	13.13	9.85	13.92	15.19	20.15
Cox7c	761.48	623.26	729.81	831.28	742.8	1036.79	380.3	426.88	395.95
Pitpna	70.82	67.77	78.87	53.71	54.92	62.94	58.64	61.26	59.1
Mlx	2.12	0.8	2.15	0	1.38	0	0.64	0.33	0.79
Retreg3	0.13	0	0	0	0.18	0	0	0	0
Jph2	0	0	0	0	0	0	0	0	0
Dhx58	1.76	1.73	3.15	1.23	0	0.8	1.65	4.36	2.11
Rab5a	24.29	37.28	34.11	56.93	37.96	43.2	25.26	20.55	20
Hspb9	0	0	0	0	0	0	0	0	0
Nkiras2	2.26	6.4	3.49	1.79	3.13	4.36	2.47	1.41	2.46
Ppp2r5c	58.86	59.2	50.78	60.48	51.46	62.81	43.53	57.89	42.88
Ift52	14.08	25.88	20.42	17.62	13.73	16.18	17.82	15.45	16.59
Mybl2	2.93	0.83	3.83	0.59	1.42	0	1.96	3.26	5.42
Sgk2	0.31	0.37	0.98	0	0	0	0	0	0.27
Eya2	0	0	0	0	0	0	0	0.48	0
Prl3c1	0	0	0	0	0	0	0	0	0
B4galt5	10.46	14.31	10.85	8.86	14.1	8.75	14.54	14.83	13.84
Gdap1l1	3.75	4.25	4.46	1.2	6.36	3.97	2.21	4.36	4.54
Hnf4a	0	0	0	0	0	0	0	0	0
Ptgis	0	1	0.55	0	1.42	1.24	0.27	0.56	1.67
Cadps2	6.94	7.37	12.22	4.1	15.97	5.97	9.69	5.63	5.61
Ddx27	41.77	26.15	33.81	24.61	27.77	20.25	32.64	38.34	36.69
Cyth3	15.15	11.8	9.64	8.88	13.2	18.48	13.39	18.33	13.6
Cyth4	1.8	10.33	12.02	4.86	9.8	11.28	5.68	3.1	4.75
Rac3	15.28	19.77	25.17	10.01	2.43	3.33	13.73	14.12	23.34
Rrp7a	6.34	10.49	12.62	9.19	7.18	6.72	12.13	8.75	11.72
Cyb5r3	0.18	0.86	0.47	0.58	0	0	0.7	0.24	0
Ints2	11.92	13.85	9.17	12.99	13.84	12.53	13.41	10.52	10.91
Med13l	11.72	10.12	9.17	13.02	12.95	13.78	11.33	12.6	12.89
H2bc4	88.42	80.45	76.84	98.22	76.5	55.67	68.87	50.61	31.79
Baiap2l2	3.7	4.03	3.85	1.07	0.28	0.93	2.47	3.67	0.7
Mafk	0.73	0.6	1.31	0.77	1.23	0.22	2.75	1.62	0.76
Med1	3.32	1.99	2.22	4.2	1.25	2.13	2.59	3.29	1.54
Erbb3	5.6	5.31	2.69	3.29	2.34	3.48	6	4.24	2.88
Stard3	19.19	16.57	19.57	16.74	22.53	17.39	26.76	19.22	22.07
Ikzf3	0	0	0	0	0	0	0	0	0
Mfng	0	0.96	2.51	0	2.59	0.35	0.63	0.32	0
Vmp1	111.63	85.46	104.07	75.93	81.07	90.79	59.01	51.61	51.57
Uchl5	2.47	3.87	8.25	6.32	2.1	2.55	2.38	5.55	1.25
Glrx2	48.31	52.34	68.19	52.69	40.64	44	70.73	63.95	60.45
Ro60	20.16	19.99	20.69	25.42	27.46	22.43	23.46	23.34	23.22
Stk4	5.94	2.03	4.56	0.68	1.62	0.47	2.07	3.62	3.86
Wfdc15b	0	0	0	0	0	0	0	0	0
Pmp22	0.24	1.6	1.75	0.85	0	0.37	1.31	0	0
Gdf9	0	0	2.63	0	5.41	5.93	1.64	0.34	1.25
Zcchc10	51.87	37.82	50.45	46.93	47.14	24.72	21.05	26.69	27.91
Prl8a2	0	0	0	0	0	0	0	0	0
Tbx5	0	0	0	0	0	0	0.14	0	0
Psmb6	319.2	355.05	364.59	288.81	355.56	393.79	182.19	146.83	178.39
Spag7	176.7	207.18	235.61	88.06	126.92	115.88	96.98	104.82	99.2
Pfn1	114.42	98.23	136.86	60.91	73.65	76.23	60.99	45.31	75.62
Tomm34	1.28	1.62	0.77	0	0	0	0	0.82	0.7
Ywhab	108.97	109.88	121.81	112.31	124.73	146.85	102.78	93.2	98.7
Ksr1	1.37	0.75	1.23	0	1.28	0	1.64	1.68	1.05
Gpx3	7.58	11.01	12.52	14.61	17.75	3.8	6.36	7.7	11.43
Anxa6	1.7	1.54	1.22	0	1.66	1.04	0.68	0.47	2.34
Il12rb2	0	0	0	0	0	0	0	0	0
Zkscan6	0.56	0.46	0	0	0	0	0	0	0
Kpna2	10.64	20.78	11.85	5.14	6.7	9.57	9.28	12.11	4.31
Smurf2	9.36	12.83	11.6	11.82	14.54	13.69	15.34	11.37	8.67
Cep95	1.4	0.77	1.69	1.92	0.43	0	0.21	1.09	0.53
Vezf1	23.92	16.36	23.81	18.72	15.14	22.13	22.45	19.32	19.68
Cuedc1	7.83	6.42	8.18	5.04	5.83	4.78	8.39	7.38	9.86
Srsf1	166.78	168.24	174.47	199.62	170.47	201.61	183.19	171.08	152.42
Abi3	1.02	0.08	0.91	1.62	1.29	0.47	0.96	0.42	0.53
Shroom1	0	1.02	1.37	0.25	0	0	0.36	0.54	0.46
Kif3a	128.44	125.27	121.74	155.13	144.84	170.81	151.99	160.28	169.54
Septin8	116.05	112.53	92.34	93.41	108.82	105.5	104.4	91.94	102.59
Mtmr4	0	0.06	0	0	0	0	0	0	0
Mrm1	9.58	7.99	9.33	2.99	15.21	5.2	6.18	9.42	8.78
Mapt	107.63	115.51	130.23	85.76	66.14	71.3	118.68	116.64	131.2
Kansl1	4.06	2.83	3.19	2.27	1.87	3.53	4.15	2.02	4.96
Gid4	5.71	4.53	4.6	4.18	6.52	4.23	5.1	3.02	4.91
Myo1b	3.44	3.02	2.38	8.17	4.15	7.9	3.98	4.99	3.17
Dhx40	20.54	19.15	13.49	16.07	24.96	15.63	12.97	11.13	11.28
Ypel2	21.55	20.44	23.21	24.13	25.05	30.62	25.54	24.1	20.15
Akap1	0	0	0	0	0	0	0	0	0
Nol11	1.45	1.08	1.29	0.46	0	0.8	0.7	1.09	1.13
Derl2	20.74	24.58	29.65	26.21	28.68	36.36	28.7	23.67	19.85
C1qbp	52	47.32	44.12	24.95	32.87	28.21	29.47	41.35	37.95
Rpain	46.35	41.91	45.49	32.25	69.29	36.99	24.39	31.42	24.2
6330403K07Rik	116.55	152.09	188.13	166.58	112.79	128.23	99.57	91.12	93.3
Slc13a3	0.12	0.19	0	0.21	0	0	0	0	0
Kcnab3	30.15	33.17	38.44	18.95	24.55	14.19	34.77	40.83	34.22
Chd3	19.22	18.45	20.83	19.78	18.14	17.06	18.5	21.85	23.33
Kdm6b	7.21	8.14	5.66	10.39	6.25	4.25	12.1	9.46	10.89
Chct1	0.52	0	0	0	0	0	0	0	0
Appbp2	39.07	41.76	42.09	41.96	47.93	40.54	42.71	39.52	39.54
Wnt9b	0.09	0.22	0.08	0.95	0	0	0	0.12	0.31
Adora2b	3.32	1.17	3.39	2.07	4.59	0.72	2.54	1.63	1.62
Ncor1	71.73	61.23	63.56	84.08	56.61	90.19	88.48	80.84	79.65
Trpv2	4.32	4	4.4	4.78	5.8	6.13	7.69	11.48	8.43
Cenpv	48.32	47.04	58.08	59.14	85.67	69.37	54.68	69.83	75.26
Pcgf2	0.95	0.78	0.28	0	0	0	0	0	0
Cwc25	40.97	37	29.86	25.6	31.31	27.65	63.69	54.01	49.16
Spmap1	1.88	0	4.14	0	0	0	1.23	1.27	0
Pip4k2b	2.64	1.51	2.44	4.37	6.5	2.33	2.68	4.31	4
Trim37	24.36	21.88	23.88	17.38	18.04	19.85	18.78	18.35	22.54
Ybx2	0	0.22	0.24	0	0.37	0.4	0.35	0	0
Ctdnep1	19.18	24.42	25.43	19.51	26.77	23.53	20.11	24.45	21.87
Elp5	69.03	70.67	75.19	46.5	36.39	31.88	42.87	47.97	32.78
Slc2a4	1.17	0	0	0	0.47	0	0.67	0.92	0
Gabarap	36.11	27.81	37.03	20.01	23.28	24.99	27.22	17.74	18.99
Cldn7	0	0	0.31	0	0	0	0	0	1.17
2810408A11Rik	0	0	0	0	0	0	0	0.37	0
Phf23	0	0	0.19	0	0	0	0	0	0
Acadvl	4.38	7.79	8.68	4.15	2.47	5.41	5.3	2.18	5.08
Dnah11	2.35	0.94	1.25	0.64	0.12	0.04	1.39	1.08	1.11
G3bp1	13.95	14.25	14.49	17.36	20.19	17.05	18.17	14.17	17.5
Atox1	205.95	139.08	208.34	427.73	363.28	425.33	175.75	89.44	123.66
Glra2	8.04	7.03	10.98	17.12	11.95	5.43	6.53	6.18	5.66
Sparc	1.13	0.82	1.76	1	1.34	0.28	0.54	0	0.35
Glra4	0	0	0.43	0	0	0	0	0	0
Mief2	11.57	9.62	7.35	6.46	8.16	15.57	7.85	12.24	9.47
Tbx3	0	0	0	0	0	0	0	0	0
Mmp20	0	0	0	0	0	0	0	0	0
Mmp7	0	0	0	0	0	0	0	0	0
Crhr1	34.99	40.67	60.12	29.55	34.48	28.05	48.65	43.9	35.69
Dusp14	0.94	0.77	0.84	0	0	0	0.42	0	0
Tada2a	66.56	58.27	64.85	47.46	37.94	61.55	78.02	70.39	76.11
Ikzf1	0.61	0.06	1.98	0	0.22	1.36	1.61	1.73	1.35
Tcaf3	0.13	0.77	0.12	0	0	0	0.18	0	0
Pnpo	27.06	26.71	16.71	24.65	30.69	17.79	28.19	22.73	23
Cog1	0.83	0.17	1.4	0	0	0	0.14	1.15	0.36
Cbx1	20.73	14.36	11.74	3.77	11.15	8.36	9.34	11.3	8.44
Cdk5rap3	17.68	21.34	18.7	15.61	19.25	23.96	23.14	19.36	16.57
Copz2	5.95	13.64	14.4	14.74	3.63	0	8.6	8.85	3.6
Slc25a39	5.26	3.44	6.58	2.29	3.26	0.4	3.16	1.81	1.34
Sp2	0.82	0	0.61	1.43	1.52	0.62	0.55	0.19	1.87
Aatf	22.88	19.5	26.67	8.8	9.31	9.46	12.54	15.88	12.3
Lhx1	6.71	3.06	4.01	0.56	0.75	0.16	2.57	3.09	2.02
Dync1h1	23.11	22.67	22	12.74	15.17	17.02	21.45	18.63	21.94
Cpsf4l	1.52	0.54	1.01	0	0	0	0	0	0
Pex12	0.46	0.68	1.18	0	0	0	0	0	0
Ndel1	49.28	51.05	49.02	38.72	40.42	52.93	58.76	62.31	64.74
Slc25a35	2.38	6.87	4.54	4.75	1.89	4.84	1.23	1.71	1.74
Zbtb4	31.48	24.56	28.74	30.22	28.65	27.58	36.65	34.91	38.8
Tnfsfm13	0.19	0.31	0.34	0	0	0	0.26	0	1.31
Mpdu1	23.09	18.85	25.25	18.72	7.65	10.99	19.1	9.11	17.72
Fxr2	0	0	0	0	0	0	0	0	0
Atp5mc3	38.59	56.08	44.83	23.19	13.19	16.72	34.52	23.89	25.21
Cd68	21.73	14.93	12.22	45.96	21.29	25.33	14.2	18.78	12.2
Slc35g3	0	0	0	0	0	0	0	0	0
Acsl1	9.67	13.54	11.2	24.76	19.84	16.24	13.96	12.47	11.57
Abca5	17.42	19.31	20.3	19.61	22.54	22.28	23.07	22.94	22.18
Smyd4	17.58	19.51	15.11	14.82	21.77	16.66	19.31	21.01	29.2
Lsp1	0	0	0.2	0	0	0	0	0	0
Zfyve27	14.48	13.72	12.47	17.32	17.51	18.17	20.3	23.67	21.76
Avpi1	35.48	37.25	55.17	20.77	15.13	17.96	13.01	21.67	13.28
[truncated: 76,202 more rows]
