# Supplementary material for: Age-related decline in nuclear envelope LINC complex drives neuronal aging via axon initial segment dysfunction
Source: EMBO Rep. 2026 May 22;27(13):3788–825. doi: 10.1038/s44319-026-00786-5 (PMC13354796; doi:10.1038/s44319-026-00786-5)
Supplement: Supplementary file 6 — Source data Fig. 4 [file 44319_2026_786_MOESM6_ESM.zip]

Archive with 257 entries (245 files):
- Figure 4 Source Data/
- __MACOSX/._Figure 4 Source Data
- Figure 4 Source Data/4F/
- __MACOSX/Figure 4 Source Data/._4F
- Figure 4 Source Data/4B/
- __MACOSX/Figure 4 Source Data/._4B
- Figure 4 Source Data/4C/
- __MACOSX/Figure 4 Source Data/._4C
- Figure 4 Source Data/4K/
- __MACOSX/Figure 4 Source Data/._4K
- Figure 4 Source Data/.DS_Store
- __MACOSX/Figure 4 Source Data/._.DS_Store
- Figure 4 Source Data/4I/
- __MACOSX/Figure 4 Source Data/._4I
- Figure 4 Source Data/4G/
- __MACOSX/Figure 4 Source Data/._4G
- Figure 4 Source Data/4E/
- __MACOSX/Figure 4 Source Data/._4E
- Figure 4 Source Data/4D/
- __MACOSX/Figure 4 Source Data/._4D
- Figure 4 Source Data/4A/
- __MACOSX/Figure 4 Source Data/._4A
- Figure 4 Source Data/4H/
- __MACOSX/Figure 4 Source Data/._4H
- Figure 4 Source Data/4J/
- __MACOSX/Figure 4 Source Data/._4J
- Figure 4 Source Data/._4F
- Figure 4 Source Data/._4B
- Figure 4 Source Data/._4C
- Figure 4 Source Data/._4K
- Figure 4 Source Data/._.DS_Store
- Figure 4 Source Data/._4I
- Figure 4 Source Data/._4G
- Figure 4 Source Data/._4E
- Figure 4 Source Data/._4D
- Figure 4 Source Data/._4A
- Figure 4 Source Data/._4H
- Figure 4 Source Data/._4J
- Figure 4 Source Data/4F/4F.xlsx
- __MACOSX/Figure 4 Source Data/4F/._4F.xlsx
- Figure 4 Source Data/4F/._4F.xlsx
- Figure 4 Source Data/4B/4B.xlsx
- __MACOSX/Figure 4 Source Data/4B/._4B.xlsx
- Figure 4 Source Data/4B/._4B.xlsx
- Figure 4 Source Data/4C/Merge_20M + Sun1.tif
- __MACOSX/Figure 4 Source Data/4C/._Merge_20M + Sun1.tif
- Figure 4 Source Data/4C/Nav1.6_20M + Sun1.tif
- __MACOSX/Figure 4 Source Data/4C/._Nav1.6_20M + Sun1.tif
- Figure 4 Source Data/4C/HA_20M + Sun1.tif
- __MACOSX/Figure 4 Source Data/4C/._HA_20M + Sun1.tif
- Figure 4 Source Data/4C/Hoechst_20M Control.tif
- __MACOSX/Figure 4 Source Data/4C/._Hoechst_20M Control.tif
- Figure 4 Source Data/4C/Hoechst_20M + Sun1.tif
- __MACOSX/Figure 4 Source Data/4C/._Hoechst_20M + Sun1.tif
- Figure 4 Source Data/4C/Merge_20M Control.tif
- __MACOSX/Figure 4 Source Data/4C/._Merge_20M Control.tif
- Figure 4 Source Data/4C/Venus_20M Control.tif
- __MACOSX/Figure 4 Source Data/4C/._Venus_20M Control.tif
- Figure 4 Source Data/4C/Nav1.6_20M Control.tif
- __MACOSX/Figure 4 Source Data/4C/._Nav1.6_20M Control.tif
- Figure 4 Source Data/4C/Nav1.6_20M NV.tif
- __MACOSX/Figure 4 Source Data/4C/._Nav1.6_20M NV.tif
- Figure 4 Source Data/4C/Merge_20M NV.tif
- __MACOSX/Figure 4 Source Data/4C/._Merge_20M NV.tif
- Figure 4 Source Data/4C/Hoechst_20M NV.tif
- __MACOSX/Figure 4 Source Data/4C/._Hoechst_20M NV.tif
- Figure 4 Source Data/4C/Merge_3M NV.tif
- __MACOSX/Figure 4 Source Data/4C/._Merge_3M NV.tif
- Figure 4 Source Data/4C/Hoechst_3M NV.tif
- __MACOSX/Figure 4 Source Data/4C/._Hoechst_3M NV.tif
- Figure 4 Source Data/4C/Nav1.6_3M NV.tif
- __MACOSX/Figure 4 Source Data/4C/._Nav1.6_3M NV.tif
- Figure 4 Source Data/4C/._Merge_20M + Sun1.tif
- Figure 4 Source Data/4C/._Nav1.6_20M + Sun1.tif
- Figure 4 Source Data/4C/._HA_20M + Sun1.tif
- Figure 4 Source Data/4C/._Hoechst_20M Control.tif
- Figure 4 Source Data/4C/._Hoechst_20M + Sun1.tif
- Figure 4 Source Data/4C/._Merge_20M Control.tif
- Figure 4 Source Data/4C/._Venus_20M Control.tif
- Figure 4 Source Data/4C/._Nav1.6_20M Control.tif
- Figure 4 Source Data/4C/._Nav1.6_20M NV.tif
- Figure 4 Source Data/4C/._Merge_20M NV.tif
- Figure 4 Source Data/4C/._Hoechst_20M NV.tif
- Figure 4 Source Data/4C/._Merge_3M NV.tif
- Figure 4 Source Data/4C/._Hoechst_3M NV.tif
- Figure 4 Source Data/4C/._Nav1.6_3M NV.tif
- Figure 4 Source Data/4K/4K.xlsx
- __MACOSX/Figure 4 Source Data/4K/._4K.xlsx
- Figure 4 Source Data/4K/._4K.xlsx
- Figure 4 Source Data/4I/4I.xlsx
- __MACOSX/Figure 4 Source Data/4I/._4I.xlsx
- Figure 4 Source Data/4I/._4I.xlsx
- Figure 4 Source Data/4G/Merge_3M HP.tif
- __MACOSX/Figure 4 Source Data/4G/._Merge_3M HP.tif
- Figure 4 Source Data/4G/Hoechst_3M HP.tif
- __MACOSX/Figure 4 Source Data/4G/._Hoechst_3M HP.tif
- Figure 4 Source Data/4G/Merge_20M HP.tif
- __MACOSX/Figure 4 Source Data/4G/._Merge_20M HP.tif
- Figure 4 Source Data/4G/Hoechst_20M HP.tif
- __MACOSX/Figure 4 Source Data/4G/._Hoechst_20M HP.tif
- Figure 4 Source Data/4G/Ankyrin-G_20M HP.tif
- __MACOSX/Figure 4 Source Data/4G/._Ankyrin-G_20M HP.tif
- Figure 4 Source Data/4G/Merge_20M MC.tif
- __MACOSX/Figure 4 Source Data/4G/._Merge_20M MC.tif
- Figure 4 Source Data/4G/Hoechst_20M MC.tif
- __MACOSX/Figure 4 Source Data/4G/._Hoechst_20M MC.tif
- Figure 4 Source Data/4G/Merge_3M MC.tif
- __MACOSX/Figure 4 Source Data/4G/._Merge_3M MC.tif
- Figure 4 Source Data/4G/Ankyrin-G_20M MC.tif
- __MACOSX/Figure 4 Source Data/4G/._Ankyrin-G_20M MC.tif
- Figure 4 Source Data/4G/Ankyrin-G_3M MC.tif
- __MACOSX/Figure 4 Source Data/4G/._Ankyrin-G_3M MC.tif
- Figure 4 Source Data/4G/Merge_3M SSC.tif
- __MACOSX/Figure 4 Source Data/4G/._Merge_3M SSC.tif
- Figure 4 Source Data/4G/Hoechst_3M MC.tif
- __MACOSX/Figure 4 Source Data/4G/._Hoechst_3M MC.tif
- Figure 4 Source Data/4G/Ankyrin-G_3M SSC.tif
- __MACOSX/Figure 4 Source Data/4G/._Ankyrin-G_3M SSC.tif
- Figure 4 Source Data/4G/Merge_20M SSC.tif
- __MACOSX/Figure 4 Source Data/4G/._Merge_20M SSC.tif
- Figure 4 Source Data/4G/Hoechst_20M SSC.tif
- __MACOSX/Figure 4 Source Data/4G/._Hoechst_20M SSC.tif
- Figure 4 Source Data/4G/Ankyrin-G_20M SSC.tif
- __MACOSX/Figure 4 Source Data/4G/._Ankyrin-G_20M SSC.tif
- Figure 4 Source Data/4G/Merge_20M PFC.tif
- __MACOSX/Figure 4 Source Data/4G/._Merge_20M PFC.tif
- Figure 4 Source Data/4G/Ankyrin-G_3M HP.tif
- __MACOSX/Figure 4 Source Data/4G/._Ankyrin-G_3M HP.tif
- Figure 4 Source Data/4G/Hoechst_20M PFC.tif
- __MACOSX/Figure 4 Source Data/4G/._Hoechst_20M PFC.tif
- Figure 4 Source Data/4G/Hoechst_3M SSC.tif
- __MACOSX/Figure 4 Source Data/4G/._Hoechst_3M SSC.tif
- Figure 4 Source Data/4G/Ankyrin-G_20M PFC.tif
- __MACOSX/Figure 4 Source Data/4G/._Ankyrin-G_20M PFC.tif
- Figure 4 Source Data/4G/Merge_3M PFC.tif
- __MACOSX/Figure 4 Source Data/4G/._Merge_3M PFC.tif
- Figure 4 Source Data/4G/Hoechst_3M PFC.tif
- __MACOSX/Figure 4 Source Data/4G/._Hoechst_3M PFC.tif
- Figure 4 Source Data/4G/Ankyrin-G_3M PFC.tif
- __MACOSX/Figure 4 Source Data/4G/._Ankyrin-G_3M PFC.tif
- Figure 4 Source Data/4G/._Merge_3M HP.tif
- Figure 4 Source Data/4G/._Hoechst_3M HP.tif
- Figure 4 Source Data/4G/._Merge_20M HP.tif
- Figure 4 Source Data/4G/._Hoechst_20M HP.tif
- Figure 4 Source Data/4G/._Ankyrin-G_20M HP.tif
- Figure 4 Source Data/4G/._Merge_20M MC.tif
- Figure 4 Source Data/4G/._Hoechst_20M MC.tif
- Figure 4 Source Data/4G/._Merge_3M MC.tif
- Figure 4 Source Data/4G/._Ankyrin-G_20M MC.tif
- Figure 4 Source Data/4G/._Ankyrin-G_3M MC.tif
- Figure 4 Source Data/4G/._Merge_3M SSC.tif
- Figure 4 Source Data/4G/._Hoechst_3M MC.tif
- Figure 4 Source Data/4G/._Ankyrin-G_3M SSC.tif
- Figure 4 Source Data/4G/._Merge_20M SSC.tif
- Figure 4 Source Data/4G/._Hoechst_20M SSC.tif
- Figure 4 Source Data/4G/._Ankyrin-G_20M SSC.tif
- Figure 4 Source Data/4G/._Merge_20M PFC.tif
- Figure 4 Source Data/4G/._Ankyrin-G_3M HP.tif
- Figure 4 Source Data/4G/._Hoechst_20M PFC.tif
- Figure 4 Source Data/4G/._Hoechst_3M SSC.tif
- Figure 4 Source Data/4G/._Ankyrin-G_20M PFC.tif
- Figure 4 Source Data/4G/._Merge_3M PFC.tif
- Figure 4 Source Data/4G/._Hoechst_3M PFC.tif
- Figure 4 Source Data/4G/._Ankyrin-G_3M PFC.tif
- Figure 4 Source Data/4E/Merge_20M + Sun1.tif
- __MACOSX/Figure 4 Source Data/4E/._Merge_20M + Sun1.tif
- Figure 4 Source Data/4E/Hoechst_20M + Sun1.tif
- __MACOSX/Figure 4 Source Data/4E/._Hoechst_20M + Sun1.tif
- Figure 4 Source Data/4E/Kv7.3_20M + Sun1.tif
- __MACOSX/Figure 4 Source Data/4E/._Kv7.3_20M + Sun1.tif
- Figure 4 Source Data/4E/HA_20M + Sun1.tif
- __MACOSX/Figure 4 Source Data/4E/._HA_20M + Sun1.tif
- Figure 4 Source Data/4E/Merge_20M Control.tif
- __MACOSX/Figure 4 Source Data/4E/._Merge_20M Control.tif
- Figure 4 Source Data/4E/Venus_20M Control.tif
- __MACOSX/Figure 4 Source Data/4E/._Venus_20M Control.tif
- Figure 4 Source Data/4E/Kv7.3_20M Control.tif
- __MACOSX/Figure 4 Source Data/4E/._Kv7.3_20M Control.tif
- Figure 4 Source Data/4E/Hoechst_20M Control.tif
- __MACOSX/Figure 4 Source Data/4E/._Hoechst_20M Control.tif
- Figure 4 Source Data/4E/Merge_20M NV.tif
- __MACOSX/Figure 4 Source Data/4E/._Merge_20M NV.tif
- Figure 4 Source Data/4E/Hoechst_20M NV.tif
- __MACOSX/Figure 4 Source Data/4E/._Hoechst_20M NV.tif
- Figure 4 Source Data/4E/Hoechst_3M NV.tif
- __MACOSX/Figure 4 Source Data/4E/._Hoechst_3M NV.tif
- Figure 4 Source Data/4E/Merge_3M NV.tif
- __MACOSX/Figure 4 Source Data/4E/._Merge_3M NV.tif
- Figure 4 Source Data/4E/Kv7.3_3M NV.tif
- __MACOSX/Figure 4 Source Data/4E/._Kv7.3_3M NV.tif
- Figure 4 Source Data/4E/Kv7.3_20M NV.tif
- __MACOSX/Figure 4 Source Data/4E/._Kv7.3_20M NV.tif
- Figure 4 Source Data/4E/._Merge_20M + Sun1.tif
- Figure 4 Source Data/4E/._Hoechst_20M + Sun1.tif
- Figure 4 Source Data/4E/._Kv7.3_20M + Sun1.tif
- Figure 4 Source Data/4E/._HA_20M + Sun1.tif
- Figure 4 Source Data/4E/._Merge_20M Control.tif
- Figure 4 Source Data/4E/._Venus_20M Control.tif
- Figure 4 Source Data/4E/._Kv7.3_20M Control.tif
- Figure 4 Source Data/4E/._Hoechst_20M Control.tif
- Figure 4 Source Data/4E/._Merge_20M NV.tif
- Figure 4 Source Data/4E/._Hoechst_20M NV.tif
- Figure 4 Source Data/4E/._Hoechst_3M NV.tif
- Figure 4 Source Data/4E/._Merge_3M NV.tif
- Figure 4 Source Data/4E/._Kv7.3_3M NV.tif
- Figure 4 Source Data/4E/._Kv7.3_20M NV.tif
- Figure 4 Source Data/4D/4D.xlsx
- __MACOSX/Figure 4 Source Data/4D/._4D.xlsx
- Figure 4 Source Data/4D/._4D.xlsx
- Figure 4 Source Data/4A/Merge_20M + Sun1.tif
- __MACOSX/Figure 4 Source Data/4A/._Merge_20M + Sun1.tif
- Figure 4 Source Data/4A/HA_20M + Sun1.tif
- __MACOSX/Figure 4 Source Data/4A/._HA_20M + Sun1.tif
- Figure 4 Source Data/4A/Nav1.2_20M + Sun1.tif
- __MACOSX/Figure 4 Source Data/4A/._Nav1.2_20M + Sun1.tif
- Figure 4 Source Data/4A/Hoechst_20M + Sun1.tif
- __MACOSX/Figure 4 Source Data/4A/._Hoechst_20M + Sun1.tif
- Figure 4 Source Data/4A/Nav1.2_20M Control.tif
- __MACOSX/Figure 4 Source Data/4A/._Nav1.2_20M Control.tif
- Figure 4 Source Data/4A/Venus_20M Control.tif
- __MACOSX/Figure 4 Source Data/4A/._Venus_20M Control.tif
- Figure 4 Source Data/4A/Hoechst_20M Control.tif
- __MACOSX/Figure 4 Source Data/4A/._Hoechst_20M Control.tif
- Figure 4 Source Data/4A/Merge_20M NV.tif
- __MACOSX/Figure 4 Source Data/4A/._Merge_20M NV.tif
- Figure 4 Source Data/4A/Nav1.2_20M NV.tif
- __MACOSX/Figure 4 Source Data/4A/._Nav1.2_20M NV.tif
- Figure 4 Source Data/4A/Hoechst_20M NV.tif
- __MACOSX/Figure 4 Source Data/4A/._Hoechst_20M NV.tif
- Figure 4 Source Data/4A/Merge_3M NV.tif
- __MACOSX/Figure 4 Source Data/4A/._Merge_3M NV.tif
- Figure 4 Source Data/4A/Nav1.2_3M NV.tif
- __MACOSX/Figure 4 Source Data/4A/._Nav1.2_3M NV.tif
- Figure 4 Source Data/4A/Hoechst_3M NV.tif
- __MACOSX/Figure 4 Source Data/4A/._Hoechst_3M NV.tif
- Figure 4 Source Data/4A/Merge_20M Control.tif
- __MACOSX/Figure 4 Source Data/4A/._Merge_20M Control.tif
- Figure 4 Source Data/4A/._Merge_20M + Sun1.tif
- Figure 4 Source Data/4A/._HA_20M + Sun1.tif
- Figure 4 Source Data/4A/._Nav1.2_20M + Sun1.tif
- Figure 4 Source Data/4A/._Hoechst_20M + Sun1.tif
- Figure 4 Source Data/4A/._Nav1.2_20M Control.tif
- Figure 4 Source Data/4A/._Venus_20M Control.tif
- Figure 4 Source Data/4A/._Hoechst_20M Control.tif
- Figure 4 Source Data/4A/._Merge_20M NV.tif
- Figure 4 Source Data/4A/._Nav1.2_20M NV.tif
- Figure 4 Source Data/4A/._Hoechst_20M NV.tif
- Figure 4 Source Data/4A/._Merge_3M NV.tif
- Figure 4 Source Data/4A/._Nav1.2_3M NV.tif
- Figure 4 Source Data/4A/._Hoechst_3M NV.tif
- Figure 4 Source Data/4A/._Merge_20M Control.tif
- Figure 4 Source Data/4H/4H.xlsx
- __MACOSX/Figure 4 Source Data/4H/._4H.xlsx
- Figure 4 Source Data/4H/._4H.xlsx
- Figure 4 Source Data/4J/4J.xlsx
- __MACOSX/Figure 4 Source Data/4J/._4J.xlsx
- Figure 4 Source Data/4J/._4J.xlsx
