# Supplementary material for: Age-related decline in nuclear envelope LINC complex drives neuronal aging via axon initial segment dysfunction
Source: EMBO Rep. 2026 May 22;27(13):3788–825. doi: 10.1038/s44319-026-00786-5 (PMC13354796; doi:10.1038/s44319-026-00786-5)
Supplement: Supplementary file 6 — Source data Fig. 4 [file 44319_2026_786_MOESM6_ESM.zip › Figure 4 Source Data/4I/4I.xlsx]

## Sheet: 4I AIS length (SSC)
AIS length (SSC)
3M	6M	12M	20M
7.3	14.43	21.54	8.85
10.3	14.74	28.77	9.96
11.11	15.7	19.81	10.46
11.57	16.1	24.1	10.95
12.49	16.67	23.68	11.13
13	17.33	22.48	11.47
13.45	17.84	23.73	11.77
13.95	17.87	27.62	11.95
14.25	17.95	23.84	11.97
14.84	18.32	22.32	12.09
15.09	18.38	28.03	12.12
15.47	18.54	24.25	12.2
15.77	18.69	27.61	12.27
16.02	18.91	28.91	12.57
16.41	19.14	22.21	12.64
16.73	19.43	23.77	12.8
16.98	19.72	25.04	12.95
17.37	19.91	26.43	13.11
17.76	20.05	25.21	13.2
18.01	20.23	26.87	13.57
18.05	20.55	23.36	13.61
18.29	20.71	23.62	13.63
18.71	20.79	24.99	13.9
18.85	20.97	20.59	14.02
19.1	21.12	22.69	14.18
19.24	21.27	26.77	14.24
19.42	21.36	26.21	14.24
19.62	21.56	23.88	14.26
19.75	21.67	30.32	14.33
19.95	21.76	21.95	14.43
20.01	21.78	26.29	14.58
20.21	21.96	23.32	14.6
20.32	22.19	26.33	14.82
20.51	22.23	28.4	15
20.8	22.28	25.66	15.21
21.05	22.48	25.36	15.24
21.18	22.62	26.7	15.35
21.32	22.76	26.37	15.46
21.46	23	25.7	15.49
21.81	23.06	23.73	15.56
21.89	23.11	28.4	15.6
22.04	23.12	24.21	15.66
22.17	23.18	25.92	15.72
22.26	23.23	23.84	15.93
22.39	23.33	22.84	15.96
22.61	23.48	23.62	16.03
22.7	23.58	26.03	16.12
22.82	23.61	27.44	16.25
23.1	23.73	26.51	16.35
23.22	23.83	27.51	16.39
23.35	23.99	28.14	16.51
23.45	24.01	26.99	16.52
23.64	24.14	22.55	16.65
23.75	24.4	25.77	16.72
23.9	24.48	27.81	16.92
24.05	24.5	19.91	16.99
24.24	24.53	27.98	17.04
24.62	24.66	24.99	17.07
24.81	24.71	30.17	17.11
24.87	24.78	29.35	17.19
24.99	24.88	24.62	17.31
25.14	25.14	20.96	17.41
25.19	25.28	23.73	17.57
25.39	25.34	22.69	17.71
25.54	25.39	17.54	17.76
25.59	25.58	20.85	17.92
25.74	25.72	24.62	17.99
25.82	25.78	25.88	18.09
25.99	25.88	24.67	18.18
26.04	26.11	21.43	18.19
26.24	26.22	23.26	18.22
26.35	26.39	25.47	18.27
26.48	26.5	27.77	18.43
26.77	26.83	22.58	18.45
26.97	26.97	25.88	18.64
27.11	27.05	28.47	18.73
27.23	27.11	23.77	18.79
27.36	27.17	24.51	19.07
27.55	27.23	24.66	19.17
27.63	27.31	25.77	19.36
27.68	27.45	25.58	19.36
27.84	27.54	23.47	19.46
27.94	27.67	25.66	19.54
28.02	27.78	25.81	19.75
28.13	27.94	24.76	19.87
28.29	28.01	22.1	19.97
28.48	28.05	26.25	20.06
28.59	28.18	30.32	20.32
28.75	28.21	22.1	20.35
28.9	28.35	17.51	20.47
29.35	28.49	23.84	20.58
29.53	28.53	26.87	20.63
29.61	28.67	27.25	20.69
29.71	28.74	26.28	20.9
29.82	28.93	27.43	21.24
29.92	29.03	23.99	21.3
30	29.19	24.81	21.35
30.18	29.41	31.46	21.75
30.3	29.71	25.87	21.88
30.66	29.93	26.96	21.97
30.8	30.2	21.62	22.14
31.04	30.35	23.59	22.28
31.22	30.46	16.81	22.42
31.33	30.59	22.95	22.78
31.67	31.11	25.99	23.02
31.87	31.57	31.32	23.17
32.4	32.01	24.73	23.42
32.68	32.08	30.18	24.08
32.88	32.25	24.29	24.4
33.22	32.36	28.62	24.46
33.48	33.91	24.5	24.64
34.2	34.77	26.33	25.16
34.56	35.37	27.25	25.46
34.94	36.35	21.52	25.69
35.37	37.39	27.66	26.27
35.63	37.94	28.7	26.49
36.25	38.33	34.64	26.83
37.34	39.42	20.83	27.66
38.89	41.13	28.65	27.78
40.44		21.99	28.09
			28.48
			29.78
			30.51
			30.66
			31.58
			34
			37.09
			41.84
