# Supplementary material for: Age-related decline in nuclear envelope LINC complex drives neuronal aging via axon initial segment dysfunction
Source: EMBO Rep. 2026 May 22;27(13):3788–825. doi: 10.1038/s44319-026-00786-5 (PMC13354796; doi:10.1038/s44319-026-00786-5)
Supplement: Supplementary file 6 — Source data Fig. 4 [file 44319_2026_786_MOESM6_ESM.zip › Figure 4 Source Data/4H/4H.xlsx]

## Sheet: 4H AIS length (PFC)
AIS length (PFC)
3M	6M	12M	20M
18.28	17.13	24.78	7.87
20.12	18.22	25.67	8.08
20.47	18.95	24.16	8.5
20.48	19.76	28.43	8.8
21.34	20.35	25.98	9.72
21.65	20.61	23.71	10.01
21.7	21.05	23.71	10.18
21.74	21.33	24.47	10.31
21.93	21.35	21.45	10.45
22.08	21.62	24.16	10.52
22.15	21.72	21.89	10.6
22.33	21.9	22.96	10.69
22.37	21.97	24.16	10.75
22.61	22.05	19.63	11.1
22.83	22.08	27.49	11.14
22.85	22.4	27.49	11.23
23.02	22.46	24.47	11.26
23.04	22.56	27.8	11.34
23.15	22.78	28.69	11.73
23.31	23.01	26.73	11.85
23.47	23.08	29.44	11.94
23.49	23.13	26.6	12.06
23.52	23.31	19.63	12.15
23.7	23.41	22.07	12.4
23.84	23.61	24.03	12.45
23.87	23.66	21.89	12.53
23.95	23.76	24.47	12.56
24.09	23.87	26.47	12.61
24.13	23.89	19.63	12.74
24.29	24	28.56	12.98
24.39	24.03	29.93	13.03
24.53	24.07	19.63	13.09
24.64	24.15	21.31	13.15
24.73	24.19	25.98	13.18
24.74	24.38	28.56	13.24
24.92	24.47	24.03	13.36
24.97	24.59	22.52	13.39
25.03	24.63	27.49	13.53
25.03	24.65	24.78	13.55
25.16	24.7	22.96	13.66
25.24	24.78	30.38	13.69
25.32	24.8	25.22	13.82
25.33	24.86	23.14	13.83
25.36	25.14	24.91	13.98
25.45	25.19	24.16	14.16
25.65	25.24	21.32	14.25
25.74	25.27	20.69	14.36
25.76	25.34	29.18	14.51
25.76	25.42	23.52	14.58
25.81	25.55	22.52	14.69
25.88	25.6	22.07	14.72
25.94	25.71	29.94	14.83
25.98	25.91	33.4	14.93
26	25.99	27.8	14.99
26.13	26.02	26.29	15.11
26.15	26.09	27.18	15.23
26.18	26.21	31.26	15.31
26.22	26.23	19.63	15.46
26.3	26.37	27.8	15.6
26.31	26.4	27.05	15.7
26.33	26.44	20.38	15.78
26.35	26.45	25.98	15.94
26.37	26.57	25.22	15.99
26.4	26.6	25.98	16.09
26.51	26.64	27.49	16.16
26.86	26.7	25.22	16.24
26.92	26.73	24.03	16.29
27.01	26.8	32.64	16.38
27.09	26.91	28.87	16.63
27.1	27.05	27.05	16.75
27.16	27.18	21.45	16.85
27.17	27.26	25.54	16.92
27.22	27.3	21.32	16.97
27.36	27.37	27.36	17.08
27.41	27.43	32.2	17.3
27.44	27.53	25.54	17.42
27.49	27.66	25.67	17.58
27.55	27.73	26.16	17.62
27.61	28	31.13	17.63
27.64	28.11	22.83	18.05
27.67	28.35	27.54	18.21
27.69	28.45	32.2	18.31
27.76	28.63	28.43	18.37
27.84	28.75	30.25	18.42
28.11	28.94	30.82	18.54
28.38	28.98	21.89	18.76
28.44	29.18	25.41	19.02
28.7	29.21	29.18	19.15
28.93	29.62	27.05	19.26
29.09	29.74	29.49	19.43
29.14	30.27	24.78	19.72
29.38	30.51	24.91	19.97
29.43	30.57	27.18	20.14
29.47	30.89	26.16	20.23
29.89	30.97	27.36	20.77
30.11	31.42	27.36	21.18
30.22	32.22	26.6	21.56
30.47	32.9	15.85	21.79
30.62	33.5	24.78	22.69
32.03	35.06	25.41	25.38
