# Supplementary material for: Age-related decline in nuclear envelope LINC complex drives neuronal aging via axon initial segment dysfunction
Source: EMBO Rep. 2026 May 22;27(13):3788–825. doi: 10.1038/s44319-026-00786-5 (PMC13354796; doi:10.1038/s44319-026-00786-5)
Supplement: Supplementary file 6 — Source data Fig. 4 [file 44319_2026_786_MOESM6_ESM.zip › Figure 4 Source Data/4J/4J.xlsx]

## Sheet: 4J AIS length (MC)
AIS length (MC)
3M	6M	12M	20M
16.1	16.96	31.58	12.02
21.94	20.8	30.51	14.18
22.31	21.12	30.38	15.42
22.97	21.61	37.17	16.18
23.44	21.67	33.09	16.3
23.78	22.21	27.93	16.44
23.93	22.94	35.66	16.59
24.24	22.97	39.44	16.67
24.53	23.28	34.91	16.82
24.77	23.55	34.91	17.44
25.2	24.19	25.09	17.68
25.41	24.51	33	17.73
25.82	24.61	27.8	17.87
26.18	24.68	30.07	18.1
26.48	25.01	37.17	18.29
26.6	25.14	31.45	18.41
26.87	25.31	38.37	18.43
27.12	25.42	25.98	18.52
27.15	25.7	39.57	18.58
27.39	25.74	34.91	18.69
27.6	25.87	27.8	18.89
27.75	25.94	33.71	18.92
27.77	26.11	34.02	18.94
27.95	26.21	33.84	19.04
28.01	26.37	32.64	19.09
28.09	26.55	34.91	19.18
28.29	26.87	28.74	19.44
28.49	27.81	29.31	19.47
28.66	27.95	25.22	19.6
28.76	27.95	36.55	19.73
28.96	28.17	34.02	19.78
29.07	28.37	37.93	19.91
29.17	28.67	34.47	20.02
29.24	28.74	33.53	20.2
29.39	29.26	30.56	20.26
29.46	29.3	30.12	20.36
29.62	29.39	41.69	20.47
29.7	29.45	33.39	20.58
29.8	30.31	29.35	20.62
29.94	30.46	28.98	20.67
30.01	30.68	25.85	20.76
30.34	30.81	34.28	20.83
30.38	30.83	24.29	20.93
30.76	30.86	28.51	21.03
30.93	31.21	32.06	21.13
30.99	31.48	29.59	21.16
31.08	32.18	29.61	21.26
31.31	32.3	31.8	21.28
31.38	32.56	34.68	21.43
31.45	32.6	37.24	21.58
31.49	32.74	26.61	21.72
31.59	32.75	27.18	21.77
31.71	32.96	35.02	21.82
31.75	32.97	30.21	21.85
31.9	33.18	25.81	21.92
32.13	33.24	34.32	22.04
32.23	33.61	28.72	22.23
32.33	33.74	22.32	22.32
32.38	34.11	23.99	22.38
32.43	34.34	26.33	22.41
32.5	34.48	29.8	22.48
32.78	34.74	33.91	22.53
33	35.03	29.91	22.54
33.03	35.16	26.4	22.57
33.16	35.4	33.06	22.71
33.29	35.45	28.65	22.72
33.49	35.63	31.74	22.9
33.63	35.86	34.94	23
33.77	36.09	30.62	23.17
33.77	36.14	27.36	23.2
33.93	36.24	24.55	23.26
34.06	36.36	24.33	23.29
34.34	36.62	29.8	23.41
34.48	36.83	40.31	23.48
34.56	36.94	30.91	23.64
34.7	36.99	26.65	23.71
34.83	37.19	25.14	23.83
34.98	37.21	27.5	23.97
35.06	37.25	30.43	24.11
35.34	37.36	27.65	24.23
35.39	38.1	35.28	24.4
35.7	38.25	34.79	24.56
35.74	38.78	23.69	24.61
36.03	38.81	29.02	24.73
36.12	38.97	33.47	24.91
36.15	39.01	25.94	25
36.45	39.6	33.57	25.03
36.68	39.64	24.62	25.18
36.81	39.93	23.14	25.43
36.98	39.97	30.27	25.54
37.01	40	26.47	25.69
37.14	40.12	29.17	25.74
37.39	40.42	34.16	25.83
37.57	40.48	30.06	25.93
37.78	40.56	38.91	26.03
38.08	40.9	18.14	26.04
38.22	41.79	26.39	26.28
38.41	41.96	28.63	26.41
38.8	42.54	31.58	26.77
39.06	42.54	34.47	26.78
39.32	42.57	21.1	26.82
39.7	43.01	34.98	26.96
40.06	43.4	30.31	27.05
40.34	43.41	24.58	27.48
41.25	43.6	28.5	27.57
41.44	43.66	20.48	27.64
41.98	43.89	24.1	27.72
43	43.97	31.21	27.88
43.77	44.22	26.43	27.97
44.1	44.73	26.8	28.07
44.27	45.02	25.61	28.35
44.83	45.12		28.53
45.33	47.45		28.65
47.15	47.72		29
52.17	48.72		29.06
	49.59		29.47
	60.68		29.48
			29.71
			29.85
			30.31
			30.41
			30.56
			31.3
			31.55
			32.2
			32.39
			35.06
			36.03
			37.37
			38.47
			39.45
