# Supplementary material for: Age-related decline in nuclear envelope LINC complex drives neuronal aging via axon initial segment dysfunction
Source: EMBO Rep. 2026 May 22;27(13):3788–825. doi: 10.1038/s44319-026-00786-5 (PMC13354796; doi:10.1038/s44319-026-00786-5)
Supplement: Supplementary file 7 — Source data Fig. 5 [file 44319_2026_786_MOESM7_ESM.zip]

Archive with 293 entries (275 files):
- Figure 5 Source Data/
- __MACOSX/._Figure 5 Source Data
- Figure 5 Source Data/.DS_Store
- __MACOSX/Figure 5 Source Data/._.DS_Store
- Figure 5 Source Data/5H/
- __MACOSX/Figure 5 Source Data/._5H
- Figure 5 Source Data/5N/
- __MACOSX/Figure 5 Source Data/._5N
- Figure 5 Source Data/5Q/
- __MACOSX/Figure 5 Source Data/._5Q
- Figure 5 Source Data/5F/
- __MACOSX/Figure 5 Source Data/._5F
- Figure 5 Source Data/5B/
- __MACOSX/Figure 5 Source Data/._5B
- Figure 5 Source Data/5O/
- __MACOSX/Figure 5 Source Data/._5O
- Figure 5 Source Data/5C/
- __MACOSX/Figure 5 Source Data/._5C
- Figure 5 Source Data/5G/
- __MACOSX/Figure 5 Source Data/._5G
- Figure 5 Source Data/5E/
- __MACOSX/Figure 5 Source Data/._5E
- Figure 5 Source Data/5P/
- __MACOSX/Figure 5 Source Data/._5P
- Figure 5 Source Data/5K/
- __MACOSX/Figure 5 Source Data/._5K
- Figure 5 Source Data/5J/
- __MACOSX/Figure 5 Source Data/._5J
- Figure 5 Source Data/5I/
- __MACOSX/Figure 5 Source Data/._5I
- Figure 5 Source Data/5A/
- __MACOSX/Figure 5 Source Data/._5A
- Figure 5 Source Data/5D/
- __MACOSX/Figure 5 Source Data/._5D
- Figure 5 Source Data/5L/
- __MACOSX/Figure 5 Source Data/._5L
- Figure 5 Source Data/5M/
- __MACOSX/Figure 5 Source Data/._5M
- Figure 5 Source Data/._.DS_Store
- Figure 5 Source Data/._5H
- Figure 5 Source Data/._5N
- Figure 5 Source Data/._5Q
- Figure 5 Source Data/._5F
- Figure 5 Source Data/._5B
- Figure 5 Source Data/._5O
- Figure 5 Source Data/._5C
- Figure 5 Source Data/._5G
- Figure 5 Source Data/._5E
- Figure 5 Source Data/._5P
- Figure 5 Source Data/._5K
- Figure 5 Source Data/._5J
- Figure 5 Source Data/._5I
- Figure 5 Source Data/._5A
- Figure 5 Source Data/._5D
- Figure 5 Source Data/._5L
- Figure 5 Source Data/._5M
- Figure 5 Source Data/5H/5H.xlsx
- __MACOSX/Figure 5 Source Data/5H/._5H.xlsx
- Figure 5 Source Data/5H/._5H.xlsx
- Figure 5 Source Data/5N/5N.xlsx
- __MACOSX/Figure 5 Source Data/5N/._5N.xlsx
- Figure 5 Source Data/5N/._5N.xlsx
- Figure 5 Source Data/5Q/5Q.xlsx
- __MACOSX/Figure 5 Source Data/5Q/._5Q.xlsx
- Figure 5 Source Data/5Q/._5Q.xlsx
- Figure 5 Source Data/5F/5F.xlsx
- __MACOSX/Figure 5 Source Data/5F/._5F.xlsx
- Figure 5 Source Data/5F/._5F.xlsx
- Figure 5 Source Data/5B/5B.xlsx
- __MACOSX/Figure 5 Source Data/5B/._5B.xlsx
- Figure 5 Source Data/5B/._5B.xlsx
- Figure 5 Source Data/5O/5O.xlsx
- __MACOSX/Figure 5 Source Data/5O/._5O.xlsx
- Figure 5 Source Data/5O/._5O.xlsx
- Figure 5 Source Data/5C/5C.xlsx
- __MACOSX/Figure 5 Source Data/5C/._5C.xlsx
- Figure 5 Source Data/5C/._5C.xlsx
- Figure 5 Source Data/5G/Merge_LINC-DN.tif
- __MACOSX/Figure 5 Source Data/5G/._Merge_LINC-DN.tif
- Figure 5 Source Data/5G/HA_LINC-DN.tif
- __MACOSX/Figure 5 Source Data/5G/._HA_LINC-DN.tif
- Figure 5 Source Data/5G/Ankyrin-G_LINC-DN.tif
- __MACOSX/Figure 5 Source Data/5G/._Ankyrin-G_LINC-DN.tif
- Figure 5 Source Data/5G/Venus_LINC-DN.tif
- __MACOSX/Figure 5 Source Data/5G/._Venus_LINC-DN.tif
- Figure 5 Source Data/5G/Merge_Control.tif
- __MACOSX/Figure 5 Source Data/5G/._Merge_Control.tif
- Figure 5 Source Data/5G/HA_Control.tif
- __MACOSX/Figure 5 Source Data/5G/._HA_Control.tif
- Figure 5 Source Data/5G/Venus_Control.tif
- __MACOSX/Figure 5 Source Data/5G/._Venus_Control.tif
- Figure 5 Source Data/5G/Ankyrin-G_Control.tif
- __MACOSX/Figure 5 Source Data/5G/._Ankyrin-G_Control.tif
- Figure 5 Source Data/5G/._Merge_LINC-DN.tif
- Figure 5 Source Data/5G/._HA_LINC-DN.tif
- Figure 5 Source Data/5G/._Ankyrin-G_LINC-DN.tif
- Figure 5 Source Data/5G/._Venus_LINC-DN.tif
- Figure 5 Source Data/5G/._Merge_Control.tif
- Figure 5 Source Data/5G/._HA_Control.tif
- Figure 5 Source Data/5G/._Venus_Control.tif
- Figure 5 Source Data/5G/._Ankyrin-G_Control.tif
- Figure 5 Source Data/5E/5E.xlsx
- __MACOSX/Figure 5 Source Data/5E/._5E.xlsx
- Figure 5 Source Data/5E/._5E.xlsx
- Figure 5 Source Data/5P/Merge_3M NV.tif
- __MACOSX/Figure 5 Source Data/5P/._Merge_3M NV.tif
- Figure 5 Source Data/5P/HA_3M NV.tif
- __MACOSX/Figure 5 Source Data/5P/._HA_3M NV.tif
- Figure 5 Source Data/5P/Hoechst_3M NV.tif
- __MACOSX/Figure 5 Source Data/5P/._Hoechst_3M NV.tif
- Figure 5 Source Data/5P/Ankyrin-G_3M NV.tif
- __MACOSX/Figure 5 Source Data/5P/._Ankyrin-G_3M NV.tif
- Figure 5 Source Data/5P/Venus_3M NV.tif
- __MACOSX/Figure 5 Source Data/5P/._Venus_3M NV.tif
- Figure 5 Source Data/5P/HA_3M Control.tif
- __MACOSX/Figure 5 Source Data/5P/._HA_3M Control.tif
- Figure 5 Source Data/5P/Merge_3M Control.tif
- __MACOSX/Figure 5 Source Data/5P/._Merge_3M Control.tif
- Figure 5 Source Data/5P/Hoechst_3M Control.tif
- __MACOSX/Figure 5 Source Data/5P/._Hoechst_3M Control.tif
- Figure 5 Source Data/5P/Venus_3M Control.tif
- __MACOSX/Figure 5 Source Data/5P/._Venus_3M Control.tif
- Figure 5 Source Data/5P/Ankyrin-G_3M Control.tif
- __MACOSX/Figure 5 Source Data/5P/._Ankyrin-G_3M Control.tif
- Figure 5 Source Data/5P/Merge_3M LINC-DN.tif
- __MACOSX/Figure 5 Source Data/5P/._Merge_3M LINC-DN.tif
- Figure 5 Source Data/5P/HA_3M LINC-DN.tif
- __MACOSX/Figure 5 Source Data/5P/._HA_3M LINC-DN.tif
- Figure 5 Source Data/5P/Hoechst_3M LINC-DN.tif
- __MACOSX/Figure 5 Source Data/5P/._Hoechst_3M LINC-DN.tif
- Figure 5 Source Data/5P/Ankyrin-G_3M LINC-DN.tif
- __MACOSX/Figure 5 Source Data/5P/._Ankyrin-G_3M LINC-DN.tif
- Figure 5 Source Data/5P/Venus_3M LINC-DN.tif
- __MACOSX/Figure 5 Source Data/5P/._Venus_3M LINC-DN.tif
- Figure 5 Source Data/5P/._Merge_3M NV.tif
- Figure 5 Source Data/5P/._HA_3M NV.tif
- Figure 5 Source Data/5P/._Hoechst_3M NV.tif
- Figure 5 Source Data/5P/._Ankyrin-G_3M NV.tif
- Figure 5 Source Data/5P/._Venus_3M NV.tif
- Figure 5 Source Data/5P/._HA_3M Control.tif
- Figure 5 Source Data/5P/._Merge_3M Control.tif
- Figure 5 Source Data/5P/._Hoechst_3M Control.tif
- Figure 5 Source Data/5P/._Venus_3M Control.tif
- Figure 5 Source Data/5P/._Ankyrin-G_3M Control.tif
- Figure 5 Source Data/5P/._Merge_3M LINC-DN.tif
- Figure 5 Source Data/5P/._HA_3M LINC-DN.tif
- Figure 5 Source Data/5P/._Hoechst_3M LINC-DN.tif
- Figure 5 Source Data/5P/._Ankyrin-G_3M LINC-DN.tif
- Figure 5 Source Data/5P/._Venus_3M LINC-DN.tif
- Figure 5 Source Data/5K/5K.xlsx
- __MACOSX/Figure 5 Source Data/5K/._5K.xlsx
- Figure 5 Source Data/5K/._5K.xlsx
- Figure 5 Source Data/5J/Merge_LINC-DN.tif
- __MACOSX/Figure 5 Source Data/5J/._Merge_LINC-DN.tif
- Figure 5 Source Data/5J/HA_LINC-DN.tif
- __MACOSX/Figure 5 Source Data/5J/._HA_LINC-DN.tif
- Figure 5 Source Data/5J/Venus_LINC-DN.tif
- __MACOSX/Figure 5 Source Data/5J/._Venus_LINC-DN.tif
- Figure 5 Source Data/5J/pan-Nav_LINC-DN.tif
- __MACOSX/Figure 5 Source Data/5J/._pan-Nav_LINC-DN.tif
- Figure 5 Source Data/5J/Merge_Control.tif
- __MACOSX/Figure 5 Source Data/5J/._Merge_Control.tif
- Figure 5 Source Data/5J/HA_Control.tif
- __MACOSX/Figure 5 Source Data/5J/._HA_Control.tif
- Figure 5 Source Data/5J/Venus_Control.tif
- __MACOSX/Figure 5 Source Data/5J/._Venus_Control.tif
- Figure 5 Source Data/5J/pan-Nav_Control.tif
- __MACOSX/Figure 5 Source Data/5J/._pan-Nav_Control.tif
- Figure 5 Source Data/5J/._Merge_LINC-DN.tif
- Figure 5 Source Data/5J/._HA_LINC-DN.tif
- Figure 5 Source Data/5J/._Venus_LINC-DN.tif
- Figure 5 Source Data/5J/._pan-Nav_LINC-DN.tif
- Figure 5 Source Data/5J/._Merge_Control.tif
- Figure 5 Source Data/5J/._HA_Control.tif
- Figure 5 Source Data/5J/._Venus_Control.tif
- Figure 5 Source Data/5J/._pan-Nav_Control.tif
- Figure 5 Source Data/5I/5I.xlsx
- __MACOSX/Figure 5 Source Data/5I/._5I.xlsx
- Figure 5 Source Data/5I/._5I.xlsx
- Figure 5 Source Data/5A/Merge_LINC-DN.tif
- __MACOSX/Figure 5 Source Data/5A/._Merge_LINC-DN.tif
- Figure 5 Source Data/5A/Venus_LINC-DN.tif
- __MACOSX/Figure 5 Source Data/5A/._Venus_LINC-DN.tif
- Figure 5 Source Data/5A/Ankyrin-G_LINC-DN.tif
- __MACOSX/Figure 5 Source Data/5A/._Ankyrin-G_LINC-DN.tif
- Figure 5 Source Data/5A/Hoechst_LINC-DN.tif
- __MACOSX/Figure 5 Source Data/5A/._Hoechst_LINC-DN.tif
- Figure 5 Source Data/5A/HA_LINC-DN.tif
- __MACOSX/Figure 5 Source Data/5A/._HA_LINC-DN.tif
- Figure 5 Source Data/5A/Merge_Control.tif
- __MACOSX/Figure 5 Source Data/5A/._Merge_Control.tif
- Figure 5 Source Data/5A/Hoechst_Control.tif
- __MACOSX/Figure 5 Source Data/5A/._Hoechst_Control.tif
- Figure 5 Source Data/5A/HA_Control.tif
- __MACOSX/Figure 5 Source Data/5A/._HA_Control.tif
- Figure 5 Source Data/5A/Venus_Control.tif
- __MACOSX/Figure 5 Source Data/5A/._Venus_Control.tif
- Figure 5 Source Data/5A/Ankyrin-G_Control.tif
- __MACOSX/Figure 5 Source Data/5A/._Ankyrin-G_Control.tif
- Figure 5 Source Data/5A/._Merge_LINC-DN.tif
- Figure 5 Source Data/5A/._Venus_LINC-DN.tif
- Figure 5 Source Data/5A/._Ankyrin-G_LINC-DN.tif
- Figure 5 Source Data/5A/._Hoechst_LINC-DN.tif
- Figure 5 Source Data/5A/._HA_LINC-DN.tif
- Figure 5 Source Data/5A/._Merge_Control.tif
- Figure 5 Source Data/5A/._Hoechst_Control.tif
- Figure 5 Source Data/5A/._HA_Control.tif
- Figure 5 Source Data/5A/._Venus_Control.tif
- Figure 5 Source Data/5A/._Ankyrin-G_Control.tif
- Figure 5 Source Data/5D/Merge_LINC-DN KCl.tif
- __MACOSX/Figure 5 Source Data/5D/._Merge_LINC-DN KCl.tif
- Figure 5 Source Data/5D/HA_LINC-DN KCl.tif
- __MACOSX/Figure 5 Source Data/5D/._HA_LINC-DN KCl.tif
- Figure 5 Source Data/5D/Ankyrin-G_LINC-DN KCl.tif
- __MACOSX/Figure 5 Source Data/5D/._Ankyrin-G_LINC-DN KCl.tif
- Figure 5 Source Data/5D/Venus_LINC-DN KCl.tif
- __MACOSX/Figure 5 Source Data/5D/._Venus_LINC-DN KCl.tif
- Figure 5 Source Data/5D/Merge_LINC-DN NaCl.tif
- __MACOSX/Figure 5 Source Data/5D/._Merge_LINC-DN NaCl.tif
- Figure 5 Source Data/5D/HA_LINC-DN NaCl.tif
- __MACOSX/Figure 5 Source Data/5D/._HA_LINC-DN NaCl.tif
- Figure 5 Source Data/5D/Ankyrin-G_LINC-DN NaCl.tif
- __MACOSX/Figure 5 Source Data/5D/._Ankyrin-G_LINC-DN NaCl.tif
- Figure 5 Source Data/5D/Venus_LINC-DN NaCl.tif
- __MACOSX/Figure 5 Source Data/5D/._Venus_LINC-DN NaCl.tif
- Figure 5 Source Data/5D/Merge_Control KCl.tif
- __MACOSX/Figure 5 Source Data/5D/._Merge_Control KCl.tif
- Figure 5 Source Data/5D/Ankyrin-G_Control KCl.tif
- __MACOSX/Figure 5 Source Data/5D/._Ankyrin-G_Control KCl.tif
- Figure 5 Source Data/5D/HA_Control KCl.tif
- __MACOSX/Figure 5 Source Data/5D/._HA_Control KCl.tif
- Figure 5 Source Data/5D/Venus_Control KCl.tif
- __MACOSX/Figure 5 Source Data/5D/._Venus_Control KCl.tif
- Figure 5 Source Data/5D/Merge_Control NaCl.tif
- __MACOSX/Figure 5 Source Data/5D/._Merge_Control NaCl.tif
- Figure 5 Source Data/5D/Ankyrin-G_Control NaCl.tif
- __MACOSX/Figure 5 Source Data/5D/._Ankyrin-G_Control NaCl.tif
- Figure 5 Source Data/5D/HA_Control NaCl.tif
- __MACOSX/Figure 5 Source Data/5D/._HA_Control NaCl.tif
- Figure 5 Source Data/5D/Venus_Control NaCl.tif
- __MACOSX/Figure 5 Source Data/5D/._Venus_Control NaCl.tif
- Figure 5 Source Data/5D/._Merge_LINC-DN KCl.tif
- Figure 5 Source Data/5D/._HA_LINC-DN KCl.tif
- Figure 5 Source Data/5D/._Ankyrin-G_LINC-DN KCl.tif
- Figure 5 Source Data/5D/._Venus_LINC-DN KCl.tif
- Figure 5 Source Data/5D/._Merge_LINC-DN NaCl.tif
- Figure 5 Source Data/5D/._HA_LINC-DN NaCl.tif
- Figure 5 Source Data/5D/._Ankyrin-G_LINC-DN NaCl.tif
- Figure 5 Source Data/5D/._Venus_LINC-DN NaCl.tif
- Figure 5 Source Data/5D/._Merge_Control KCl.tif
- Figure 5 Source Data/5D/._Ankyrin-G_Control KCl.tif
- Figure 5 Source Data/5D/._HA_Control KCl.tif
- Figure 5 Source Data/5D/._Venus_Control KCl.tif
- Figure 5 Source Data/5D/._Merge_Control NaCl.tif
- Figure 5 Source Data/5D/._Ankyrin-G_Control NaCl.tif
- Figure 5 Source Data/5D/._HA_Control NaCl.tif
- Figure 5 Source Data/5D/._Venus_Control NaCl.tif
- Figure 5 Source Data/5L/5L.xlsx
- __MACOSX/Figure 5 Source Data/5L/._5L.xlsx
- Figure 5 Source Data/5L/._5L.xlsx
- Figure 5 Source Data/5M/.DS_Store
- __MACOSX/Figure 5 Source Data/5M/._.DS_Store
- Figure 5 Source Data/5M/Merge_Control.tif
- __MACOSX/Figure 5 Source Data/5M/._Merge_Control.tif
- Figure 5 Source Data/5M/Merge_LINC-DN.tif
- __MACOSX/Figure 5 Source Data/5M/._Merge_LINC-DN.tif
- Figure 5 Source Data/5M/Ankyrin-G_LINC-DN.tif
- __MACOSX/Figure 5 Source Data/5M/._Ankyrin-G_LINC-DN.tif
- Figure 5 Source Data/5M/Venus_LINC-DN.tif
- __MACOSX/Figure 5 Source Data/5M/._Venus_LINC-DN.tif
- Figure 5 Source Data/5M/Ankyrin-G _Control.tif
- __MACOSX/Figure 5 Source Data/5M/._Ankyrin-G _Control.tif
- Figure 5 Source Data/5M/Venus_Control.tif
- __MACOSX/Figure 5 Source Data/5M/._Venus_Control.tif
- Figure 5 Source Data/5M/Actin_LINC-DN right.tif
- __MACOSX/Figure 5 Source Data/5M/._Actin_LINC-DN right.tif
- Figure 5 Source Data/5M/Actin_LINC-DN Middle.tif
- __MACOSX/Figure 5 Source Data/5M/._Actin_LINC-DN Middle.tif
- Figure 5 Source Data/5M/Actin_Control right.tif
- __MACOSX/Figure 5 Source Data/5M/._Actin_Control right.tif
- Figure 5 Source Data/5M/Actin_Control Middle.tif
- __MACOSX/Figure 5 Source Data/5M/._Actin_Control Middle.tif
- Figure 5 Source Data/5M/._.DS_Store
- Figure 5 Source Data/5M/._Merge_Control.tif
- Figure 5 Source Data/5M/._Merge_LINC-DN.tif
- Figure 5 Source Data/5M/._Ankyrin-G_LINC-DN.tif
- Figure 5 Source Data/5M/._Venus_LINC-DN.tif
- Figure 5 Source Data/5M/._Ankyrin-G _Control.tif
- Figure 5 Source Data/5M/._Venus_Control.tif
- Figure 5 Source Data/5M/._Actin_LINC-DN right.tif
- Figure 5 Source Data/5M/._Actin_LINC-DN Middle.tif
- Figure 5 Source Data/5M/._Actin_Control right.tif
- Figure 5 Source Data/5M/._Actin_Control Middle.tif
