# Supplementary material for: Age-related decline in nuclear envelope LINC complex drives neuronal aging via axon initial segment dysfunction
Source: EMBO Rep. 2026 May 22;27(13):3788–825. doi: 10.1038/s44319-026-00786-5 (PMC13354796; doi:10.1038/s44319-026-00786-5)
Supplement: Supplementary file 7 — Source data Fig. 5 [file 44319_2026_786_MOESM7_ESM.zip › Figure 5 Source Data/5H/5H.xlsx]

## Sheet: 5H Ankyrin-G spatial intensity
	Ankyrin-G spatial intensity
mm	Control		LINC-DN
0.37744	0.385754	0.0452159	0.336568	0.0316464
0.75488	0.442051	0.0429453	0.433569	0.0350149
1.13232	0.516275	0.044768	0.497331	0.0404657
1.50976	0.557103	0.0448529	0.535487	0.0488734
1.8872	0.600001	0.0499515	0.573355	0.0493631
2.26464	0.669726	0.0532101	0.605232	0.0524162
2.64208	0.755655	0.0625511	0.639969	0.0572385
3.01952	0.807925	0.0672123	0.677434	0.0602361
3.39696	0.835372	0.0668867	0.681347	0.0572225
3.7744	0.875497	0.069739	0.692366	0.0537313
4.15184	0.897036	0.0692574	0.748557	0.0579946
4.52928	0.900192	0.069778	0.814768	0.0666628
4.90672	0.904644	0.0679426	0.852972	0.0721424
5.28416	0.921817	0.0659292	0.829543	0.0664914
5.6616	0.925334	0.0633074	0.812013	0.06958
6.03904	0.927413	0.0676186	0.803464	0.0708524
6.41648	0.958671	0.0783257	0.817006	0.0682332
6.79392	0.997051	0.074206	0.828148	0.0676341
7.17136	0.999287	0.0760744	0.776145	0.0632117
7.5488	0.977749	0.0783023	0.768135	0.0602407
7.92624	0.942947	0.0778414	0.796697	0.0649552
8.30368	0.940713	0.0706104	0.780501	0.0587942
8.68112	0.963638	0.0686631	0.794899	0.0587399
9.05856	1	0.0780079	0.761475	0.0559681
9.436	0.994286	0.0783451	0.700814	0.0551891
9.81344	0.952041	0.0721403	0.666355	0.0529073
10.1909	0.911774	0.0638809	0.638242	0.0470881
10.5683	0.903265	0.0594853	0.622355	0.0501939
10.9458	0.912068	0.0609723	0.628947	0.0542995
11.3232	0.900683	0.0651722	0.627727	0.0611287
11.7006	0.855333	0.068833	0.61279	0.0587454
12.0781	0.869616	0.0720814	0.591377	0.0523513
12.4555	0.85351	0.0690597	0.559949	0.0460189
12.833	0.815509	0.0613826	0.544882	0.0456133
13.2104	0.80481	0.0579511	0.546762	0.0456797
13.5878	0.824785	0.0628392	0.554274	0.0457859
13.9653	0.81288	0.0672041	0.540801	0.0477069
14.3427	0.806491	0.0637472	0.521966	0.0481965
14.7202	0.767053	0.0590305	0.504287	0.0576568
15.0976	0.748399	0.0512911	0.45968	0.0605118
15.475	0.749479	0.0557163	0.447095	0.0563468
15.8525	0.753979	0.0567644	0.439485	0.0540163
16.2299	0.724889	0.0523968	0.438833	0.0548479
16.6074	0.729349	0.0568446	0.440199	0.0513263
16.9848	0.72684	0.0597092	0.414224	0.0445493
17.3622	0.746696	0.0634863	0.379317	0.0438908
17.7397	0.741648	0.0631442	0.360347	0.0415054
18.1171	0.712175	0.0613923	0.337925	0.0374239
18.4946	0.679495	0.0591286	0.319382	0.0333747
18.872	0.657343	0.0532082	0.30252	0.0327529
19.2494	0.654347	0.053411	0.2953	0.0332081
19.6269	0.65903	0.0578907	0.29694	0.0376203
20.0043	0.640639	0.057063	0.298972	0.0396673
20.3818	0.606689	0.0576137	0.298461	0.0493987
20.7592	0.580648	0.0584116	0.276267	0.0481928
21.1366	0.572003	0.0557377	0.263578	0.0427671
21.5141	0.55357	0.0506115	0.252209	0.0400818
21.8915	0.53216	0.0523923	0.267099	0.0467907
22.269	0.554177	0.052939	0.279183	0.0562541
22.6464	0.563206	0.0541773	0.298519	0.0668402
23.0238	0.561729	0.0531191	0.309317	0.0651207
23.4013	0.528839	0.0473828	0.270096	0.0590965
23.7787	0.513759	0.0473988	0.223231	0.0500405
24.1562	0.483202	0.0477808	0.210476	0.0383248
24.5336	0.469749	0.054527	0.205395	0.0412631
24.911	0.466391	0.057862	0.208014	0.0397192
25.2885	0.467869	0.0589391	0.203515	0.0417011
25.6659	0.502012	0.0498724	0.177184	0.0301501
26.0434	0.497254	0.0430133	0.161026	0.0314354
26.4208	0.467996	0.045484	0.177057	0.0384189
26.7982	0.458373	0.0506323	0.17418	0.0372959
27.1757	0.441975	0.049418	0.173511	0.0281374
27.5531	0.416378	0.0489682	0.143476	0.019085
27.9306	0.383265	0.0462166	0.130404	0.0305966
28.308	0.358603	0.0424402	0.0984986	0.0272752
28.6854	0.374942	0.0422255	0.0939029	0.0256904
29.0629	0.352907	0.0427865	0.0992491	0.00694522
29.4403	0.32571	0.0407798	0.110353	0.0196859
29.8178	0.298938	0.0417012	0.116618	0.022655
30.1952	0.312288	0.0455827	0.124891	0.0175751
30.5726	0.32223	0.0479946	0.112312	0.0205223
30.9501	0.32201	0.0489997	0.123362	0.0268231
31.3275	0.342695	0.0483187	0.106265	0.0333616
31.705	0.365962	0.0474776	0.127001	0.0347247
32.0824	0.408426	0.051381	0.140654	0.0318569
32.4598	0.406889	0.0538008	0.119046	0.0281467
32.8373	0.358793	0.0485964	0.123499	0.0201061
33.2147	0.322572	0.0380008	0.15439	0.0253181
33.5922	0.296773	0.0349334	0.189105	0.00707719
33.9696	0.291848	0.0383505	0.191014	0.025746
34.347	0.278333	0.0326304	0.181307	0.0437937
34.7245	0.244815	0.0280115	0.159509	0.0383929
35.1019	0.217097	0.0245823	0.154953	0.0361837
35.4794	0.220553	0.0241025	0.136008	0.0203669
35.8568	0.219474	0.0214433	0.103857	0.00205058
36.2342	0.216875	0.0321824	0.111338	0.00112562
36.6117	0.260046	0.045575	0.0938462	0.0220904
36.9891	0.288127	0.0518391	0.112097	0.0126185
37.3666	0.239248	0.0421355	0.107598	0.00036915
37.744	0.222339	0.0350387	0.113384	0.00851934
38.1214	0.229267	0.0347	0.136415	0
38.4989	0.213229	0.0286572	0.0973784	0
38.8763	0.191076	0.0208433	0.0995081	0
39.2538	0.191765	0.0246866
39.6312	0.216747	0.0403504
40.0086	0.238379	0.0526661
40.3861	0.225132	0.0514402
40.7635	0.195741	0.0361939
41.141	0.184428	0.0238357
41.5184	0.154966	0.0155959
41.8958	0.137684	0.0213822
42.2733	0.150634	0.0298302
42.6507	0.143428	0.0242199
43.0282	0.138287	0.0278999
43.4056	0.157884	0.0497346
43.783	0.199349	0.0760447
44.1605	0.19496	0.0823448
44.5379	0.202911	0.0674256
44.9154	0.209424	0.0696082
45.2928	0.172591	0.056714
45.6702	0.134783	0.0507718
46.0477	0.152021	0.0586145
46.4251	0.179058	0.0630148
46.8026	0.115858	0.00734826
47.18	0.108874	0.0235689
47.5574	0.0897402	0.0588765
47.9349	0.163453	0
