# Supplementary material for: Age-related decline in nuclear envelope LINC complex drives neuronal aging via axon initial segment dysfunction
Source: EMBO Rep. 2026 May 22;27(13):3788–825. doi: 10.1038/s44319-026-00786-5 (PMC13354796; doi:10.1038/s44319-026-00786-5)
Supplement: Supplementary file 7 — Source data Fig. 5 [file 44319_2026_786_MOESM7_ESM.zip › Figure 5 Source Data/5N/5N.xlsx]

## Sheet: 5N actin intensity
	Actin intensity
nm	Control	LINC-DN
0	12.2714	0.69893
20	11.7622	0.59313
40	9.5885	1.09434
60	8.8352	2.71146
80	8.7447	3.32379
100	7.3193	0.82205
120	5.7863	0.20597
140	5.1821	0.16827
160	5.9714	0.07661
180	9.9703	0.19805
200	14.9003	0.60336
220	13.4006	0.59138
240	7.9085	0.53947
260	3.8248	1.0276
280	1.7327	2.70578
300	0.9926	5.5627
320	0.9521	1.81276
340	1.495	2.02252
360	2.8365	4.91037
380	6.2936	3.29218
400	11.8906	2.00872
420	14.6452	1.26324
440	11.5358	1.95351
460	6.8494	2.70281
480	4.2313	1.53508
500	3.2463	0.39764
520	2.8019	0.69144
540	3.2339	1.23218
560	5.9405	1.11909
580	10.2782	2.22723
600	14.309	5.32973
620	15.6122	6.23682
640	11.9736	4.34761
660	6.5953	6.74494
680	3.7278	6.1628
700	2.4743	4.60921
720	2.1315	3.74268
740	2.661	1.23558
760	4.2022	0.20725
780	6.7841	0.07636
800	10.2698	0.06385
820	13.1827	0.0362
840	13.1349	0.15459
860	9.2989	0.49926
880	4.8529	0.85773
900	2.3278	0.71006
920	1.7805	0.85505
940	2.1234	2.57272
960	3.4791	0.47067
980	4.8043	0.18627
1000	5.3995	0.56945
