# Supplementary material for: Age-related decline in nuclear envelope LINC complex drives neuronal aging via axon initial segment dysfunction
Source: EMBO Rep. 2026 May 22;27(13):3788–825. doi: 10.1038/s44319-026-00786-5 (PMC13354796; doi:10.1038/s44319-026-00786-5)
Supplement: Supplementary file 7 — Source data Fig. 5 [file 44319_2026_786_MOESM7_ESM.zip › Figure 5 Source Data/5Q/5Q.xlsx]

## Sheet: 5Q AIS length
AIS length
3M NV	3M Control	3M LINC-DN
27.75	25.47	23.18
24.11	25.11	19.38
26.56	24.72	16.76
27.54	24.96	18.85
28.84	28.45	19.05
24.05	23.72	23.37
21.07	24.94	28.27
21.91	25.44	28.33
20.11	26.23	21.47
24.33	21.41	23.94
29.17	28.24	30.7
28.43	26.14	19.78
25.7	20.2	24.19
31.31	28.59	25.27
25.92	27.86	23.6
21.7	23.72	14.63
20.94	22.65	17.06
27.86	25.38	22.12
25.4	29.41	14.95
26.05	27.34	17.11
25.24	30.36	15.33
27.42	27.8	15.12
24.57	28.66	21.81
27.14	20.96	10.22
30.16	24.26	19.36
30.51	19.81	12.74
29.59	30.06	15.31
28.82	21.26	19.52
26.04	25.64	17.71
25.47	24.39	24.68
24.27	25.76	15.96
24.59	21.1	14.48
27.18	17.35	19.58
26.16	26.62	23.89
24.09	24.61	15.78
27.94	24.78	20.58
27.14	15.52	19.37
30.88	27.34	16.99
23.75	17.23	14.13
27.96	27.15	17.02
25.38	36.09	12.02
21.1	21.65	16.91
21.11	24.03	15.47
25.68	31.64	16.07
23.52	25.48	16.88
28.32	19.17	12.94
19.99	23.28	15.91
23.57	25.74	18.31
27.72	26.78
27.95	27.46
19.97	25.25
	22.73
	28.12
	26.84
