# Supplementary material for: Age-related decline in nuclear envelope LINC complex drives neuronal aging via axon initial segment dysfunction
Source: EMBO Rep. 2026 May 22;27(13):3788–825. doi: 10.1038/s44319-026-00786-5 (PMC13354796; doi:10.1038/s44319-026-00786-5)
Supplement: Supplementary file 7 — Source data Fig. 5 [file 44319_2026_786_MOESM7_ESM.zip › Figure 5 Source Data/5F/5F.xlsx]

## Sheet: 5F Distance
Distance
Control NaCl	Control KCl	LINC-DN NaCl	LINC-DN KCl
0	0	0	2.82
0	4.95	2.82	0
0	2.01	0	0
3.96	5.36	0	0
0	0	0	0
0	2.77	6.66	0
0	0	3.81	0
0	0	0	0
0	0	0	9.39
0	3.18	5.68	3.04
0	2.58	0	0
0	3.23	0	0
0	0	0	0
3.85	0	0	0
0	0	0	0
2.38	4.72	0	0
0	4.16	17.47	0
4.67	3.33	0	0
0	0	0	0
4.95	3.52	4.88	0
0	0	0	0
2.26	6.34	0	0
2.37	0	4.34	0
0	0	2.01	0
0	0	4.61	0
0	5.7	0	0
6.74	0	0	0
6.66	11.15	0	0
5.79	0	1.26	0
13.17	0	0	0
5.81	0	0	0
3.06	0	0	0
0	0	0	0
0	7.57	0	0
0	0	0	0
0	0	0	0
0	0	4	0
6.8	0	0	0
4.15	0	0	3.33
3.52	0	3.4	2.47
0	0	4.49	0
0	4.4	0	0
5.03	13.57	0	0
0	0	0	0
2.52	0	4.12	0
0	2.52	0	0
0	0	0	0
0	9.62	0	0
13.7	0	0	0
0	0	0	0
4.57	0	2.75	0
2.55	1.93	0	0
0	0	0	0
0	0	3.17	0
0	12.79	0	0
0	0	0	5.95
0	0	0	0
0	3.9	4.61	0
0	8.95	0	0
0	7.41	0	0
2.15	0	6.85	4.89
4.79	0	4.9	4.61
0	0	0	2.28
3.66	0	2.65	4.85
0	0	0	7.23
0	0	0	0
0	0	0	4.22
0	0	5.29	0
4.65	0	2.62	6.07
5.31	0	0	12.82
0	0	0	4.24
0	0	0	3.74
0	6.21	0	0
5.17	12.17	0	6.5
3.17	0	0	0
0	0	0	0
3.48	0	0	0
0	0	0	0
0	1.89	4.53	0
2.83	0	0	0
0	2.41	3.72	0
7.23	0	0	0
4.16	6.61	0	0
4.81	0	3.46	0
0	0	0	2.85
2.46	0	0	0
8.81	4.72	0	0
0	0	3.41	0
4.4	0	0	0
0	0	0	0
2.91	5.52	4.89	0
0	0	0	0
0	2.96	0	0
0	0	0	0
4.79	0	6.98	7.94
5.21	0	0	4.53
3.46	13.28	0	0
0	0	4.03	0
6.94	0	0	12.97
3.64	0	0	3.09
0		0	0
		0	4.87
		3.66	0
		0	6.33
		0
		2.59
		0
		0
		0
		0
		3.87
		0
		0
		0
		0
		4.03
		0
		0
		0
		0
		0
