# Supplementary material for: Age-related decline in nuclear envelope LINC complex drives neuronal aging via axon initial segment dysfunction
Source: EMBO Rep. 2026 May 22;27(13):3788–825. doi: 10.1038/s44319-026-00786-5 (PMC13354796; doi:10.1038/s44319-026-00786-5)
Supplement: Supplementary file 7 — Source data Fig. 5 [file 44319_2026_786_MOESM7_ESM.zip › Figure 5 Source Data/5B/5B.xlsx]

## Sheet: 5B AIS length
AIS length
Control DIV7	LINC-DN DIV7	Control DIV21	LINC-DN DIV21
24.56	19.88	41.7	22.65
26.58	13.52	28.09	32.93
27.29	21.89	37.51	21.89
33.65	18.05	39.68	16.86
23.12	18.27	39	22.43
32.33	39.72	43.3	19.34
22.52	17.52	20.25	32.99
32.16	28.18	28.02	36.11
25	12.99	49.37	20.7
18.52	10.94	21.45	9.15
20.92	19.28	40.95	20.03
54.87	22.58	26.51	25.6
31.8	16.79	32.27	31.71
24.12	21.29	40.86	24.09
27.8	20.32	31.6	29
27.8	14.34	44.79	26.58
31.26	20.63	39.97	17.52
24.31	15.03	43.3	19.65
36.95	21.1	57.05	19.19
34.69	16.48	31.8	34.66
29.87	20.57	23.49	24.18
34.62	21.7	30.38	10.66
24.28	36.48	24.12	12.93
28.27	37.71	41.01	18.87
21.83	27.85	42.68	18.81
24.94	13.62	54.21	22.58
24.72	22.1	36.55	29
32.29	20.79	37.17	28.78
29.44	19.72	33.31	28.18
24.56	13.15	29	29.25
28.18	12.23	35.73	26.51
29.82	8.62	37.77	52.96
24.85	35.15	24.09	22.89
23.12	16.92	50.28	23.96
23.27	14.5	31.95	22.74
33.78	14.21	34.44	25.54
30.31	31.35	37.64	32.11
12.17	27.58	58.62	27.42
24.85	16.7	39.65	32.13
29.09	16.39	34.6	19.65
39.88	15.82	45.5	19.03
35.66	14.72	45.32	26.83
25.98	15.57	40.13	28.11
32.4	23.96	29.75	20.85
27.58	43.3	14.12	26.58
23.59	20.63	34.82	28.4
29.22	16.63	38.75	25.32
21.98	12.08	44.97	19.94
33.4	18.96	19.63	44.79
31.2	21.41	63.84	21.98
30.66	21.01	50.59	30.2
19.78	26.6	48.52	32.51
29.38	27.58	34.22	32.14
32.49	22	42.99	30.31
31.42	15.63	43.21	16.54
21.39	37.93	26.07	27.49
23.21	18.21	29.69	21.83
21.98	15.19	47.52	20.32
29.69	26.1	42.39	19.34
21.98	15.97	25.98	19.56
31.51	21.32	12.39	22.43
24.25	20.32	40.66	35.04
29.47	30.63	26.2	30.78
24.78	17.9	41.19	17.14
35.88	18.27	33.84	32.29
30.03	28.65	36.42	25.54
26.07	18.96	41.99	38.37
24.25	19.19	41.86	28.18
25.76	20.1	35.79	33.4
30.22	25.54	39.88	18.05
19.56	24.03	42.39	19.03
36.51	18.27	45.41	19.5
33.31	25.22	24.09	22.23
20.65	23.71	33.87	41.97
28.18	16.39	27.74	24.49
15.63	16.48	34.06	22.58
27.11	16.17	37.93	30.16
23.56	20.79	33.48	33.53
31.29	17.36	39.37	16.1
22.52	13.9	32.28	22.2
28.24	10.82	31.09	20.7
31.29	14.12	30.47	34.61
	22.23	36.26	31.86
		46.47	19.09
		35.58	25.01
		37.22	28.6
		42.26	14.8
		38.45	16.23
		34.65	22.36
		34.21	22.43
		68.24	23.33
		24.65	28.09
		46.87	24.47
		22.43	19.47
		28.74	29.17
		39.61	22.33
		25.81	27.64
		32.19	27.6
		37.47	27.08
		43.13	17.27
		39.94	28.75
