# Supplementary material for: Age-related decline in nuclear envelope LINC complex drives neuronal aging via axon initial segment dysfunction
Source: EMBO Rep. 2026 May 22;27(13):3788–825. doi: 10.1038/s44319-026-00786-5 (PMC13354796; doi:10.1038/s44319-026-00786-5)
Supplement: Supplementary file 7 — Source data Fig. 5 [file 44319_2026_786_MOESM7_ESM.zip › Figure 5 Source Data/5C/5C.xlsx]

## Sheet: 5C Distance
Distance
Control DIV7	LINC-DN DIV7	Control DIV21	LINC-DN DIV21
0	0	0	0
0	0	1.26	0
4.22	3.77	2.33	0
0	0	0	0
0	0	0	0
1.7	0	0	0
1.89	0	0	0
0	0	0	0
0	0	0	0
0	0	0	0
0	0	5.94	3.9
0	2.87	0	0
0	0	0	0
0	0	0	0
0	2.2	0	1.57
0	0	0	0
0	0	4.35	0
0	0	0	0
0	2.78	0	3.48
0	0	2.72	0
0	0	0	0
0	0	0	0
2.72	0	0	0
0	0	0	0
0	0	0	0
0	0	0	0
0	0	0	0
0	0	0	0
0	0	0	0
2.52	2.02	0	0
2.83	0	0	0
0	0	0	0
0	2.52	0	0
0	0	0	0
0	0	0	0
0	0	0	0
0	0	0	0
0	0	0	0
0	0	0	0
0	0	0	0
0	2.28	0	0
0	0	0	0
0	0	0	0
0	0	0	0
0	0	0	0
0	0	0	0
0	0	0	0
0	0	0	0
0	0	0	0
0	0	0	0
0	0	0	0
0	5.5	0	0
0	0	0	0
0	0	0	0
0	0	0	4.45
0	0	0	0
0	0	0	0
0	0	0	0
0	0	0	0
0	0	0	0
0	0	0	0
0	0	0	0
2.83	0	0	0
0	0	0	0
0	0	1.26	0
4.45	0	0	0
0	0	0	0
2.2	0	0	0
0	0	2.02	0
3.67	3.22	0	0
5.16	0	0	0
2.52	0	0	0
0	0	0	0
0	0	0	0
0	0	0	3.67
3.77	0	0	4.09
0	0	0	0
0	0	0	0
0	0	0	0
5.29	0	0	0
4.92	0	0	5.2
2.65	0	0	5.1
	0	0	0
		4.61	0
		0	0
		2.83	0
		0	0
		0	0
		0	0
		0	0
		0	0
		8.17	0
		3.09	0
		0	0
		0	0
		0	0
		0	0
		7.04	0
		0	0
		0	0
		0	0
