# Supplementary material for: Age-related decline in nuclear envelope LINC complex drives neuronal aging via axon initial segment dysfunction
Source: EMBO Rep. 2026 May 22;27(13):3788–825. doi: 10.1038/s44319-026-00786-5 (PMC13354796; doi:10.1038/s44319-026-00786-5)
Supplement: Supplementary file 7 — Source data Fig. 5 [file 44319_2026_786_MOESM7_ESM.zip › Figure 5 Source Data/5K/5K.xlsx]

## Sheet: 5K Nav spatial intensity
	Nav channels spatial intensity
mm	Control		LINC-DN
0.377	0.468616	0.053173	0.393444	0.044762
0.754	0.552661	0.069031	0.436639	0.046511
1.131	0.666007	0.0923	0.464855	0.046835
1.508	0.766448	0.12164	0.493632	0.048135
1.885	0.818012	0.150859	0.507605	0.054179
2.262	0.838028	0.150235	0.517959	0.058963
2.639	0.875299	0.156135	0.50586	0.060829
3.016	0.90641	0.166601	0.48254	0.060252
3.393	0.921221	0.165807	0.475552	0.061178
3.77	0.921067	0.162771	0.454576	0.060467
4.147	0.947104	0.16727	0.492638	0.063114
4.524	0.969236	0.167645	0.525048	0.069134
4.901	1	0.168953	0.504543	0.060583
5.278	0.971472	0.164606	0.492387	0.057427
5.655	0.959081	0.163334	0.511161	0.059376
6.032	0.967293	0.164309	0.49443	0.053962
6.409	0.921747	0.14278	0.514314	0.060661
6.786	0.869705	0.111496	0.519215	0.066723
7.163	0.854596	0.09302	0.536487	0.069077
7.54	0.84815	0.087693	0.560812	0.075019
7.917	0.788344	0.07967	0.582974	0.085702
8.294	0.803218	0.083164	0.617846	0.092397
8.671	0.794583	0.102124	0.642347	0.092536
9.048	0.767056	0.097495	0.620142	0.083382
9.425	0.806047	0.118647	0.592134	0.076753
9.802	0.8067	0.112094	0.544447	0.066969
10.179	0.755046	0.098547	0.522347	0.064783
10.556	0.74793	0.090359	0.487762	0.060007
10.933	0.715909	0.077245	0.49828	0.060038
11.31	0.711379	0.068803	0.514621	0.064103
11.687	0.69619	0.072728	0.52316	0.067355
12.064	0.701608	0.068189	0.531244	0.067766
12.441	0.667839	0.06329	0.526598	0.063387
12.818	0.701551	0.070829	0.533386	0.06167
13.195	0.711668	0.075126	0.53869	0.072702
13.572	0.669939	0.06943	0.500866	0.059972
13.949	0.677365	0.074086	0.505464	0.061283
14.326	0.679266	0.079301	0.495644	0.051233
14.703	0.670992	0.081618	0.438685	0.047342
15.08	0.700656	0.091784	0.434194	0.045394
15.457	0.702217	0.089139	0.450896	0.054615
15.834	0.692577	0.089721	0.46112	0.055694
16.211	0.683675	0.092356	0.461922	0.056911
16.588	0.686184	0.096927	0.443025	0.052753
16.965	0.701847	0.103274	0.441969	0.055882
17.342	0.640806	0.08412	0.444293	0.059026
17.719	0.639885	0.069438	0.433945	0.056537
18.096	0.61377	0.055533	0.411085	0.058835
18.473	0.577292	0.05192	0.392679	0.051295
18.85	0.566087	0.049376	0.381357	0.05116
19.227	0.567522	0.045047	0.407442	0.063027
19.604	0.562236	0.049672	0.421628	0.062433
19.981	0.564851	0.053252	0.455604	0.069083
20.358	0.578562	0.056608	0.438542	0.058879
20.735	0.582828	0.062324	0.41798	0.046844
21.112	0.576786	0.053717	0.418048	0.048502
21.489	0.60282	0.05087	0.413101	0.049197
21.866	0.593078	0.055356	0.403951	0.04876
22.243	0.581715	0.059562	0.390668	0.047575
22.62	0.579536	0.063734	0.416361	0.050406
22.997	0.574251	0.073187	0.416294	0.052805
23.374	0.550856	0.069104	0.381303	0.044086
23.751	0.52239	0.064228	0.378485	0.043935
24.128	0.488812	0.055232	0.363961	0.041391
24.505	0.459253	0.050112	0.314257	0.03861
24.882	0.442594	0.047941	0.290308	0.03383
25.259	0.424336	0.046672	0.314402	0.038686
25.636	0.416549	0.045937	0.31422	0.040838
26.013	0.456608	0.058984	0.293598	0.038996
26.39	0.471929	0.064301	0.278071	0.035978
26.767	0.497077	0.072818	0.270026	0.031066
27.144	0.482679	0.068589	0.262225	0.034552
27.521	0.47048	0.066571	0.255398	0.035025
27.898	0.480456	0.069244	0.259865	0.028891
28.275	0.449723	0.062864	0.275941	0.038749
28.652	0.429629	0.064278	0.267044	0.036937
29.029	0.425743	0.065576	0.268609	0.040057
29.406	0.414173	0.064791	0.261906	0.040116
29.783	0.392411	0.055969	0.246014	0.038408
30.16	0.384836	0.047927	0.23037	0.033264
30.537	0.373391	0.044976	0.257262	0.037783
30.914	0.346669	0.041486	0.246269	0.039907
31.291	0.340839	0.039975	0.262502	0.04505
31.668	0.344492	0.039768	0.240016	0.035889
32.045	0.362102	0.04093	0.225829	0.033987
32.422	0.333024	0.032766	0.201574	0.030181
32.799	0.326562	0.031598	0.192724	0.025381
33.176	0.314099	0.032132	0.18336	0.025096
33.553	0.28421	0.027212	0.162522	0.0252
33.93	0.284749	0.026891	0.163791	0.026516
34.307	0.292472	0.026282	0.178599	0.028826
34.684	0.297277	0.025594	0.182525	0.03456
35.061	0.305473	0.033065	0.171107	0.03462
35.438	0.291602	0.031023	0.142987	0.034142
35.815	0.277351	0.027308	0.160212	0.045985
36.192	0.268122	0.027146	0.172233	0.050048
36.569	0.257805	0.025379	0.190129	0.044787
36.946	0.248734	0.024351	0.194335	0.048157
37.323	0.217321	0.020602	0.177109	0.038896
37.7	0.21501	0.018845	0.175006	0.040633
38.077	0.220099	0.023247	0.168852	0.04182
38.454	0.232968	0.024771	0.14049	0.050732
38.831	0.22273	0.025343	0.136171	0.044926
39.208	0.211236	0.023447	0.117896	0.043749
39.585	0.208583	0.025453	0.128668	0.046651
39.962	0.207152	0.023613	0.132388	0.046615
40.339	0.215996	0.02531	0.125001	0.039264
40.716	0.237345	0.030868	0.125493	0.040281
41.093	0.241817	0.035113	0.131611	0.045961
41.47	0.253076	0.034034	0.159902	0.062705
41.847	0.237584	0.034037	0.140234	0.056977
42.224	0.220217	0.028965	0.152225	0.057889
42.601	0.229425	0.031389
42.978	0.251768	0.034735
43.355	0.25771	0.037964
43.732	0.245716	0.033614
44.109	0.226593	0.033379
44.486	0.20873	0.029117
44.863	0.194032	0.026559
45.24	0.186254	0.020726
45.617	0.197304	0.025816
45.994	0.222346	0.03656
46.371	0.209625	0.034819
46.748	0.22303	0.036391
47.125	0.233402	0.03901
47.502	0.219636	0.0382
47.879	0.222521	0.039366
48.256	0.220118	0.041672
48.633	0.229581	0.044779
49.01	0.212252	0.038944
49.387	0.216639	0.036763
49.764	0.223189	0.0313
50.141	0.220332	0.029888
50.518	0.210253	0.039259
50.895	0.205864	0.037272
51.272	0.194224	0.036324
51.649	0.193045	0.034771
52.026	0.185037	0.027234
52.403	0.171702	0.02381
52.78	0.160497	0.019591
53.157	0.146645	0.016955
53.534	0.145392	0.02062
53.911	0.131143	0.017672
54.288	0.124929	0.021994
54.665	0.120644	0.022778
55.042	0.105055	0.023019
55.419	0.098043	0.022213
55.796	0.107568	0.021653
