# Supplementary material for: Age-related decline in nuclear envelope LINC complex drives neuronal aging via axon initial segment dysfunction
Source: EMBO Rep. 2026 May 22;27(13):3788–825. doi: 10.1038/s44319-026-00786-5 (PMC13354796; doi:10.1038/s44319-026-00786-5)
Supplement: Supplementary file 8 — Source data Fig. 6 [file 44319_2026_786_MOESM8_ESM.zip]

Archive with 71 entries (61 files):
- Figure 6 Source Data/
- __MACOSX/._Figure 6 Source Data
- Figure 6 Source Data/.DS_Store
- __MACOSX/Figure 6 Source Data/._.DS_Store
- Figure 6 Source Data/6I/
- __MACOSX/Figure 6 Source Data/._6I
- Figure 6 Source Data/6A/
- __MACOSX/Figure 6 Source Data/._6A
- Figure 6 Source Data/6E/
- __MACOSX/Figure 6 Source Data/._6E
- Figure 6 Source Data/6G/
- __MACOSX/Figure 6 Source Data/._6G
- Figure 6 Source Data/6D/
- __MACOSX/Figure 6 Source Data/._6D
- Figure 6 Source Data/6H/
- __MACOSX/Figure 6 Source Data/._6H
- Figure 6 Source Data/6B/
- __MACOSX/Figure 6 Source Data/._6B
- Figure 6 Source Data/6F/
- __MACOSX/Figure 6 Source Data/._6F
- Figure 6 Source Data/6C/
- __MACOSX/Figure 6 Source Data/._6C
- Figure 6 Source Data/._.DS_Store
- Figure 6 Source Data/._6I
- Figure 6 Source Data/._6A
- Figure 6 Source Data/._6E
- Figure 6 Source Data/._6G
- Figure 6 Source Data/._6D
- Figure 6 Source Data/._6H
- Figure 6 Source Data/._6B
- Figure 6 Source Data/._6F
- Figure 6 Source Data/._6C
- Figure 6 Source Data/6I/6I.xlsx
- __MACOSX/Figure 6 Source Data/6I/._6I.xlsx
- Figure 6 Source Data/6I/._6I.xlsx
- Figure 6 Source Data/6A/Pyramidal neuron.tif
- __MACOSX/Figure 6 Source Data/6A/._Pyramidal neuron.tif
- Figure 6 Source Data/6A/._Pyramidal neuron.tif
- Figure 6 Source Data/6E/._6E.xlsx
- Figure 6 Source Data/6E/6E.xlsx
- __MACOSX/Figure 6 Source Data/6E/._6E.xlsx
- Figure 6 Source Data/6G/6G.xlsx
- __MACOSX/Figure 6 Source Data/6G/._6G.xlsx
- Figure 6 Source Data/6G/._6G.xlsx
- Figure 6 Source Data/6D/3M LINC-DN.tif
- __MACOSX/Figure 6 Source Data/6D/._3M LINC-DN.tif
- Figure 6 Source Data/6D/3M NV.tif
- __MACOSX/Figure 6 Source Data/6D/._3M NV.tif
- Figure 6 Source Data/6D/3M Control.tif
- __MACOSX/Figure 6 Source Data/6D/._3M Control.tif
- Figure 6 Source Data/6D/._3M LINC-DN.tif
- Figure 6 Source Data/6D/._3M NV.tif
- Figure 6 Source Data/6D/._3M Control.tif
- Figure 6 Source Data/6H/6H.xlsx
- __MACOSX/Figure 6 Source Data/6H/._6H.xlsx
- Figure 6 Source Data/6H/._6H.xlsx
- Figure 6 Source Data/6B/3M LINC-DN.tif
- __MACOSX/Figure 6 Source Data/6B/._3M LINC-DN.tif
- Figure 6 Source Data/6B/3M Control.tif
- __MACOSX/Figure 6 Source Data/6B/._3M Control.tif
- Figure 6 Source Data/6B/3M NV.tif
- __MACOSX/Figure 6 Source Data/6B/._3M NV.tif
- Figure 6 Source Data/6B/._3M LINC-DN.tif
- Figure 6 Source Data/6B/._3M Control.tif
- Figure 6 Source Data/6B/._3M NV.tif
- Figure 6 Source Data/6F/6F.xlsx
- __MACOSX/Figure 6 Source Data/6F/._6F.xlsx
- Figure 6 Source Data/6F/._6F.xlsx
- Figure 6 Source Data/6C/6C.xlsx
- __MACOSX/Figure 6 Source Data/6C/._6C.xlsx
- Figure 6 Source Data/6C/._6C.xlsx
