# Supplementary material for: Age-related decline in nuclear envelope LINC complex drives neuronal aging via axon initial segment dysfunction
Source: EMBO Rep. 2026 May 22;27(13):3788–825. doi: 10.1038/s44319-026-00786-5 (PMC13354796; doi:10.1038/s44319-026-00786-5)
Supplement: Supplementary file 8 — Source data Fig. 6 [file 44319_2026_786_MOESM8_ESM.zip › Figure 6 Source Data/6I/6I.xlsx]

## Sheet: 6I NOR
Novel object recognition test
3M NV	3M Control	3M LINC-DN
-0.12782	-0.375	-0.280899
-0.0522876	-0.0736842	-0.140625
-0.0074074	-0.0352941	-0.0974729
0.0340909	-0.01	0.141361
0.0801394	0.0797101	0.233533
0.109344	0.15	0.254237
0.149321	0.330435	0.301587
0.258278	0.395062	0.338462
0.276074	0.457364	0.355932
0.310345	0.512329	0.421053
0.322449	0.527397	0.545455
0.44	0.566138	0.549091
0.532663	0.753968	0.576923
0.564388		0.785714
0.586716
0.6
