# Supplementary material for: Age-related decline in nuclear envelope LINC complex drives neuronal aging via axon initial segment dysfunction
Source: EMBO Rep. 2026 May 22;27(13):3788–825. doi: 10.1038/s44319-026-00786-5 (PMC13354796; doi:10.1038/s44319-026-00786-5)
Supplement: Supplementary file 8 — Source data Fig. 6 [file 44319_2026_786_MOESM8_ESM.zip › Figure 6 Source Data/6E/6E.xlsx]

## Sheet: 6E # of spikes
	# of spikes
Current (pA)	3M NV															3M Control															3M LINC-DN
50	0	0	2	0	0	0	0	0	3	3	0	7	0	0	0	0	0	1	0	0	3	0	0	0	0	0	0	0	0	0	0	0	0	0	0	0	0	0	0	0	0	0	0
100	0	5	7	0	2	2	3	1	9	8	4	18	3	5	0	0	3	5	2	0	12	6	8	0	4	4	4	3	9	9	0	1	0	3	2	2	5	4	0	3	0	0	0
150	5	9	10	1	6	5	8	4	13	11	7	23	5	8	6	3	9	9	6	0	16	8	14	2	7	6	8	6	14	17	2	8	0	6	5	5	9	10	5	7	0	0	0
200	8	13	13	5	9	6	12	6	18	14	11	27	8	11	12	7	15	13	12	5	18	9	20	6	9	9	12	9	21	26	4	13	0	9	7	8	13	15	10	11	0	5	2
250	11	16	16	8	11	8	15	8	20	17	14	30	10	14	17	12	20	17	18	9	19	10	24	8	12	11	15	11	26	32	5	17	0	12	9	10	15	19	15	14	0	8	4
300	13	19	19	10	13	9	17	9	23	20	17	33	12	17	21	14	26	21	22	13	9	11	27	10	14	14	18	13	33	40	7	20	1	14	11	12	18	22	19	16	1	11	6
350	15	21	21	12	15	11	19	10	24	22	19	33	14	18	24	7	29	23	26	15	7	11	28	12	16	16	20	15	38	50	8	22	5	15	13	14	20	24	22	18	4	14	9
