# Supplementary material for: Age-related decline in nuclear envelope LINC complex drives neuronal aging via axon initial segment dysfunction
Source: EMBO Rep. 2026 May 22;27(13):3788–825. doi: 10.1038/s44319-026-00786-5 (PMC13354796; doi:10.1038/s44319-026-00786-5)
Supplement: Supplementary file 8 — Source data Fig. 6 [file 44319_2026_786_MOESM8_ESM.zip › Figure 6 Source Data/6G/6G.xlsx]

## Sheet: 6G OF-LA
Open-field test (locomotor activity)
3M NV	3M Control	3M LINC-DN
12660	11168	9064
7244	6204	7591
7705	8872	11869
9176	9513	9070
9973	6965	10097
8436	11897	20765
9155	11327	12564
7232	8962	12576
7952	9539	13825
13069	11633	14408
	12029	10217
	9709	15017
