# Supplementary material for: Age-related decline in nuclear envelope LINC complex drives neuronal aging via axon initial segment dysfunction
Source: EMBO Rep. 2026 May 22;27(13):3788–825. doi: 10.1038/s44319-026-00786-5 (PMC13354796; doi:10.1038/s44319-026-00786-5)
Supplement: Supplementary file 8 — Source data Fig. 6 [file 44319_2026_786_MOESM8_ESM.zip › Figure 6 Source Data/6H/6H.xlsx]

## Sheet: 6H EPM
Elevated plus maze test
3M NV	3M Control	3M LINC-DN
185.39	216.62	340.98
187.6	171.2	288.22
152.22	247.48	289.72
165.11	145.45	158.46
206.35	201.45	285.35
149.08	168.66	297.99
143.95	184.06	244.71
194.49	260.24	236.31
	241.76	213.81
