# Supplementary material for: Age-related decline in nuclear envelope LINC complex drives neuronal aging via axon initial segment dysfunction
Source: EMBO Rep. 2026 May 22;27(13):3788–825. doi: 10.1038/s44319-026-00786-5 (PMC13354796; doi:10.1038/s44319-026-00786-5)
Supplement: Supplementary file 8 — Source data Fig. 6 [file 44319_2026_786_MOESM8_ESM.zip › Figure 6 Source Data/6F/6F.xlsx]

## Sheet: 6F OF-anxiety
Open-field test (anxiety-like behavior)
3M NV	3M Control	3M LINC-DN
255	204	56
11	24	461
21	9	163
36	61	60
207	10	359
188	18	229
9	96	50
12	79	313
38	28	152
46	68	37
	185	218
	73	509
