# Supplementary material for: Age-related decline in nuclear envelope LINC complex drives neuronal aging via axon initial segment dysfunction
Source: EMBO Rep. 2026 May 22;27(13):3788–825. doi: 10.1038/s44319-026-00786-5 (PMC13354796; doi:10.1038/s44319-026-00786-5)
Supplement: Supplementary file 8 — Source data Fig. 6 [file 44319_2026_786_MOESM8_ESM.zip › Figure 6 Source Data/6C/6C.xlsx]

## Sheet: 6C current
Current
3M NV	3M Control	3M LINC-DN
0.27	0.31	0.38
0.26	0.26	0.17
0.27	0.17	0.48
0.25	0.15	0.26
0.2	0.27	0.3
0.32	0.23	0.31
0.19	0.2	0.27
0.17	0.2	0.2
0.2	0.18	0.17
0.1	0.22	0.17
0.21	0.14	0.28
0.26	0.12	0.4
0.18
0.36
0.16
0.21
