# Supplementary material for: Age-related decline in nuclear envelope LINC complex drives neuronal aging via axon initial segment dysfunction
Source: EMBO Rep. 2026 May 22;27(13):3788–825. doi: 10.1038/s44319-026-00786-5 (PMC13354796; doi:10.1038/s44319-026-00786-5)
Supplement: Supplementary file 9 — Source data Fig. 7 [file 44319_2026_786_MOESM9_ESM.zip]

Archive with 125 entries (116 files):
- Figure 7 Source Data/
- __MACOSX/._Figure 7 Source Data
- Figure 7 Source Data/7E/
- __MACOSX/Figure 7 Source Data/._7E
- Figure 7 Source Data/7G/
- __MACOSX/Figure 7 Source Data/._7G
- Figure 7 Source Data/7A/
- __MACOSX/Figure 7 Source Data/._7A
- Figure 7 Source Data/7C/
- __MACOSX/Figure 7 Source Data/._7C
- Figure 7 Source Data/7D/
- __MACOSX/Figure 7 Source Data/._7D
- Figure 7 Source Data/7F/
- __MACOSX/Figure 7 Source Data/._7F
- Figure 7 Source Data/7B/
- __MACOSX/Figure 7 Source Data/._7B
- Figure 7 Source Data/7H/
- __MACOSX/Figure 7 Source Data/._7H
- Figure 7 Source Data/.DS_Store
- __MACOSX/Figure 7 Source Data/._.DS_Store
- Figure 7 Source Data/._7E
- Figure 7 Source Data/._7G
- Figure 7 Source Data/._7A
- Figure 7 Source Data/._7C
- Figure 7 Source Data/._7D
- Figure 7 Source Data/._7F
- Figure 7 Source Data/._7B
- Figure 7 Source Data/._7H
- Figure 7 Source Data/._.DS_Store
- Figure 7 Source Data/7E/20M NV.tif
- __MACOSX/Figure 7 Source Data/7E/._20M NV.tif
- Figure 7 Source Data/7E/20M + Sun1 + AnkG KO.tif
- __MACOSX/Figure 7 Source Data/7E/._20M + Sun1 + AnkG KO.tif
- Figure 7 Source Data/7E/20M + AnkG KO.tif
- __MACOSX/Figure 7 Source Data/7E/._20M + AnkG KO.tif
- Figure 7 Source Data/7E/3M NV.tif
- __MACOSX/Figure 7 Source Data/7E/._3M NV.tif
- Figure 7 Source Data/7E/20M Control.tif
- __MACOSX/Figure 7 Source Data/7E/._20M Control.tif
- Figure 7 Source Data/7E/20M + Sun1.tif
- __MACOSX/Figure 7 Source Data/7E/._20M + Sun1.tif
- Figure 7 Source Data/7E/._20M NV.tif
- Figure 7 Source Data/7E/._20M + Sun1 + AnkG KO.tif
- Figure 7 Source Data/7E/._20M + AnkG KO.tif
- Figure 7 Source Data/7E/._3M NV.tif
- Figure 7 Source Data/7E/._20M Control.tif
- Figure 7 Source Data/7E/._20M + Sun1.tif
- Figure 7 Source Data/7G/7G.xlsx
- __MACOSX/Figure 7 Source Data/7G/._7G.xlsx
- Figure 7 Source Data/7G/._7G.xlsx
- Figure 7 Source Data/7A/Hoechst_3M NV.tif
- __MACOSX/Figure 7 Source Data/7A/._Hoechst_3M NV.tif
- Figure 7 Source Data/7A/Ankyrin-G_20M + Sun1.tif
- __MACOSX/Figure 7 Source Data/7A/._Ankyrin-G_20M + Sun1.tif
- Figure 7 Source Data/7A/Hoechst_20M NV.tif
- __MACOSX/Figure 7 Source Data/7A/._Hoechst_20M NV.tif
- Figure 7 Source Data/7A/HA_20M + Sun1.tif
- __MACOSX/Figure 7 Source Data/7A/._HA_20M + Sun1.tif
- Figure 7 Source Data/7A/Merge_3M NV.tif
- __MACOSX/Figure 7 Source Data/7A/._Merge_3M NV.tif
- Figure 7 Source Data/7A/Ankyrin-G_20M Control.tif
- __MACOSX/Figure 7 Source Data/7A/._Ankyrin-G_20M Control.tif
- Figure 7 Source Data/7A/Hoechst_20M Control.tif
- __MACOSX/Figure 7 Source Data/7A/._Hoechst_20M Control.tif
- Figure 7 Source Data/7A/Venus_20M Control.tif
- __MACOSX/Figure 7 Source Data/7A/._Venus_20M Control.tif
- Figure 7 Source Data/7A/Merge_20M Control.tif
- __MACOSX/Figure 7 Source Data/7A/._Merge_20M Control.tif
- Figure 7 Source Data/7A/Merge_20M NV.tif
- __MACOSX/Figure 7 Source Data/7A/._Merge_20M NV.tif
- Figure 7 Source Data/7A/Hoechst_20M + Sun1.tif
- __MACOSX/Figure 7 Source Data/7A/._Hoechst_20M + Sun1.tif
- Figure 7 Source Data/7A/Ankyrin-G_20M NV.tif
- __MACOSX/Figure 7 Source Data/7A/._Ankyrin-G_20M NV.tif
- Figure 7 Source Data/7A/Merge_20M + Sun1.tif
- __MACOSX/Figure 7 Source Data/7A/._Merge_20M + Sun1.tif
- Figure 7 Source Data/7A/Ankyrin-G_3M NV.tif
- __MACOSX/Figure 7 Source Data/7A/._Ankyrin-G_3M NV.tif
- Figure 7 Source Data/7A/._Hoechst_3M NV.tif
- Figure 7 Source Data/7A/._Ankyrin-G_20M + Sun1.tif
- Figure 7 Source Data/7A/._Hoechst_20M NV.tif
- Figure 7 Source Data/7A/._HA_20M + Sun1.tif
- Figure 7 Source Data/7A/._Merge_3M NV.tif
- Figure 7 Source Data/7A/._Ankyrin-G_20M Control.tif
- Figure 7 Source Data/7A/._Hoechst_20M Control.tif
- Figure 7 Source Data/7A/._Venus_20M Control.tif
- Figure 7 Source Data/7A/._Merge_20M Control.tif
- Figure 7 Source Data/7A/._Merge_20M NV.tif
- Figure 7 Source Data/7A/._Hoechst_20M + Sun1.tif
- Figure 7 Source Data/7A/._Ankyrin-G_20M NV.tif
- Figure 7 Source Data/7A/._Merge_20M + Sun1.tif
- Figure 7 Source Data/7A/._Ankyrin-G_3M NV.tif
- Figure 7 Source Data/7C/20M Control.tif
- __MACOSX/Figure 7 Source Data/7C/._20M Control.tif
- Figure 7 Source Data/7C/20M + Sun1.tif
- __MACOSX/Figure 7 Source Data/7C/._20M + Sun1.tif
- Figure 7 Source Data/7C/20M NV.tif
- __MACOSX/Figure 7 Source Data/7C/._20M NV.tif
- Figure 7 Source Data/7C/20M + Sun1 + AnkG KO.tif
- __MACOSX/Figure 7 Source Data/7C/._20M + Sun1 + AnkG KO.tif
- Figure 7 Source Data/7C/3M NV.tif
- __MACOSX/Figure 7 Source Data/7C/._3M NV.tif
- Figure 7 Source Data/7C/20M + AnkG KO.tif
- __MACOSX/Figure 7 Source Data/7C/._20M + AnkG KO.tif
- Figure 7 Source Data/7C/._20M Control.tif
- Figure 7 Source Data/7C/._20M + Sun1.tif
- Figure 7 Source Data/7C/._20M NV.tif
- Figure 7 Source Data/7C/._20M + Sun1 + AnkG KO.tif
- Figure 7 Source Data/7C/._3M NV.tif
- Figure 7 Source Data/7C/._20M + AnkG KO.tif
- Figure 7 Source Data/7D/7D.xlsx
- __MACOSX/Figure 7 Source Data/7D/._7D.xlsx
- Figure 7 Source Data/7D/._7D.xlsx
- Figure 7 Source Data/7F/._7F.xlsx
- Figure 7 Source Data/7F/7F.xlsx
- __MACOSX/Figure 7 Source Data/7F/._7F.xlsx
- Figure 7 Source Data/7B/7B.xlsx
- __MACOSX/Figure 7 Source Data/7B/._7B.xlsx
- Figure 7 Source Data/7B/._7B.xlsx
- Figure 7 Source Data/7H/7H.xlsx
- __MACOSX/Figure 7 Source Data/7H/._7H.xlsx
- Figure 7 Source Data/7H/.DS_Store
- __MACOSX/Figure 7 Source Data/7H/._.DS_Store
- Figure 7 Source Data/7H/._7H.xlsx
- Figure 7 Source Data/7H/._.DS_Store
