# Supplementary material for: Age-related decline in nuclear envelope LINC complex drives neuronal aging via axon initial segment dysfunction
Source: EMBO Rep. 2026 May 22;27(13):3788–825. doi: 10.1038/s44319-026-00786-5 (PMC13354796; doi:10.1038/s44319-026-00786-5)
Supplement: Supplementary file 9 — Source data Fig. 7 [file 44319_2026_786_MOESM9_ESM.zip › Figure 7 Source Data/7G/7G.xlsx]

## Sheet: 7G OF-anxiety
Open-field test (anxiety-like behavior)
3M NV	20M NV	20M Control	20M + Sun1	20M + Sun1 + AnkG KO	20M + AnkG KO
27	23	32	47	32	34
28	27	45	63	32	42
54	31	48	77	35	43
64	43	54	103	47	49
78	51	70	111	52	58
86	55	92	142	66	59
112	61	96	147	68	62
148	78	99	151	69	76
158	99	99	163	70	76
174	111		257	108	78
208			273		85
248
