# Supplementary material for: Age-related decline in nuclear envelope LINC complex drives neuronal aging via axon initial segment dysfunction
Source: EMBO Rep. 2026 May 22;27(13):3788–825. doi: 10.1038/s44319-026-00786-5 (PMC13354796; doi:10.1038/s44319-026-00786-5)
Supplement: Supplementary file 9 — Source data Fig. 7 [file 44319_2026_786_MOESM9_ESM.zip › Figure 7 Source Data/7D/7D.xlsx]

## Sheet: 7D current
Current
3M NV	20M NV	20M Control	20M + Sun1	20M + Sun1 + AnkG KO	20M + AnkG KO
0.1	0.37	0.3	0.15	0.31	0.3
0.12	0.25	0.31	0.16	0.22	0.3
0.12	0.24	0.22	0.1	0.47	0.26
0.15	0.28	0.3	0.1	0.24	0.22
0.15	0.25	0.26	0.11	0.28	0.31
0.16	0.26	0.4	0.15	0.31	0.4
0.18	0.26	0.3	0.18	0.14	0.32
0.2	0.23	0.25	0.11	0.25	0.43
0.21	0.38	0.24	0.1	0.28	0.32
0.21	0.46	0.22	0.12	0.25	0.4
0.23		0.3			0.38
0.23		0.31			0.32
		0.26
		0.28
