# Supplementary material for: Age-related decline in nuclear envelope LINC complex drives neuronal aging via axon initial segment dysfunction
Source: EMBO Rep. 2026 May 22;27(13):3788–825. doi: 10.1038/s44319-026-00786-5 (PMC13354796; doi:10.1038/s44319-026-00786-5)
Supplement: Supplementary file 9 — Source data Fig. 7 [file 44319_2026_786_MOESM9_ESM.zip › Figure 7 Source Data/7F/7F.xlsx]

## Sheet: 7F # of spikes
	# of spikes
Current (pA)	3M NV													20M NV										20M Control														20M + Sun1											20M + Sun1 + AnkG KO
50	1	5	0	7	0	0	0	0	0	0	0	1	3	0	0	0	0	0	0	0	0	0	0	0	0	0	0	0	0	0	0	0	0	0	0	0	0	0	2	0	5	2	3	1	0	2	4	0	0
100	12	16	6	20	2	6	5	3	5	4	2	7	13	0	4	3	0	2	0	0	0	0	0	3	3	2	1	4	0	4	2	3	2	0	0	0	0	8	9	7	12	7	19	6	4	14	10	9	5
150	21	22	10	33	6	9	9	8	9	8	6	12	21	0	7	9	5	5	5	3	5	0	0	6	6	6	3	7	0	7	5	5	7	1	3	8	3	13	15	13	18	13	31	11	8	23	15	15	7
200	27	27	14	47	11	13	13	12	14	14	12	18	28	0	9	14	10	8	8	6	9	2	2	9	9	9	6	9	3	9	9	9	10	6	7	18	7	17	20	18	24	20	44	15	13	30	20	22	10
250	28	30	17	57	14	16	15	14	18	18	17	21	35	5	11	18	16	10	11	9	15	4	4	10	11	12	8	11	5	10	11	11	13	8	10	24	9	19	23	20	30	27	54	18	16	35	24	26	12
300	14	33	21	67	18	21	17	16	21	24	23	25	40	6	13	22	26	12	13	12	25	7	7	12	12	14	10	12	7	12	13	13	15	11	12	30	12	22	25	24	36	35	65	21	19	42	29	27	13
350	11	35	23	74	20	23	20	19	23	28	26	28	46	8	14	26	31	13	15	14	29	9	8	13	14	15	11	13	8	13	15	14	16	13	14	34	14	23	26	26	40	44	71	23	20	47	28	30	15
[truncated: 22 more columns]
