# Supplementary material for: Age-related decline in nuclear envelope LINC complex drives neuronal aging via axon initial segment dysfunction
Source: EMBO Rep. 2026 May 22;27(13):3788–825. doi: 10.1038/s44319-026-00786-5 (PMC13354796; doi:10.1038/s44319-026-00786-5)
Supplement: Supplementary file 9 — Source data Fig. 7 [file 44319_2026_786_MOESM9_ESM.zip › Figure 7 Source Data/7H/7H.xlsx]

## Sheet: 7H OF-LA
Open-field test (locomotor activity)
3M NV	20M NV	20M Control	20M + Sun1	20M + Sun1 + AnkG KO	20M + AnkG KO
9553	5683	1086	7423	7702	3993
10845	5972	7350	7439	8667	6292
10940	6368	8060	9743	9083	7755
11156	6864	8407	9881	9227	7775
12186	7129	9154	10027	9525	8022
12421	7603	9280	10392	9559	8717
12904	7717	9453	10843	9821	9154
13568	7838	9484	11075	9994	9217
14341	8328	9612	11290	10074	9329
14734	8536	9945	11492	10246	10576
15085	9863	10021	11906	10359	11053
15205	10679	10321	11909	11711	11204
16327	11077	11103	12152	12056	11389
16479	11471	11272	12705	13076	11470
16545	12268	12056	12837	13370	12547
16766	14703		13736	14193	14046
17685			15231		14763
21462
