# Supplementary material for: Age-related decline in nuclear envelope LINC complex drives neuronal aging via axon initial segment dysfunction
Source: EMBO Rep. 2026 May 22;27(13):3788–825. doi: 10.1038/s44319-026-00786-5 (PMC13354796; doi:10.1038/s44319-026-00786-5)
Supplement: Supplementary file 10 — Figure EV1 Source Data [file 44319_2026_786_MOESM10_ESM.zip]

Archive with 113 entries (105 files):
- Figure EV1 Source Data/
- Figure EV1 Source Data/EV1D/
- Figure EV1 Source Data/EV1E/
- Figure EV1 Source Data/EV1A/
- Figure EV1 Source Data/EV1B/
- Figure EV1 Source Data/EV1C/
- Figure EV1 Source Data/EV1F/
- Figure EV1 Source Data/EV1G/
- Figure EV1 Source Data/EV1D/HA_Control.tif
- __MACOSX/Figure EV1 Source Data/EV1D/._HA_Control.tif
- Figure EV1 Source Data/EV1D/._HA_Control.tif
- Figure EV1 Source Data/EV1D/Nesprin-1_Control.tif
- __MACOSX/Figure EV1 Source Data/EV1D/._Nesprin-1_Control.tif
- Figure EV1 Source Data/EV1D/._Nesprin-1_Control.tif
- Figure EV1 Source Data/EV1D/Sun2_Control.tif
- __MACOSX/Figure EV1 Source Data/EV1D/._Sun2_Control.tif
- Figure EV1 Source Data/EV1D/._Sun2_Control.tif
- Figure EV1 Source Data/EV1D/HA_Sun2 KO.tif
- __MACOSX/Figure EV1 Source Data/EV1D/._HA_Sun2 KO.tif
- Figure EV1 Source Data/EV1D/._HA_Sun2 KO.tif
- Figure EV1 Source Data/EV1D/Nesprin-1_Sun2 KO.tif
- __MACOSX/Figure EV1 Source Data/EV1D/._Nesprin-1_Sun2 KO.tif
- Figure EV1 Source Data/EV1D/._Nesprin-1_Sun2 KO.tif
- Figure EV1 Source Data/EV1D/Sun2_Sun2 KO.tif
- __MACOSX/Figure EV1 Source Data/EV1D/._Sun2_Sun2 KO.tif
- Figure EV1 Source Data/EV1D/._Sun2_Sun2 KO.tif
- Figure EV1 Source Data/EV1E/HA_Control.tif
- __MACOSX/Figure EV1 Source Data/EV1E/._HA_Control.tif
- Figure EV1 Source Data/EV1E/._HA_Control.tif
- Figure EV1 Source Data/EV1E/Nesprin-2_Control.tif
- __MACOSX/Figure EV1 Source Data/EV1E/._Nesprin-2_Control.tif
- Figure EV1 Source Data/EV1E/._Nesprin-2_Control.tif
- Figure EV1 Source Data/EV1E/Sun2_Control.tif
- __MACOSX/Figure EV1 Source Data/EV1E/._Sun2_Control.tif
- Figure EV1 Source Data/EV1E/._Sun2_Control.tif
- Figure EV1 Source Data/EV1E/HA_Sun2 KO.tif
- __MACOSX/Figure EV1 Source Data/EV1E/._HA_Sun2 KO.tif
- Figure EV1 Source Data/EV1E/._HA_Sun2 KO.tif
- Figure EV1 Source Data/EV1E/Nesprin-2_Sun2 KO.tif
- __MACOSX/Figure EV1 Source Data/EV1E/._Nesprin-2_Sun2 KO.tif
- Figure EV1 Source Data/EV1E/._Nesprin-2_Sun2 KO.tif
- Figure EV1 Source Data/EV1E/Sun2_Sun2 KO.tif
- __MACOSX/Figure EV1 Source Data/EV1E/._Sun2_Sun2 KO.tif
- Figure EV1 Source Data/EV1E/._Sun2_Sun2 KO.tif
- Figure EV1 Source Data/EV1A/HA_Control.tif
- __MACOSX/Figure EV1 Source Data/EV1A/._HA_Control.tif
- Figure EV1 Source Data/EV1A/._HA_Control.tif
- Figure EV1 Source Data/EV1A/Sun2_Control.tif
- __MACOSX/Figure EV1 Source Data/EV1A/._Sun2_Control.tif
- Figure EV1 Source Data/EV1A/._Sun2_Control.tif
- Figure EV1 Source Data/EV1A/Sun1_Control.tif
- __MACOSX/Figure EV1 Source Data/EV1A/._Sun1_Control.tif
- Figure EV1 Source Data/EV1A/._Sun1_Control.tif
- Figure EV1 Source Data/EV1A/Sun1_Sun1 KO.tif
- __MACOSX/Figure EV1 Source Data/EV1A/._Sun1_Sun1 KO.tif
- Figure EV1 Source Data/EV1A/._Sun1_Sun1 KO.tif
- Figure EV1 Source Data/EV1A/HA_Sun1 KO.tif
- __MACOSX/Figure EV1 Source Data/EV1A/._HA_Sun1 KO.tif
- Figure EV1 Source Data/EV1A/._HA_Sun1 KO.tif
- Figure EV1 Source Data/EV1A/Sun2_Sun1 KO.tif
- __MACOSX/Figure EV1 Source Data/EV1A/._Sun2_Sun1 KO.tif
- Figure EV1 Source Data/EV1A/._Sun2_Sun1 KO.tif
- Figure EV1 Source Data/EV1A/Sun1_Sun2 KO.tif
- __MACOSX/Figure EV1 Source Data/EV1A/._Sun1_Sun2 KO.tif
- Figure EV1 Source Data/EV1A/._Sun1_Sun2 KO.tif
- Figure EV1 Source Data/EV1A/HA_Sun2 KO.tif
- __MACOSX/Figure EV1 Source Data/EV1A/._HA_Sun2 KO.tif
- Figure EV1 Source Data/EV1A/._HA_Sun2 KO.tif
- Figure EV1 Source Data/EV1A/Sun2_Sun2 KO.tif
- __MACOSX/Figure EV1 Source Data/EV1A/._Sun2_Sun2 KO.tif
- Figure EV1 Source Data/EV1A/._Sun2_Sun2 KO.tif
- Figure EV1 Source Data/EV1B/HA_Control.tif
- __MACOSX/Figure EV1 Source Data/EV1B/._HA_Control.tif
- Figure EV1 Source Data/EV1B/._HA_Control.tif
- Figure EV1 Source Data/EV1B/Nesprin-1_Control.tif
- __MACOSX/Figure EV1 Source Data/EV1B/._Nesprin-1_Control.tif
- Figure EV1 Source Data/EV1B/._Nesprin-1_Control.tif
- Figure EV1 Source Data/EV1B/Sun1_Control.tif
- __MACOSX/Figure EV1 Source Data/EV1B/._Sun1_Control.tif
- Figure EV1 Source Data/EV1B/._Sun1_Control.tif
- Figure EV1 Source Data/EV1B/HA_Sun1 KO.tif
- __MACOSX/Figure EV1 Source Data/EV1B/._HA_Sun1 KO.tif
- Figure EV1 Source Data/EV1B/._HA_Sun1 KO.tif
- Figure EV1 Source Data/EV1B/Nesprin-1_Sun1 KO.tif
- __MACOSX/Figure EV1 Source Data/EV1B/._Nesprin-1_Sun1 KO.tif
- Figure EV1 Source Data/EV1B/._Nesprin-1_Sun1 KO.tif
- Figure EV1 Source Data/EV1B/Sun1_Sun1 KO.tif
- __MACOSX/Figure EV1 Source Data/EV1B/._Sun1_Sun1 KO.tif
- Figure EV1 Source Data/EV1B/._Sun1_Sun1 KO.tif
- Figure EV1 Source Data/EV1C/HA_Control.tif
- __MACOSX/Figure EV1 Source Data/EV1C/._HA_Control.tif
- Figure EV1 Source Data/EV1C/._HA_Control.tif
- Figure EV1 Source Data/EV1C/Nesprin-2_Control.tif
- __MACOSX/Figure EV1 Source Data/EV1C/._Nesprin-2_Control.tif
- Figure EV1 Source Data/EV1C/._Nesprin-2_Control.tif
- Figure EV1 Source Data/EV1C/Sun1_Control.tif
- __MACOSX/Figure EV1 Source Data/EV1C/._Sun1_Control.tif
- Figure EV1 Source Data/EV1C/._Sun1_Control.tif
- Figure EV1 Source Data/EV1C/HA_Sun1 KO.tif
- __MACOSX/Figure EV1 Source Data/EV1C/._HA_Sun1 KO.tif
- Figure EV1 Source Data/EV1C/._HA_Sun1 KO.tif
- Figure EV1 Source Data/EV1C/Nesprin-2_Sun1 KO.tif
- __MACOSX/Figure EV1 Source Data/EV1C/._Nesprin-2_Sun1 KO.tif
- Figure EV1 Source Data/EV1C/._Nesprin-2_Sun1 KO.tif
- Figure EV1 Source Data/EV1C/Sun1_Sun1 KO.tif
- __MACOSX/Figure EV1 Source Data/EV1C/._Sun1_Sun1 KO.tif
- Figure EV1 Source Data/EV1C/._Sun1_Sun1 KO.tif
- Figure EV1 Source Data/EV1F/._EV1F.xlsx
- Figure EV1 Source Data/EV1F/EV1F.xlsx
- __MACOSX/Figure EV1 Source Data/EV1F/._EV1F.xlsx
- Figure EV1 Source Data/EV1G/EV1G.xlsx
- __MACOSX/Figure EV1 Source Data/EV1G/._EV1G.xlsx
- Figure EV1 Source Data/EV1G/._EV1G.xlsx
