# Supplementary material for: Age-related decline in nuclear envelope LINC complex drives neuronal aging via axon initial segment dysfunction
Source: EMBO Rep. 2026 May 22;27(13):3788–825. doi: 10.1038/s44319-026-00786-5 (PMC13354796; doi:10.1038/s44319-026-00786-5)
Supplement: Supplementary file 10 — Figure EV1 Source Data [file 44319_2026_786_MOESM10_ESM.zip › Figure EV1 Source Data/EV1F/EV1F.xlsx]

## Sheet: EV1F Nesprin-1 intensity
Nesprin-1 intensity
Control	Sun1 KO	Sun2 KO
0.881966	0.19275	0.822556
0.886445	0.328638	0.475332
0.840898	0.350812	0.977423
0.949644	0.416612	0.643775
1.52269	0.531589	1.10847
0.525528	0.29171	1.01876
1.26381	0.275799	0.490861
1.22166	0.0490288	1.32109
1.62688	0.37806	0.256087
1.27132	0.261766	1.2657
1.47214	0.233234	0.862308
0.443467	0.523076	0.386965
1.0108	0.658953	0.507303
0.507016	0.641768	0.349347
1.21642	0.29378	1.31938
0.551789	0.0976329	1.63665
1.70006	0.328341	0.264155
0.298365	0.884757	0.466691
0.732619	0.382571	0.629816
0.670279	0.561713	0.565014
1.26543	0.576659	0.495139
1.93724	0.608736	0.999066
1.51556	0.711241	1.05891
0.280214	0.561182	0.466458
1.16306	0.154835	0.68186
0.824498	0.257542	1.61601
0.778505	0.372264	0.847076
1.08185	0.187188	0.907112
0.621611	0.018894	0.984736
0.939019	0.434136	1.04662
