# Supplementary material for: Age-related decline in nuclear envelope LINC complex drives neuronal aging via axon initial segment dysfunction
Source: EMBO Rep. 2026 May 22;27(13):3788–825. doi: 10.1038/s44319-026-00786-5 (PMC13354796; doi:10.1038/s44319-026-00786-5)
Supplement: Supplementary file 11 — Figure EV2 Source Data [file 44319_2026_786_MOESM11_ESM.zip]

Archive with 148 entries (138 files):
- Figure EV2 Source Data/
- Figure EV2 Source Data/EV2B/
- Figure EV2 Source Data/EV2C/
- Figure EV2 Source Data/EV2D/
- Figure EV2 Source Data/EV2E/
- Figure EV2 Source Data/EV2F/
- Figure EV2 Source Data/EV2G/
- Figure EV2 Source Data/EV2H/
- Figure EV2 Source Data/EV2I/
- Figure EV2 Source Data/EV2J/
- Figure EV2 Source Data/EV2B/._Hoechst_3M NV.tif
- Figure EV2 Source Data/EV2B/Hoechst_20M NV.tif
- __MACOSX/Figure EV2 Source Data/EV2B/._Hoechst_20M NV.tif
- Figure EV2 Source Data/EV2B/Sun1_20M NV.tif
- __MACOSX/Figure EV2 Source Data/EV2B/._Sun1_20M NV.tif
- Figure EV2 Source Data/EV2B/Merge_20M NV.tif
- __MACOSX/Figure EV2 Source Data/EV2B/._Merge_20M NV.tif
- Figure EV2 Source Data/EV2B/._Sun1_20M NV.tif
- Figure EV2 Source Data/EV2B/._Hoechst_20M NV.tif
- Figure EV2 Source Data/EV2B/Merge_3M NV.tif
- __MACOSX/Figure EV2 Source Data/EV2B/._Merge_3M NV.tif
- Figure EV2 Source Data/EV2B/Sun1_3M NV.tif
- __MACOSX/Figure EV2 Source Data/EV2B/._Sun1_3M NV.tif
- Figure EV2 Source Data/EV2B/Sun1_20M+Sun1.tif
- __MACOSX/Figure EV2 Source Data/EV2B/._Sun1_20M+Sun1.tif
- Figure EV2 Source Data/EV2B/._Sun1_20M+Sun1.tif
- Figure EV2 Source Data/EV2B/Hoechst_20M+Sun1.tif
- __MACOSX/Figure EV2 Source Data/EV2B/._Hoechst_20M+Sun1.tif
- Figure EV2 Source Data/EV2B/._Hoechst_20M+Sun1.tif
- Figure EV2 Source Data/EV2B/HA_20M+Sun1.tif
- __MACOSX/Figure EV2 Source Data/EV2B/._HA_20M+Sun1.tif
- Figure EV2 Source Data/EV2B/._HA_20M+Sun1.tif
- Figure EV2 Source Data/EV2B/Merge_20M+Sun1.tif
- __MACOSX/Figure EV2 Source Data/EV2B/._Merge_20M+Sun1.tif
- Figure EV2 Source Data/EV2B/._Merge_20M+Sun1.tif
- Figure EV2 Source Data/EV2B/Hoechst_3M NV.tif
- __MACOSX/Figure EV2 Source Data/EV2B/._Hoechst_3M NV.tif
- Figure EV2 Source Data/EV2B/._Merge_3M NV.tif
- Figure EV2 Source Data/EV2B/._Merge_20M NV.tif
- Figure EV2 Source Data/EV2B/._Sun1_3M NV.tif
- Figure EV2 Source Data/EV2C/._EV2C.xlsx
- Figure EV2 Source Data/EV2C/EV2C.xlsx
- __MACOSX/Figure EV2 Source Data/EV2C/._EV2C.xlsx
- Figure EV2 Source Data/EV2D/Hoechst_3M NV.tif
- __MACOSX/Figure EV2 Source Data/EV2D/._Hoechst_3M NV.tif
- Figure EV2 Source Data/EV2D/._Hoechst_3M NV.tif
- Figure EV2 Source Data/EV2D/Nesprin-1_3M NV.tif
- __MACOSX/Figure EV2 Source Data/EV2D/._Nesprin-1_3M NV.tif
- Figure EV2 Source Data/EV2D/._Nesprin-1_3M NV.tif
- Figure EV2 Source Data/EV2D/Merge_3M NV.tif
- __MACOSX/Figure EV2 Source Data/EV2D/._Merge_3M NV.tif
- Figure EV2 Source Data/EV2D/._Merge_3M NV.tif
- Figure EV2 Source Data/EV2D/Hoechst_20M NV.tif
- __MACOSX/Figure EV2 Source Data/EV2D/._Hoechst_20M NV.tif
- Figure EV2 Source Data/EV2D/._Hoechst_20M NV.tif
- Figure EV2 Source Data/EV2D/Nesprin-1_20M NV.tif
- __MACOSX/Figure EV2 Source Data/EV2D/._Nesprin-1_20M NV.tif
- Figure EV2 Source Data/EV2D/._Nesprin-1_20M NV.tif
- Figure EV2 Source Data/EV2D/Merge_20M NV.tif
- __MACOSX/Figure EV2 Source Data/EV2D/._Merge_20M NV.tif
- Figure EV2 Source Data/EV2D/._Merge_20M NV.tif
- Figure EV2 Source Data/EV2D/Nesprin-1_20M Control.tif
- __MACOSX/Figure EV2 Source Data/EV2D/._Nesprin-1_20M Control.tif
- Figure EV2 Source Data/EV2D/._Nesprin-1_20M Control.tif
- Figure EV2 Source Data/EV2D/Hoechst_20M Control.tif
- __MACOSX/Figure EV2 Source Data/EV2D/._Hoechst_20M Control.tif
- Figure EV2 Source Data/EV2D/._Hoechst_20M Control.tif
- Figure EV2 Source Data/EV2D/Venus_20M Control.tif
- __MACOSX/Figure EV2 Source Data/EV2D/._Venus_20M Control.tif
- Figure EV2 Source Data/EV2D/._Venus_20M Control.tif
- Figure EV2 Source Data/EV2D/Merge_20M Control.tif
- __MACOSX/Figure EV2 Source Data/EV2D/._Merge_20M Control.tif
- Figure EV2 Source Data/EV2D/._Merge_20M Control.tif
- Figure EV2 Source Data/EV2D/Nesprin-1_20M+Sun1.tif
- __MACOSX/Figure EV2 Source Data/EV2D/._Nesprin-1_20M+Sun1.tif
- Figure EV2 Source Data/EV2D/._Nesprin-1_20M+Sun1.tif
- Figure EV2 Source Data/EV2D/Hoechst_20M+Sun1.tif
- __MACOSX/Figure EV2 Source Data/EV2D/._Hoechst_20M+Sun1.tif
- Figure EV2 Source Data/EV2D/._Hoechst_20M+Sun1.tif
- Figure EV2 Source Data/EV2D/HA_20M+Sun1.tif
- __MACOSX/Figure EV2 Source Data/EV2D/._HA_20M+Sun1.tif
- Figure EV2 Source Data/EV2D/._HA_20M+Sun1.tif
- Figure EV2 Source Data/EV2D/Merge_20M+Sun1.tif
- __MACOSX/Figure EV2 Source Data/EV2D/._Merge_20M+Sun1.tif
- Figure EV2 Source Data/EV2D/._Merge_20M+Sun1.tif
- Figure EV2 Source Data/EV2E/._EV2E.xlsx
- Figure EV2 Source Data/EV2E/EV2E.xlsx
- __MACOSX/Figure EV2 Source Data/EV2E/._EV2E.xlsx
- Figure EV2 Source Data/EV2F/Hoechst_3M NV.tif
- __MACOSX/Figure EV2 Source Data/EV2F/._Hoechst_3M NV.tif
- Figure EV2 Source Data/EV2F/._Hoechst_3M NV.tif
- Figure EV2 Source Data/EV2F/Nesprin-2_3M NV.tif
- __MACOSX/Figure EV2 Source Data/EV2F/._Nesprin-2_3M NV.tif
- Figure EV2 Source Data/EV2F/._Nesprin-2_3M NV.tif
- Figure EV2 Source Data/EV2F/Merge_3M NV.tif
- __MACOSX/Figure EV2 Source Data/EV2F/._Merge_3M NV.tif
- Figure EV2 Source Data/EV2F/._Merge_3M NV.tif
- Figure EV2 Source Data/EV2F/Nesprin-2_20M NV.tif
- __MACOSX/Figure EV2 Source Data/EV2F/._Nesprin-2_20M NV.tif
- Figure EV2 Source Data/EV2F/._Nesprin-2_20M NV.tif
- Figure EV2 Source Data/EV2F/Hoechst_20M NV.tif
- __MACOSX/Figure EV2 Source Data/EV2F/._Hoechst_20M NV.tif
- Figure EV2 Source Data/EV2F/._Hoechst_20M NV.tif
- Figure EV2 Source Data/EV2F/Merge_20M NV.tif
- __MACOSX/Figure EV2 Source Data/EV2F/._Merge_20M NV.tif
- Figure EV2 Source Data/EV2F/._Merge_20M NV.tif
- Figure EV2 Source Data/EV2F/Venus_20M Control.tif
- __MACOSX/Figure EV2 Source Data/EV2F/._Venus_20M Control.tif
- Figure EV2 Source Data/EV2F/._Venus_20M Control.tif
- Figure EV2 Source Data/EV2F/Hoechst_20M Control.tif
- __MACOSX/Figure EV2 Source Data/EV2F/._Hoechst_20M Control.tif
- Figure EV2 Source Data/EV2F/._Hoechst_20M Control.tif
- Figure EV2 Source Data/EV2F/Nesprin-2_20M Control.tif
- __MACOSX/Figure EV2 Source Data/EV2F/._Nesprin-2_20M Control.tif
- Figure EV2 Source Data/EV2F/._Nesprin-2_20M Control.tif
- Figure EV2 Source Data/EV2F/Merge_20M Control.tif
- __MACOSX/Figure EV2 Source Data/EV2F/._Merge_20M Control.tif
- Figure EV2 Source Data/EV2F/._Merge_20M Control.tif
- Figure EV2 Source Data/EV2F/Nesprin-2_20M+Sun1.tif
- __MACOSX/Figure EV2 Source Data/EV2F/._Nesprin-2_20M+Sun1.tif
- Figure EV2 Source Data/EV2F/._Nesprin-2_20M+Sun1.tif
- Figure EV2 Source Data/EV2F/Hoechst_20M+Sun1.tif
- __MACOSX/Figure EV2 Source Data/EV2F/._Hoechst_20M+Sun1.tif
- Figure EV2 Source Data/EV2F/._Hoechst_20M+Sun1.tif
- Figure EV2 Source Data/EV2F/HA_20M+Sun1.tif
- __MACOSX/Figure EV2 Source Data/EV2F/._HA_20M+Sun1.tif
- Figure EV2 Source Data/EV2F/._HA_20M+Sun1.tif
- Figure EV2 Source Data/EV2F/Merge_20M+Sun1.tif
- __MACOSX/Figure EV2 Source Data/EV2F/._Merge_20M+Sun1.tif
- Figure EV2 Source Data/EV2F/._Merge_20M+Sun1.tif
- Figure EV2 Source Data/EV2G/._EV2G.xlsx
- Figure EV2 Source Data/EV2G/EV2G.xlsx
- __MACOSX/Figure EV2 Source Data/EV2G/._EV2G.xlsx
- Figure EV2 Source Data/EV2H/HA_20M+Sun1.tif
- __MACOSX/Figure EV2 Source Data/EV2H/._HA_20M+Sun1.tif
- Figure EV2 Source Data/EV2H/._HA_20M+Sun1.tif
- Figure EV2 Source Data/EV2H/GM130_20M+Sun1.tif
- __MACOSX/Figure EV2 Source Data/EV2H/._GM130_20M+Sun1.tif
- Figure EV2 Source Data/EV2H/._GM130_20M+Sun1.tif
- Figure EV2 Source Data/EV2H/Merge_20M+Sun1.tif
- __MACOSX/Figure EV2 Source Data/EV2H/._Merge_20M+Sun1.tif
- Figure EV2 Source Data/EV2H/._Merge_20M+Sun1.tif
- Figure EV2 Source Data/EV2I/._EV2I.xlsx
- Figure EV2 Source Data/EV2I/EV2I.xlsx
- __MACOSX/Figure EV2 Source Data/EV2I/._EV2I.xlsx
- Figure EV2 Source Data/EV2J/._EV2J.xlsx
- Figure EV2 Source Data/EV2J/EV2J.xlsx
- __MACOSX/Figure EV2 Source Data/EV2J/._EV2J.xlsx
