# Supplementary material for: Age-related decline in nuclear envelope LINC complex drives neuronal aging via axon initial segment dysfunction
Source: EMBO Rep. 2026 May 22;27(13):3788–825. doi: 10.1038/s44319-026-00786-5 (PMC13354796; doi:10.1038/s44319-026-00786-5)
Supplement: Supplementary file 11 — Figure EV2 Source Data [file 44319_2026_786_MOESM11_ESM.zip › Figure EV2 Source Data/EV2G/EV2G.xlsx]

## Sheet: EV2G Nesprin-2 intensity
Nesprin-2 intensity
3M NV	20M NV	20M Control	20M + Sun1
1.55083	0.384159	0.583872	0.915237
0.703599	0.169414	0.419901	0.656689
0.59706	0.285772	0.650353	0.578946
0.636545	0.134253	0.452347	0.672852
1.0023	0.180969	0.29916	0.51986
0.659514	0.367403	0.424791	0.700999
1.28776	0.642921	0.314346	0.486583
1.00372	0.217949	0.0565562	0.567115
1.06709	0.447366	0.672754	0.629161
0.749427	0.287349	0.1713	0.367827
1.10561	0.337937	0.606191	0.338949
1.0648	0.411093	0.280986	0.706318
0.781322	0.064889	0.530933	1.29627
0.659668	0.325159	0.345235	1.07457
0.618019	0.415749	0.303803	0.941692
0.454364	0.268771	0.628933	1.433
0.710732	0.309699	0.371228	1.11036
1.09473	0.314654	0.251843	1.40532
1.37157	0.283934	0.200954	1.04446
1.11965	0.521242	0.372726	0.859572
1.19903	0.181994	0.335598	0.263535
0.98866	0.406808	0.0727666	0.38348
0.86338	0.262415	0.240434	0.972481
1.20564	0.354509	0.162621	0.812316
1.08415	0.635806	0.683404	0.57534
1.59172	0.285035	0.181556	0.679545
1.3214	0.469485	0.249746	0.661004
0.758297	0.414348		0.733046
1.21786	0.767304		1.21026
1.53474			0.610299
			1.21736
