# Supplementary material for: Age-related decline in nuclear envelope LINC complex drives neuronal aging via axon initial segment dysfunction
Source: EMBO Rep. 2026 May 22;27(13):3788–825. doi: 10.1038/s44319-026-00786-5 (PMC13354796; doi:10.1038/s44319-026-00786-5)
Supplement: Supplementary file 11 — Figure EV2 Source Data [file 44319_2026_786_MOESM11_ESM.zip › Figure EV2 Source Data/EV2I/EV2I.xlsx]

## Sheet: EV2I Nesprin-1 Golgi-aggregate
Nesprin-1 Golgi-aggregate
3M NV	20M NV	20M Control	20M + Sun1
15.4	100	30	63.6
0	36.3	70	77.8
0	45.5	70	60
