# Supplementary material for: Age-related decline in nuclear envelope LINC complex drives neuronal aging via axon initial segment dysfunction
Source: EMBO Rep. 2026 May 22;27(13):3788–825. doi: 10.1038/s44319-026-00786-5 (PMC13354796; doi:10.1038/s44319-026-00786-5)
Supplement: Supplementary file 11 — Figure EV2 Source Data [file 44319_2026_786_MOESM11_ESM.zip › Figure EV2 Source Data/EV2J/EV2J.xlsx]

## Sheet: EV2J Nesprin-2 Golgi-aggregate
Nesprin-2 Golgi-aggregate
3M NV	20M NV	20M Control	20M + Sun1
8.3	83.3	63.6	90.9
0	90.9	100	70
11.1	83.3	71.4	60
