# Supplementary material for: Age-related decline in nuclear envelope LINC complex drives neuronal aging via axon initial segment dysfunction
Source: EMBO Rep. 2026 May 22;27(13):3788–825. doi: 10.1038/s44319-026-00786-5 (PMC13354796; doi:10.1038/s44319-026-00786-5)
Supplement: Supplementary file 12 — Figure EV3 Source Data [file 44319_2026_786_MOESM12_ESM.zip]

Archive with 5 entries (3 files):
- Figure EV3 Source Data/
- Figure EV3 Source Data/EV3D/
- Figure EV3 Source Data/EV3D/._EV3D.xlsx
- Figure EV3 Source Data/EV3D/EV3D.xlsx
- __MACOSX/Figure EV3 Source Data/EV3D/._EV3D.xlsx
