# Supplementary material for: Age-related decline in nuclear envelope LINC complex drives neuronal aging via axon initial segment dysfunction
Source: EMBO Rep. 2026 May 22;27(13):3788–825. doi: 10.1038/s44319-026-00786-5 (PMC13354796; doi:10.1038/s44319-026-00786-5)
Supplement: Supplementary file 12 — Figure EV3 Source Data [file 44319_2026_786_MOESM12_ESM.zip › Figure EV3 Source Data/EV3D/EV3D.xlsx]

## Sheet: 3F GO (all genes)
gene_id	gene_symbol	genomic_position	3M	20M	20M + Sun1
ENSMUSG00000102693.2	4933401J01Rik	chr1:3143476-3144545	A	A	B
ENSMUSG00000064842.3	Gm26206	chr1:3172239-3172348	A	A	B
ENSMUSG00000051951.6	Xkr4	chr1:3276124-3741721	A	A	B
ENSMUSG00000102851.2	Gm18956	chr1:3322980-3323459	A	A	B
ENSMUSG00000103377.2	Gm37180	chr1:3435954-3438772	A	A	B
ENSMUSG00000104017.2	Gm37363	chr1:3445779-3448011	A	A	B
ENSMUSG00000103025.2	Gm37686	chr1:3535200-3537508	A	A	B
ENSMUSG00000089699.3	Gm1992	chr1:3536794-3583776	A	A	B
ENSMUSG00000103201.2	Gm37329	chr1:3582674-3584730	A	A	B
ENSMUSG00000103147.2	Gm7341	chr1:3602018-3602943	A	A	B
ENSMUSG00000103161.2	Gm38148	chr1:3663115-3666126	A	A	B
ENSMUSG00000102331.2	Gm19938	chr1:3717532-3729127	A	A	B
ENSMUSG00000102348.2	Gm10568	chr1:3750378-3752011	A	A	B
ENSMUSG00000102592.2	Gm38385	chr1:3822233-3824583	A	A	B
ENSMUSG00000088333.4	Gm27396	chr1:3854099-3854156	A	A	B
ENSMUSG00000142494.1	ENSMUSG00000142494	chr1:3943429-4018627	A	A	B
ENSMUSG00000102343.2	Gm37381	chr1:3975962-4056438	A	A	B
ENSMUSG00000133908.1	ENSMUSG00000133908	chr1:4023806-4026747	A	A	B
ENSMUSG00000025900.14	Rp1	chr1:4069780-4479464	A	A	B
ENSMUSG00000102948.2	Gm6101	chr1:4326457-4330742	A	A	B
ENSMUSG00000104123.2	Gm37483	chr1:4433569-4435052	A	A	B
ENSMUSG00000135717.1	ENSMUSG00000135717	chr1:4437887-4482971	A	A	B
ENSMUSG00000139157.1	ENSMUSG00000139157	chr1:4502439-4503914	A	A	B
ENSMUSG00000025902.14	Sox17	chr1:4561154-4567577	A	A	B
ENSMUSG00000104238.3	Gm37587	chr1:4566774-4569786	A	A	B
ENSMUSG00000102269.2	Gm7357	chr1:4593128-4596960	A	A	B
ENSMUSG00000118917.1	Gm22307	chr1:4599240-4599346	A	A	B
ENSMUSG00000103003.2	Gm38076	chr1:4605060-4605509	A	A	B
ENSMUSG00000104328.3	Gm37323	chr1:4653335-4687803	A	A	B
ENSMUSG00000131850.1	ENSMUSG00000131850	chr1:4679170-4688044	A	A	B
ENSMUSG00000102735.2	Gm7369	chr1:4680694-4681629	A	A	B
ENSMUSG00000098104.2	Gm6085	chr1:4758157-4759626	A	A	B
ENSMUSG00000102175.2	Gm6119	chr1:4762442-4763647	A	A	B
ENSMUSG00000135930.1	ENSMUSG00000135930	chr1:4792576-4817539	A	A	B
ENSMUSG00002075947.1	Gm56275	chr1:4793500-4793602	A	A	B
ENSMUSG00000103265.2	Gm2053	chr1:4805269-4805899	A	A	B
ENSMUSG00000103922.2	Gm6123	chr1:4841354-4842422	A	A	B
ENSMUSG00000033845.14	Mrpl15	chr1:4843429-4855962	A	A	B
ENSMUSG00000102275.2	Gm37144	chr1:4848286-4849435	A	A	B
ENSMUSG00000120403.2	A930006A01Rik	chr1:4855979-4874316	A	A	B
ENSMUSG00000136002.1	ENSMUSG00000136002	chr1:4877487-4877953	A	A	B
ENSMUSG00000025903.15	Lypla1	chr1:4878011-4918633	A	A	B
ENSMUSG00000104217.2	Gm37988	chr1:4878115-4956993	A	A	B
ENSMUSG00000137875.1	ENSMUSG00000137875	chr1:4927487-4927854	A	A	B
ENSMUSG00000033813.16	Tcea1	chr1:4928037-4968132	A	A	B
ENSMUSG00000062588.5	Gm6104	chr1:4950272-4950874	A	A	B
ENSMUSG00000103280.2	Gm37277	chr1:4975974-4977084	A	A	B
ENSMUSG00000002459.18	Rgs20	chr1:4979799-5140508	A	A	B
ENSMUSG00000091305.2	Gm17100	chr1:4997251-4997522	A	A	B
ENSMUSG00000102653.2	Gm37079	chr1:5008799-5010933	A	A	B
ENSMUSG00000085623.2	Gm16041	chr1:5041080-5047043	A	A	B
ENSMUSG00000091665.2	Gm17101	chr1:5133283-5134870	A	A	B
ENSMUSG00000033793.13	Atp6v1h	chr1:5140241-5232752	A	A	B
ENSMUSG00000143188.1	ENSMUSG00000143188	chr1:5204974-5213367	A	A	B
ENSMUSG00000104352.2	Gm7182	chr1:5346329-5347560	A	A	B
ENSMUSG00000143351.1	ENSMUSG00000143351	chr1:5357817-5417356	A	A	B
ENSMUSG00000104046.2	Gm37567	chr1:5377962-5380240	A	A	B
ENSMUSG00000102907.2	Gm38264	chr1:5473770-5475801	A	A	B
ENSMUSG00000025905.15	Oprk1	chr1:5658689-5676354	A	A	B
ENSMUSG00000103936.2	Gm36965	chr1:5688060-5688453	A	A	B
ENSMUSG00002076544.1	Gm56304	chr1:5714868-5714968	A	A	B
ENSMUSG00000103519.2	Gm37429	chr1:5913097-5914895	A	A	B
ENSMUSG00000033774.5	Npbwr1	chr1:5983926-5987617	A	A	B
ENSMUSG00000103090.2	Gm19214	chr1:6119187-6120269	A	A	B
ENSMUSG00000090031.5	4732440D04Rik	chr1:6234353-6285517	A	A	B
ENSMUSG00000025907.15	Rb1cc1	chr1:6276421-6346872	A	A	B
ENSMUSG00000087247.4	Alkal1	chr1:6429442-6464955	A	A	B
ENSMUSG00000143943.1	ENSMUSG00000143943	chr1:6447707-6453291	A	A	B
ENSMUSG00000103355.2	Gm2147	chr1:6450618-6451256	A	A	B
ENSMUSG00000102706.2	Gm7417	chr1:6452858-6453330	A	A	B
ENSMUSG00000141243.1	ENSMUSG00000141243	chr1:6476015-6499052	A	A	B
ENSMUSG00000103845.2	Gm19026	chr1:6499879-6511520	A	A	B
ENSMUSG00000033740.18	St18	chr1:6557455-6931164	A	A	B
ENSMUSG00000103329.3	Gm42492	chr1:6931461-6934375	A	A	B
ENSMUSG00000104385.2	Gm7449	chr1:6980784-6981446	A	A	B
ENSMUSG00000102135.2	Gm37108	chr1:6986783-6993812	A	A	B
ENSMUSG00000103282.2	Gm37275	chr1:6999983-7000012	A	A	B
ENSMUSG00000102534.2	Gm37225	chr1:7068441-7068765	A	A	B
ENSMUSG00000102213.2	Gm37489	chr1:7083986-7084144	A	A	B
ENSMUSG00000103629.2	Gm5694	chr1:7106139-7107441	A	A	B
ENSMUSG00000120372.2	Gm57122	chr1:7157896-7159234	A	A	B
ENSMUSG00000051285.18	Pcmtd1	chr1:7159144-7243852	A	A	B
ENSMUSG00000138092.1	ENSMUSG00000138092	chr1:7194980-7200090	A	A	B
ENSMUSG00000098201.2	Gm26983	chr1:7206423-7206810	A	A	B
ENSMUSG00000103509.2	Gm38372	chr1:7218334-7222361	A	A	B
ENSMUSG00000126455.1	ENSMUSG00000126455	chr1:7244784-7277977	A	A	B
ENSMUSG00000048538.8	Gm9826	chr1:7247963-7249261	A	A	B
ENSMUSG00000103709.2	Nras-ps2	chr1:7259966-7260143	A	A	B
ENSMUSG00000126493.1	ENSMUSG00000126493	chr1:7276788-7278199	A	A	B
ENSMUSG00000077244.3	Gm23274	chr1:7336027-7336156	A	A	B
ENSMUSG00000097797.8	Gm26901	chr1:7384854-7468544	A	A	B
ENSMUSG00000102768.2	Gm19002	chr1:7385675-7386686	A	A	B
ENSMUSG00000103498.2	Gm18984	chr1:7480903-7482217	A	A	B
ENSMUSG00000103067.2	Gm30414	chr1:7568192-7588373	A	A	B
ENSMUSG00000102320.2	Gm37791	chr1:7661870-7662155	A	A	B
ENSMUSG00000104226.2	Gm7470	chr1:7667603-7669697	A	A	B
ENSMUSG00000103903.2	Rps2-ps2	chr1:7734305-7735185	A	A	B
ENSMUSG00000103557.2	Gm38216	chr1:7799085-7800789	A	A	B
ENSMUSG00000132588.1	ENSMUSG00000132588	chr1:8159976-8192800	A	A	B
ENSMUSG00000135709.1	ENSMUSG00000135709	chr1:8359885-8369127	A	A	B
ENSMUSG00000135722.1	ENSMUSG00000135722	chr1:8392062-8392773	A	A	B
ENSMUSG00000025909.17	Sntg1	chr1:8431699-9370103	A	A	B
ENSMUSG00000102647.2	Gm38024	chr1:8521184-8523715	A	A	B
ENSMUSG00000086235.2	Gm16284	chr1:8538650-8539049	A	A	B
ENSMUSG00000123533.1	ENSMUSG00000123533	chr1:8547713-8550003	A	A	B
ENSMUSG00000102253.2	Gm38259	chr1:8598004-8601537	A	A	B
ENSMUSG00002074990.1	Gm54704	chr1:8658839-8658948	A	A	B
ENSMUSG00000103884.2	Gm37005	chr1:8713920-8715083	A	A	B
ENSMUSG00000084353.2	Gm15452	chr1:8862147-8862386	A	A	B
ENSMUSG00000103933.2	Gm36964	chr1:8886066-8886263	A	A	B
ENSMUSG00002075967.1	Gm54706	chr1:8886362-8886471	A	A	B
ENSMUSG00000086195.2	Gm6152	chr1:8926152-8926491	A	A	B
ENSMUSG00000104504.2	Gm7445	chr1:8926987-8927326	A	A	B
ENSMUSG00000123491.1	ENSMUSG00000123491	chr1:9006506-9012029	A	A	B
ENSMUSG00000066693.3	Gm7493	chr1:9033220-9033845	A	A	B
ENSMUSG00000102316.2	Gm37629	chr1:9261292-9262341	A	A	B
ENSMUSG00000103819.2	Gm38008	chr1:9328842-9329359	A	A	B
ENSMUSG00000102871.2	Gm37143	chr1:9357147-9360405	A	A	B
ENSMUSG00000101571.3	Gm6187	chr1:9466998-9468912	A	A	B
ENSMUSG00000135814.1	ENSMUSG00000135814	chr1:9507235-9508596	A	A	B
ENSMUSG00000104428.2	Gm18299	chr1:9509966-9510601	A	A	B
ENSMUSG00000102272.2	Gm7512	chr1:9520804-9521973	A	A	B
ENSMUSG00000065625.3	Gm24765	chr1:9528895-9528997	A	A	B
ENSMUSG00000079671.11	2610203C22Rik	chr1:9568871-9707225	A	A	B
ENSMUSG00000103411.2	Gm18300	chr1:9569563-9571747	A	A	B
ENSMUSG00000061024.9	Rrs1	chr1:9615633-9617680	A	A	B
ENSMUSG00000025911.15	Adhfe1	chr1:9618173-9650898	A	A	B
ENSMUSG00000081441.4	Gm6161	chr1:9644773-9645874	A	A	B
ENSMUSG00000067879.4	Vxn	chr1:9671424-9697368	A	A	B
ENSMUSG00000099827.2	Gm29520	chr1:9709480-9710807	A	A	B
ENSMUSG00000025912.17	Mybl1	chr1:9737640-9770434	A	A	B
ENSMUSG00000123215.1	ENSMUSG00000123215	chr1:9770772-9772671	A	A	B
ENSMUSG00000045210.9	Vcpip1	chr1:9788847-9818607	A	A	B
ENSMUSG00000097893.11	1700034P13Rik	chr1:9817072-9862153	A	A	B
ENSMUSG00000128816.1	ENSMUSG00000128816	chr1:9832546-9839302	A	A	B
ENSMUSG00000025915.15	Sgk3	chr1:9868332-9971070	A	A	B
ENSMUSG00000046334.5	Gm6195	chr1:9872422-9872778	A	A	B
ENSMUSG00002075801.1	Gm54812	chr1:9904723-9904827	A	A	B
ENSMUSG00000098234.10	Snhg6	chr1:9926809-10014504	A	A	B
ENSMUSG00000046101.17	Mcmdc2	chr1:9978863-10012310	A	A	B
ENSMUSG00000093178.3	Snord87	chr1:10012688-10012774	A	A	B
ENSMUSG00000099032.3	Tcf24	chr1:10030388-10038157	A	A	B
ENSMUSG00000104025.2	E330040D14Rik	chr1:10037539-10038912	A	A	B
ENSMUSG00000025916.11	Ppp1r42	chr1:10038849-10079361	A	A	B
ENSMUSG00000087199.2	Gm15818	chr1:10052612-10062591	A	A	B
ENSMUSG00000121270.1	Gm57177	chr1:10060094-10062168	A	A	B
ENSMUSG00000119658.1	Gm24674	chr1:10080039-10080142	A	A	B
ENSMUSG00000025917.10	Cops5	chr1:10094826-10108393	A	A	B
ENSMUSG00000056763.17	Cspp1	chr1:10108212-10206993	A	A	B
ENSMUSG00000137212.1	ENSMUSG00000137212	chr1:10113063-10128198	A	A	B
ENSMUSG00000102356.2	1700047N06Rik	chr1:10127250-10128169	A	A	B
ENSMUSG00000067851.12	Arfgef1	chr1:10207796-10302895	A	A	B
ENSMUSG00002076532.1	Gm54899	chr1:10236764-10237003	A	A	B
ENSMUSG00000102556.2	Gm37569	chr1:10267306-10269027	A	A	B
ENSMUSG00000127523.1	ENSMUSG00000127523	chr1:10303484-10306330	A	A	B
ENSMUSG00000123573.1	ENSMUSG00000123573	chr1:10353149-10364968	A	A	B
ENSMUSG00000042501.13	Cpa6	chr1:10394945-10790170	A	A	B
ENSMUSG00000103810.2	Gm38005	chr1:10519470-10522214	A	A	B
ENSMUSG00000130625.1	ENSMUSG00000130625	chr1:10548120-10638330	A	A	B
ENSMUSG00000083422.2	Gm15604	chr1:10624323-10625778	A	A	B
ENSMUSG00000119312.1	Gm25253	chr1:10625779-10625885	A	A	B
ENSMUSG00000137678.1	ENSMUSG00000137678	chr1:10684027-10765759	A	A	B
ENSMUSG00000081417.2	Gm15603	chr1:10765348-10765839	A	A	B
ENSMUSG00000103448.2	Gm37133	chr1:10852681-10854602	A	A	B
ENSMUSG00000100212.2	Gm5522	chr1:10875505-10876746	A	A	B
ENSMUSG00000125508.1	ENSMUSG00000125508	chr1:10924789-10927623	A	A	B
ENSMUSG00000100648.2	Gm28659	chr1:10938912-10939670	A	A	B
ENSMUSG00000130062.1	ENSMUSG00000130062	chr1:10950511-10959058	A	A	B
ENSMUSG00002076499.1	Gm54912	chr1:10991894-10991984	A	A	B
ENSMUSG00000048960.14	Prex2	chr1:11063689-11373905	A	A	B
ENSMUSG00000127757.1	ENSMUSG00000127757	chr1:11079866-11097138	A	A	B
ENSMUSG00000127802.1	ENSMUSG00000127802	chr1:11091428-11094036	A	A	B
ENSMUSG00000077318.3	Gm24173	chr1:11204335-11204462	A	A	B
ENSMUSG00000101827.2	Gm28686	chr1:11293790-11294398	A	A	B
ENSMUSG00000122491.1	ENSMUSG00000122491	chr1:11394841-11422796	A	A	B
ENSMUSG00000103494.2	Gm37410	chr1:11434150-11437188	A	A	B
ENSMUSG00000143092.1	ENSMUSG00000143092	chr1:11456071-11465776	A	A	B
ENSMUSG00000057715.14	A830018L16Rik	chr1:11484329-12046125	A	A	B
ENSMUSG00000103825.2	Gm38178	chr1:11487142-11489612	A	A	B
ENSMUSG00000099845.2	Gm29273	chr1:11678363-11678624	A	A	B
ENSMUSG00000139014.1	ENSMUSG00000139014	chr1:11689686-11694926	A	A	B
ENSMUSG00000138973.1	ENSMUSG00000138973	chr1:11761179-11768308	A	A	B
ENSMUSG00000103561.2	Gm38069	chr1:11774431-11776574	A	A	B
ENSMUSG00000134440.1	ENSMUSG00000134440	chr1:12098640-12131184	A	A	B
ENSMUSG00000101610.2	Gm7560	chr1:12191184-12192056	A	A	B
ENSMUSG00000141382.1	ENSMUSG00000141382	chr1:12303632-12385741	A	A	B
ENSMUSG00000118923.1	Gm22633	chr1:12445160-12445266	A	A	B
ENSMUSG00000098555.3	Mir6341	chr1:12496210-12496330	A	A	B
ENSMUSG00000143719.1	ENSMUSG00000143719	chr1:12535206-12591166	A	A	B
ENSMUSG00000097628.2	Gm2383	chr1:12635801-12636607	A	A	B
ENSMUSG00000098163.2	Gm6216	chr1:12726091-12726777	A	A	B
ENSMUSG00000097171.3	Gm17644	chr1:12737787-12760283	A	A	B
ENSMUSG00000101314.3	Gm29663	chr1:12740548-12747658	A	A	B
ENSMUSG00000016918.16	Sulf1	chr1:12762501-12931416	A	A	B
ENSMUSG00000127288.1	ENSMUSG00000127288	chr1:12867469-12884627	A	A	B
ENSMUSG00000025938.17	Slco5a1	chr1:12936773-13062874	A	A	B
ENSMUSG00000104518.2	Gm37162	chr1:13129625-13130175	A	A	B
ENSMUSG00000141815.1	ENSMUSG00000141815	chr1:13131913-13176156	A	A	B
ENSMUSG00000069620.7	Gm5250	chr1:13132249-13132569	A	A	B
ENSMUSG00000099498.3	Gm29283	chr1:13139045-13175975	A	A	B
ENSMUSG00000042414.8	Prdm14	chr1:13183681-13197387	A	A	B
ENSMUSG00000005886.15	Ncoa2	chr1:13209329-13444307	A	A	B
ENSMUSG00000103506.2	Gm38376	chr1:13247686-13249938	A	A	B
ENSMUSG00000103495.2	Gm37409	chr1:13305033-13306658	A	A	B
ENSMUSG00002076346.1	Gm55160	chr1:13332422-13332503	A	A	B
ENSMUSG00000102639.2	Gm38223	chr1:13360036-13360730	A	A	B
ENSMUSG00000104170.2	Gm37702	chr1:13367260-13369131	A	A	B
ENSMUSG00000134412.1	ENSMUSG00000134412	chr1:13395154-13404725	A	A	B
ENSMUSG00000087782.3	Gm23169	chr1:13404722-13404833	A	A	B
ENSMUSG00000103085.2	Gm38120	chr1:13413787-13418428	A	A	B
ENSMUSG00000102664.2	Gm38380	chr1:13424707-13426954	A	A	B
ENSMUSG00000134452.1	ENSMUSG00000134452	chr1:13431037-13437664	A	A	B
ENSMUSG00000101476.3	Gm29570	chr1:13442674-13458734	A	A	B
ENSMUSG00000134491.1	ENSMUSG00000134491	chr1:13444452-13444941	A	A	B
ENSMUSG00000122424.1	ENSMUSG00000122424	chr1:13462630-13538628	A	A	B
ENSMUSG00000101171.2	Gm7593	chr1:13477236-13477879	A	A	B
ENSMUSG00000126000.1	ENSMUSG00000126000	chr1:13558127-13564775	A	A	B
ENSMUSG00000025935.11	Tram1	chr1:13634922-13660134	A	A	B
ENSMUSG00000120948.2	Gm57152	chr1:13659704-13667319	A	A	B
ENSMUSG00000131318.1	ENSMUSG00000131318	chr1:13660930-13662293	A	A	B
ENSMUSG00000025937.7	Lactb2	chr1:13693554-13730770	A	A	B
ENSMUSG00000102982.2	Gm38319	chr1:13711707-13712972	A	A	B
ENSMUSG00000067813.4	Xkr9	chr1:13738995-13771947	A	A	B
ENSMUSG00000077368.3	Gm26273	chr1:13844558-13844688	A	A	B
ENSMUSG00000097711.2	Gm5523	chr1:13856107-13857103	A	A	B
ENSMUSG00000134219.1	ENSMUSG00000134219	chr1:13916783-14211751	A	A	B
ENSMUSG00000102166.2	Gm36947	chr1:13917095-13919343	A	A	B
ENSMUSG00002075174.1	Gm55173	chr1:14002602-14002909	A	A	B
ENSMUSG00000104209.2	Gm37400	chr1:14179439-14183043	A	A	B
ENSMUSG00000025932.15	Eya1	chr1:14239178-14380459	A	A	B
ENSMUSG00002075819.1	Gm55247	chr1:14252802-14252901	A	A	B
ENSMUSG00000102588.2	Gm37444	chr1:14325776-14326214	A	A	B
ENSMUSG00000127312.1	ENSMUSG00000127312	chr1:14482531-14535739	A	A	B
ENSMUSG00000127278.1	ENSMUSG00000127278	chr1:14483749-14558046	A	A	B
ENSMUSG00000140763.1	ENSMUSG00000140763	chr1:14626066-14631236	A	A	B
ENSMUSG00000140464.1	ENSMUSG00000140464	chr1:14702169-14704953	A	A	B
ENSMUSG00000134469.1	ENSMUSG00000134469	chr1:14803588-14809409	A	A	B
ENSMUSG00000054493.4	Gm9947	chr1:14823161-14866273	A	A	B
ENSMUSG00000025930.7	Msc	chr1:14823570-14826216	A	A	B
ENSMUSG00000103492.2	Gm37412	chr1:14858869-14863189	A	A	B
ENSMUSG00000081201.2	Smt3h2-ps4	chr1:14910093-14910380	A	A	B
ENSMUSG00000082193.2	Rpl5-ps1	chr1:14935296-14936189	A	A	B
ENSMUSG00000032769.6	Trpa1	chr1:14942872-14989086	A	A	B
ENSMUSG00000088159.3	Gm26345	chr1:15089264-15089383	A	A	B
ENSMUSG00000125466.1	ENSMUSG00000125466	chr1:15272042-15321629	A	A	B
ENSMUSG00000073737.4	Gm10566	chr1:15339026-15340021	A	A	B
ENSMUSG00000092083.5	Kcnb2	chr1:15357478-15793974	A	A	B
ENSMUSG00000128216.1	ENSMUSG00000128216	chr1:15401852-15436255	A	A	B
ENSMUSG00000102937.2	Gm38116	chr1:15434526-15436058	A	A	B
ENSMUSG00000104149.2	Gm37138	chr1:15626473-15628561	A	A	B
ENSMUSG00000137925.1	ENSMUSG00000137925	chr1:15640786-15681020	A	A	B
ENSMUSG00000088829.3	Gm25227	chr1:15756159-15756270	A	A	B
ENSMUSG00000132707.1	ENSMUSG00000132707	chr1:15785607-15861946	A	A	B
ENSMUSG00000077377.3	Gm25168	chr1:15828056-15828187	A	A	B
ENSMUSG00000101652.2	Gm6060	chr1:15830346-15830892	A	A	B
ENSMUSG00000100814.2	Gm28669	chr1:15830985-15831084	A	A	B
ENSMUSG00000132745.1	ENSMUSG00000132745	chr1:15858637-15867509	A	A	B
ENSMUSG00000132786.1	ENSMUSG00000132786	chr1:15863420-15864828	A	A	B
ENSMUSG00000025925.15	Terf1	chr1:15875870-15914276	A	A	B
ENSMUSG00000104379.2	Gm37509	chr1:15923555-15926723	A	A	B
ENSMUSG00000032719.5	Sbspon	chr1:15924086-15962946	A	A	B
ENSMUSG00002076565.1	Gm55274	chr1:15949754-15950056	A	A	B
ENSMUSG00000137819.1	ENSMUSG00000137819	chr1:16065155-16096748	A	A	B
ENSMUSG00000100652.2	Gm7634	chr1:16123559-16124111	A	A	B
ENSMUSG00000067795.14	4930444P10Rik	chr1:16136203-16163549	A	A	B
ENSMUSG00000136711.1	ENSMUSG00000136711	chr1:16163557-16172645	A	A	B
ENSMUSG00000043716.14	Rpl7	chr1:16171519-16174886	A	A	B
ENSMUSG00000025921.8	Rdh10	chr1:16175998-16203958	A	A	B
ENSMUSG00000132226.1	ENSMUSG00000132226	chr1:16232522-16248784	A	A	B
ENSMUSG00000104165.2	Gm38249	chr1:16278421-16280741	A	A	B
ENSMUSG00000100868.2	Gm28095	chr1:16298730-16314286	A	A	B
ENSMUSG00000025920.20	Stau2	chr1:16298898-16590336	A	A	B
ENSMUSG00000089982.9	Gm7568	chr1:16323764-16413611	A	A	B
ENSMUSG00000025939.20	Ube2w	chr1:16611014-16689713	A	A	B
ENSMUSG00000102457.2	Gm38342	chr1:16688784-16691763	A	A	B
ENSMUSG00000079658.10	Eloc	chr1:16711949-16727266	A	A	B
ENSMUSG00000097744.3	D030040B21Rik	chr1:16727154-16732505	A	A	B
ENSMUSG00000100959.2	Idi1-ps5	chr1:16733204-16733886	A	A	B
ENSMUSG00000025940.7	Tmem70	chr1:16735431-16748499	A	A	B
ENSMUSG00000125087.1	ENSMUSG00000125087	chr1:16750765-16759243	A	A	B
ENSMUSG00000025779.11	Ly96	chr1:16758275-16779835	A	A	B
ENSMUSG00000100093.2	Gm29649	chr1:16828429-16828847	A	A	B
ENSMUSG00000091020.4	Gm5828	chr1:16838503-16840362	A	A	B
ENSMUSG00000142287.1	ENSMUSG00000142287	chr1:16880184-16919453	A	A	B
ENSMUSG00000101640.2	Gm28376	chr1:16968409-17161855	A	A	B
ENSMUSG00000104133.2	4921511E07Rik	chr1:17001194-17002020	A	A	B
ENSMUSG00000042686.6	Jph1	chr1:17034784-17168113	A	A	B
ENSMUSG00000127806.1	ENSMUSG00000127806	chr1:17168206-17190722	A	A	B
ENSMUSG00000127769.1	ENSMUSG00000127769	chr1:17168769-17194859	A	A	B
ENSMUSG00000100110.3	Gm28783	chr1:17193217-17199753	A	A	B
ENSMUSG00000025777.9	Gdap1	chr1:17215586-17234495	A	A	B
ENSMUSG00000099899.3	Gm28784	chr1:17238623-17243333	A	A	B
ENSMUSG00000138285.1	ENSMUSG00000138285	chr1:17273099-17275983	A	A	B
ENSMUSG00000100272.2	Gm28785	chr1:17320338-17320716	A	A	B
ENSMUSG00000137468.1	ENSMUSG00000137468	chr1:17408427-17465891	A	A	B
ENSMUSG00000137506.1	ENSMUSG00000137506	chr1:17464784-17484299	A	A	B
ENSMUSG00000100398.2	Gm5251	chr1:17465182-17465653	A	A	B
ENSMUSG00000101589.2	Rbm6-ps1	chr1:17467636-17470505	A	A	B
ENSMUSG00000102048.2	Gm6075	chr1:17499267-17499752	A	A	B
ENSMUSG00000089534.3	Gm25166	chr1:17590225-17590335	A	A	B
ENSMUSG00000067780.4	Pi15	chr1:17672125-17701163	A	A	B
ENSMUSG00000100053.3	Gm28154	chr1:17685308-17711305	A	A	B
ENSMUSG00000085125.9	Gm16070	chr1:17746251-17797870	A	A	B
ENSMUSG00000025776.14	Crispld1	chr1:17797269-17836568	A	A	B
ENSMUSG00000099895.2	Gm28153	chr1:17812139-17875641	A	A	B
ENSMUSG00000109887.3	Gm28756	chr1:17997026-18129280	A	A	B
ENSMUSG00000100554.2	Gm7690	chr1:18017265-18018663	A	A	B
ENSMUSG00000099473.2	Gm18775	chr1:18063234-18069846	A	A	B
ENSMUSG00000099591.2	Gm17969	chr1:18064037-18067707	A	A	B
ENSMUSG00000102001.2	Gm28755	chr1:18076185-18086410	A	A	B
ENSMUSG00000101717.3	Gm45784	chr1:18118324-18128493	A	A	B
ENSMUSG00000025774.15	Crisp4	chr1:18185415-18216126	A	A	B
ENSMUSG00000142595.1	ENSMUSG00000142595	chr1:18204225-18230517	A	A	B
ENSMUSG00000070977.5	Defb44-ps	chr1:18280277-18293788	A	A	B
ENSMUSG00000131994.1	ENSMUSG00000131994	chr1:18292406-18293893	A	A	B
ENSMUSG00000073735.2	Defb18	chr1:18306697-18307667	A	A	B
ENSMUSG00000067773.7	Defb41	chr1:18321204-18335362	A	A	B
ENSMUSG00000101685.2	Gm17837	chr1:18332619-18333603	A	A	B
ENSMUSG00000132263.1	ENSMUSG00000132263	chr1:18378048-18409942	A	A	B
ENSMUSG00000132383.1	ENSMUSG00000132383	chr1:18530615-18533598	A	A	B
ENSMUSG00000101306.2	Gm5252	chr1:18778652-18779560	A	A	B
ENSMUSG00000134916.1	ENSMUSG00000134916	chr1:18782585-18785556	A	A	B
ENSMUSG00000088800.4	Gm24075	chr1:19039986-19040057	A	A	B
ENSMUSG00000101644.2	Gm28343	chr1:19107490-19107601	A	A	B
ENSMUSG00000099433.2	Gm28344	chr1:19133081-19133359	A	A	B
ENSMUSG00000089787.4	Gm15825	chr1:19133498-19175087	A	A	B
ENSMUSG00000042596.8	Tfap2d	chr1:19173246-19236570	A	A	B
ENSMUSG00000100720.2	Gm10075	chr1:19223646-19224190	A	A	B
ENSMUSG00000025927.14	Tfap2b	chr1:19279138-19308800	A	A	B
ENSMUSG00000142982.1	ENSMUSG00000142982	chr1:19304989-19312318	A	A	B
ENSMUSG00000100538.3	Gm28340	chr1:19311134-19352220	A	A	B
ENSMUSG00000101117.2	Gm28341	chr1:19390450-19390921	A	A	B
ENSMUSG00000100204.2	Gm4849	chr1:19401163-19403408	A	A	B
ENSMUSG00002076883.1	Gm55451	chr1:19584079-19584143	A	A	B
ENSMUSG00000141106.1	ENSMUSG00000141106	chr1:19676274-19707336	A	A	B
ENSMUSG00000102597.2	Gm38382	chr1:19684493-19686991	A	A	B
ENSMUSG00000142065.1	ENSMUSG00000142065	chr1:19722061-19722888	A	A	B
ENSMUSG00000136536.1	ENSMUSG00000136536	chr1:20035199-20049770	A	A	B
ENSMUSG00000043760.17	Pkhd1	chr1:20128003-20688288	A	A	B
ENSMUSG00000104095.2	Gm37315	chr1:20132294-20135772	A	A	B
ENSMUSG00000089914.4	4930486I03Rik	chr1:20426633-20462748	A	A	B
ENSMUSG00000090142.3	Gm15795	chr1:20514482-20515034	A	A	B
ENSMUSG00000070175.3	Gm24162	chr1:20515035-20515136	A	A	B
ENSMUSG00000099906.3	Lincmd1	chr1:20740106-20754522	A	A	B
ENSMUSG00000065559.3	Mir206	chr1:20749234-20749306	A	A	B
ENSMUSG00000065480.3	Mir133b	chr1:20752993-20753111	A	A	B
ENSMUSG00000133531.1	ENSMUSG00000133531	chr1:20795969-20800962	A	A	B
ENSMUSG00000025929.5	Il17a	chr1:20801129-20804720	A	A	B
ENSMUSG00000041872.10	Il17f	chr1:20847370-20860841	A	A	B
ENSMUSG00000041859.11	Mcm3	chr1:20873192-20890536	A	A	B
ENSMUSG00000099714.2	Gm20587	chr1:20891555-20892740	A	A	B
ENSMUSG00000102121.2	Gm28065	chr1:20906885-20909913	A	A	B
ENSMUSG00000088858.3	Gm24723	chr1:20912759-20912890	A	A	B
ENSMUSG00000097934.3	6720483E21Rik	chr1:20958855-20961270	A	A	B
ENSMUSG00000025931.16	Paqr8	chr1:20960830-21009874	A	A	B
ENSMUSG00000077314.3	Gm24171	chr1:20985634-20985764	A	A	B
ENSMUSG00000133875.1	ENSMUSG00000133875	chr1:20995671-21022230	A	A	B
ENSMUSG00000100929.2	Gm28064	chr1:21015935-21017138	A	A	B
ENSMUSG00000041809.6	Efhc1	chr1:21021850-21061065	A	A	B
ENSMUSG00000041779.6	Tram2	chr1:21066523-21149453	A	A	B
ENSMUSG00000137435.1	ENSMUSG00000137435	chr1:21117716-21135610	A	A	B
ENSMUSG00000099971.2	Gm28287	chr1:21150338-21151972	A	A	B
ENSMUSG00000129840.1	ENSMUSG00000129840	chr1:21236414-21258525	A	A	B
ENSMUSG00000100819.2	Gm2693	chr1:21249212-21257651	A	A	B
ENSMUSG00000129885.1	ENSMUSG00000129885	chr1:21258413-21272437	A	A	B
ENSMUSG00000099343.3	Gm28836	chr1:21278944-21341891	A	A	B
ENSMUSG00000025933.16	Tmem14a	chr1:21288799-21300391	A	A	B
ENSMUSG00000102633.2	Gm38224	chr1:21304946-21307045	A	A	B
ENSMUSG00000025934.16	Gsta3	chr1:21310813-21335885	A	A	B
ENSMUSG00000138037.1	ENSMUSG00000138037	chr1:21342558-21343341	A	A	B
ENSMUSG00000096375.3	Gm7094	chr1:21342627-21343130	A	A	B
ENSMUSG00000121505.2	ENSMUSG00000121505	chr1:21348044-21420496	A	A	B
ENSMUSG00000025936.18	Gm4956	chr1:21355832-21368351	A	A	B
ENSMUSG00000141880.1	ENSMUSG00000141880	chr1:21363072-21376737	A	A	B
ENSMUSG00000093963.2	Gm21909	chr1:21382741-21386544	A	A	B
ENSMUSG00000141838.1	ENSMUSG00000141838	chr1:21399613-21435444	A	A	B
ENSMUSG00000067750.4	Khdc1a	chr1:21419865-21422424	A	A	B
ENSMUSG00000086194.2	Gm16329	chr1:21424229-21425340	A	A	B
ENSMUSG00000141922.1	ENSMUSG00000141922	chr1:21434275-21439181	A	A	B
ENSMUSG00000094436.2	Gm16327	chr1:21435027-21435254	A	A	B
ENSMUSG00000041722.8	Khdc1c	chr1:21438555-21441069	A	A	B
ENSMUSG00000085507.2	Gm2709	chr1:21442894-21443988	A	A	B
ENSMUSG00000094926.2	Gm16533	chr1:21449779-21450006	A	A	B
ENSMUSG00000085079.4	Khdc1b	chr1:21453780-21456597	A	A	B
ENSMUSG00000129191.1	ENSMUSG00000129191	chr1:21457052-21461904	A	A	B
ENSMUSG00000085679.3	Gm16328	chr1:21461130-21461325	A	A	B
ENSMUSG00000028033.17	Kcnq5	chr1:21468627-22032166	A	A	B
ENSMUSG00000104138.2	Gm36949	chr1:21524915-21527241	A	A	B
ENSMUSG00000128794.1	ENSMUSG00000128794	chr1:21531491-21572729	A	A	B
ENSMUSG00000082935.4	Gm7658	chr1:21582157-21583280	A	A	B
ENSMUSG00000103748.2	Gm38243	chr1:21909172-21910738	A	A	B
ENSMUSG00000124418.1	ENSMUSG00000124418	chr1:21974775-21986407	A	A	B
ENSMUSG00000123368.1	ENSMUSG00000123368	chr1:22030904-22043802	A	A	B
ENSMUSG00000099692.2	Gm5696	chr1:22100288-22100839	A	A	B
ENSMUSG00000140384.1	ENSMUSG00000140384	chr1:22115379-22140369	A	A	B
ENSMUSG00000124412.1	ENSMUSG00000124412	chr1:22155445-22163461	A	A	B
ENSMUSG00000100418.2	Gm28239	chr1:22308073-22308519	A	A	B
ENSMUSG00000128972.1	ENSMUSG00000128972	chr1:22344874-22345628	A	A	B
ENSMUSG00000135509.1	ENSMUSG00000135509	chr1:22345673-22372192	A	A	B
ENSMUSG00000041670.20	Rims1	chr1:22356475-22845203	A	A	B
ENSMUSG00000097642.2	Gm26866	chr1:22779845-22780646	A	A	B
ENSMUSG00000131366.1	ENSMUSG00000131366	chr1:22806981-22813534	A	A	B
ENSMUSG00000141541.1	ENSMUSG00000141541	chr1:22813622-22816733	A	A	B
ENSMUSG00000128277.1	ENSMUSG00000128277	chr1:22998559-23007997	A	A	B
ENSMUSG00000101468.2	Gm7761	chr1:23023944-23026206	A	A	B
ENSMUSG00000101227.3	Gm29506	chr1:23087376-23274754	A	A	B
ENSMUSG00000073730.3	Ppp1r14bl	chr1:23139554-23141334	A	A	B
ENSMUSG00000141721.1	ENSMUSG00000141721	chr1:23151303-23159941	A	A	B
ENSMUSG00000141755.1	ENSMUSG00000141755	chr1:23162794-23166971	A	A	B
ENSMUSG00000089553.3	Gm24176	chr1:23284292-23284412	A	A	B
ENSMUSG00000102766.2	Gm6420	chr1:23294766-23295488	A	A	B
ENSMUSG00000134304.1	ENSMUSG00000134304	chr1:23295327-23311354	A	A	B
ENSMUSG00000065405.5	Mir30a	chr1:23311350-23311420	A	A	B
ENSMUSG00000097970.2	Gm27028	chr1:23330618-23331016	A	A	B
ENSMUSG00000065567.3	Mir30c-2	chr1:23330782-23330865	A	A	B
ENSMUSG00000100775.2	Gm29107	chr1:23332810-23333156	A	A	B
ENSMUSG00000133147.1	ENSMUSG00000133147	chr1:23340422-23345386	A	A	B
ENSMUSG00000101226.2	Gm20954	chr1:23385037-23385680	A	A	B
ENSMUSG00000026158.12	Ogfrl1	chr1:23405505-23436853	A	A	B
ENSMUSG00000138593.1	ENSMUSG00000138593	chr1:23500658-23502878	A	A	B
ENSMUSG00000097920.2	Gm7784	chr1:23518620-23519608	A	A	B
ENSMUSG00000099503.3	Gm28822	chr1:23613331-23636859	A	A	B
ENSMUSG00000142633.1	ENSMUSG00000142633	chr1:23638439-23644800	A	A	B
ENSMUSG00000026156.9	B3gat2	chr1:23800834-23888239	A	A	B
ENSMUSG00000026155.14	Smap1	chr1:23883927-23961398	A	A	B
ENSMUSG00000141937.1	ENSMUSG00000141937	chr1:24010656-24017716	A	A	B
ENSMUSG00000141893.1	ENSMUSG00000141893	chr1:24016741-24039725	A	A	B
ENSMUSG00000026154.5	Sdhaf4	chr1:24035020-24044737	A	A	B
ENSMUSG00000102495.2	Gm26524	chr1:24044586-24044975	A	A	B
ENSMUSG00000026153.16	Fam135a	chr1:24050174-24139422	A	A	B
ENSMUSG00000143955.1	ENSMUSG00000143955	chr1:24139109-24140213	A	A	B
ENSMUSG00000102398.2	Gm37580	chr1:24139706-24142505	A	A	B
ENSMUSG00000122847.1	ENSMUSG00000122847	chr1:24147122-24174262	A	A	B
ENSMUSG00000097670.2	Gm26607	chr1:24164356-24165222	A	A	B
ENSMUSG00000026147.17	Col9a1	chr1:24216691-24291765	A	A	B
ENSMUSG00000026141.14	Col19a1	chr1:24300971-24626553	A	A	B
ENSMUSG00000125396.1	ENSMUSG00000125396	chr1:24377614-24454743	A	A	B
ENSMUSG00000125434.1	ENSMUSG00000125434	chr1:24401230-24402303	A	A	B
ENSMUSG00000077463.3	Gm26418	chr1:24587922-24588058	A	A	B
ENSMUSG00000099997.2	Tubb4b-ps2	chr1:24633168-24634504	A	A	B
ENSMUSG00000100131.2	Gm28439	chr1:24650616-24651491	A	A	B
ENSMUSG00000067736.3	Gm10222	chr1:24651488-24651781	A	A	B
ENSMUSG00000138098.1	ENSMUSG00000138098	chr1:24651850-24652265	A	A	B
ENSMUSG00000101939.2	Gm28438	chr1:24651856-24652200	A	A	B
ENSMUSG00000101111.2	Gm28437	chr1:24652270-24653052	A	A	B
ENSMUSG00000100862.2	Atp6-ps	chr1:24653055-24653732	A	A	B
ENSMUSG00000102070.2	Gm28661	chr1:24653966-24654646	A	A	B
ENSMUSG00000101249.2	Gm29216	chr1:24654787-24655278	A	A	B
ENSMUSG00000127021.1	ENSMUSG00000127021	chr1:24717111-24718211	A	A	B
ENSMUSG00000073725.9	Lmbrd1	chr1:24717711-24805382	A	A	B
ENSMUSG00000133176.1	ENSMUSG00000133176	chr1:24839078-24841674	A	A	B
ENSMUSG00000129414.1	ENSMUSG00000129414	chr1:24858603-24877196	A	A	B
ENSMUSG00000143216.1	ENSMUSG00000143216	chr1:24903623-24909302	A	A	B
ENSMUSG00000100808.2	Gm28594	chr1:24949542-24950740	A	A	B
ENSMUSG00000130976.1	ENSMUSG00000130976	chr1:24978353-24982596	A	A	B
ENSMUSG00000100483.2	Gm28237	chr1:25002290-25004239	A	A	B
ENSMUSG00000135830.1	ENSMUSG00000135830	chr1:25050803-25052291	A	A	B
ENSMUSG00000100450.2	Gm9443	chr1:25051022-25051837	A	A	B
ENSMUSG00000099392.3	Gm29414	chr1:25065590-25066380	A	A	B
ENSMUSG00000122244.1	ENSMUSG00000122244	chr1:25066388-25125071	A	A	B
ENSMUSG00000033569.18	Adgrb3	chr1:25106557-25868788	A	A	B
ENSMUSG00000080849.2	Gm15702	chr1:25262811-25263254	A	A	B
ENSMUSG00000122289.1	ENSMUSG00000122289	chr1:25266150-25273241	A	A	B
ENSMUSG00000104257.2	Gm20172	chr1:25315485-25317035	A	A	B
ENSMUSG00000119153.1	Gm22260	chr1:25318526-25318632	A	A	B
ENSMUSG00000102296.2	Gm37543	chr1:25323299-25324329	A	A	B
ENSMUSG00000103209.2	Gm37331	chr1:25335593-25338967	A	A	B
ENSMUSG00000104027.2	Gm37211	chr1:25353357-25356789	A	A	B
ENSMUSG00000102407.2	Gm37862	chr1:25364947-25367479	A	A	B
ENSMUSG00000103214.2	Gm38286	chr1:25385059-25388163	A	A	B
ENSMUSG00000104100.2	Gm37880	chr1:25401645-25404901	A	A	B
ENSMUSG00000084740.3	Gm25294	chr1:25490152-25490255	A	A	B
ENSMUSG00000103889.2	Gm37011	chr1:25647331-25650265	A	A	B
ENSMUSG00000101301.2	Gm29214	chr1:25654027-25654596	A	A	B
ENSMUSG00000104221.2	Gm37051	chr1:25659319-25662261	A	A	B
ENSMUSG00000102250.2	Gm38260	chr1:25711326-25715320	A	A	B
ENSMUSG00000102317.2	Gm37628	chr1:25725143-25730582	A	A	B
ENSMUSG00000133748.1	ENSMUSG00000133748	chr1:25737078-25739557	A	A	B
ENSMUSG00000103563.2	8030445P17Rik	chr1:25761119-25763859	A	A	B
ENSMUSG00000102465.2	Gm38198	chr1:25774470-25778050	A	A	B
ENSMUSG00000102659.2	Gm37077	chr1:25794424-25798114	A	A	B
ENSMUSG00000103924.2	Gm37895	chr1:25814838-25819387	A	A	B
ENSMUSG00000104132.2	Gm36952	chr1:25836362-25839986	A	A	B
ENSMUSG00000102747.2	Gm37602	chr1:25843178-25846487	A	A	B
ENSMUSG00000102386.2	2900022M07Rik	chr1:25848037-25849053	A	A	B
ENSMUSG00000103004.2	2900002M20Rik	chr1:25863471-25863800	A	A	B
ENSMUSG00000135201.1	Gm9884	chr1:25869504-25870651	A	A	B
ENSMUSG00000104516.2	Gm9884	chr1:25869738-25870959	A	A	B
ENSMUSG00000130306.1	ENSMUSG00000130306	chr1:25927067-25954891	A	A	B
ENSMUSG00000101618.2	Gm18443	chr1:26035685-26036240	A	A	B
ENSMUSG00000099458.2	Gm19123	chr1:26505317-26505967	A	A	B
ENSMUSG00000088111.3	Gm24064	chr1:26605914-26606019	A	A	B
ENSMUSG00000140232.1	ENSMUSG00000140232	chr1:26656039-26814275	A	A	B
ENSMUSG00000073722.4	Spata31e2	chr1:26720895-26726541	A	A	B
ENSMUSG00000119695.1	n-R5s209	chr1:26998184-26998302	A	A	B
ENSMUSG00000133566.1	ENSMUSG00000133566	chr1:27208285-27285978	A	A	B
ENSMUSG00000100310.2	Gm19641	chr1:27375433-27375849	A	A	B
ENSMUSG00000129952.1	ENSMUSG00000129952	chr1:27482287-27566952	A	A	B
ENSMUSG00000101514.4	Gm5524	chr1:27923059-27941916	A	A	B
ENSMUSG00000101033.2	Gm18776	chr1:27939500-27940153	A	A	B
ENSMUSG00000101372.2	Gm19028	chr1:28028991-28030863	A	A	B
ENSMUSG00000129466.1	ENSMUSG00000129466	chr1:28267662-28271758	A	A	B
ENSMUSG00000141222.1	ENSMUSG00000141222	chr1:28296657-28353928	A	A	B
ENSMUSG00000139702.1	ENSMUSG00000139702	chr1:28575693-28598116	A	A	B
ENSMUSG00000103241.2	Gm38089	chr1:28608999-28610512	A	A	B
ENSMUSG00000086240.5	Gm7846	chr1:28619580-28619853	A	A	B
ENSMUSG00000138065.1	ENSMUSG00000138065	chr1:28780057-28934695	A	A	B
ENSMUSG00000048411.5	Spata31e5	chr1:28815198-28819333	A	A	B
ENSMUSG00000081557.3	Gm5697	chr1:28839321-28841802	A	A	B
ENSMUSG00000058590.3	Gm6462	chr1:28977117-28977420	A	A	B
ENSMUSG00000124238.1	ENSMUSG00000124238	chr1:29103621-29107261	A	A	B
ENSMUSG00000101235.2	Gm18033	chr1:29258781-29259330	A	A	B
ENSMUSG00002075209.1	Gm55767	chr1:29320045-29320156	A	A	B
ENSMUSG00002076857.1	Gm55769	chr1:29340561-29340660	A	A	B
ENSMUSG00002074912.1	Gm55770	chr1:29400356-29400451	A	A	B
ENSMUSG00000128221.1	ENSMUSG00000128221	chr1:29460431-29461114	A	A	B
ENSMUSG00000099257.3	Mir6342	chr1:29460569-29460693	A	A	B
ENSMUSG00000099492.2	Gm5525	chr1:29523685-29524996	A	A	B
ENSMUSG00000123191.1	ENSMUSG00000123191	chr1:29568863-29573005	A	A	B
ENSMUSG00000118548.2	Gm53035	chr1:29852235-29853519	A	A	B
ENSMUSG00000101726.2	Gm7858	chr1:29969175-29969796	A	A	B
ENSMUSG00002075317.1	Gm55771	chr1:30025015-30025124	A	A	B
ENSMUSG00000127937.1	ENSMUSG00000127937	chr1:30130274-30301665	A	A	B
ENSMUSG00002075289.1	Gm55772	chr1:30372372-30372478	A	A	B
ENSMUSG00000124992.1	ENSMUSG00000124992	chr1:30522104-30569020	A	A	B
ENSMUSG00000125037.1	ENSMUSG00000125037	chr1:30541502-30568006	A	A	B
ENSMUSG00000053185.4	Gm9898	chr1:30672635-30794780	A	A	B
ENSMUSG00000142156.1	ENSMUSG00000142156	chr1:30757807-30758665	A	A	B
ENSMUSG00000100261.2	Gm6473	chr1:30808768-30810896	A	A	B
ENSMUSG00000101180.2	Gm2914	chr1:30833629-30833956	A	A	B
ENSMUSG00000048874.16	Phf3	chr1:30841420-30913002	A	A	B
ENSMUSG00000103783.2	Gm37522	chr1:30872629-30875512	A	A	B
ENSMUSG00000104315.2	Gm37906	chr1:30904585-30907619	A	A	B
ENSMUSG00000128750.1	ENSMUSG00000128750	chr1:30914013-30925972	A	A	B
ENSMUSG00000026064.17	Ptp4a1	chr1:30979383-30988390	A	A	B
ENSMUSG00000117310.3	Ptp4a1	chr1:30979383-30988851	A	A	B
ENSMUSG00000139019.1	ENSMUSG00000139019	chr1:30988893-30990785	A	A	B
ENSMUSG00000117091.2	Alyreffm3	chr1:31016324-31017049	A	A	B
ENSMUSG00000086726.4	Gm9458	chr1:31025306-31026034	A	A	B
ENSMUSG00000086727.10	Alyreffm1	chr1:31036933-31261765	A	A	B
ENSMUSG00000100910.3	Gm29128	chr1:31058449-31189217	A	A	B
ENSMUSG00000125934.1	ENSMUSG00000125934	chr1:31102663-31122413	A	A	B
ENSMUSG00002076113.1	Gm55778	chr1:31161806-31161943	A	A	B
ENSMUSG00000099796.2	Gm7893	chr1:31203630-31203854	A	A	B
ENSMUSG00000050217.14	Lgsn	chr1:31215482-31243806	A	A	B
ENSMUSG00000026063.5	Dnaaf6rt	chr1:31261919-31263369	A	A	B
ENSMUSG00000077664.3	Gm26145	chr1:31298674-31298800	A	A	B
ENSMUSG00000100205.2	Gm4850	chr1:31306407-31306965	A	A	B
ENSMUSG00000100592.2	Gm28645	chr1:31313973-31314536	A	A	B
ENSMUSG00000094215.4	Alyreffm2	chr1:31326026-31326787	A	A	B
ENSMUSG00000124860.1	ENSMUSG00000124860	chr1:31368809-31372846	A	A	B
ENSMUSG00000101093.2	Eef1a1-ps2	chr1:31598621-31600481	A	A	B
ENSMUSG00000070960.5	Gm19680	chr1:31654230-31655742	A	A	B
ENSMUSG00000088620.3	Gm23032	chr1:31695713-31695819	A	A	B
ENSMUSG00000082159.3	Gm7910	chr1:31775138-31775972	A	A	B
ENSMUSG00000124101.1	ENSMUSG00000124101	chr1:32156452-32163703	A	A	B
ENSMUSG00000142221.1	ENSMUSG00000142221	chr1:32191064-32200151	A	A	B
ENSMUSG00000026058.12	Khdrbs2	chr1:32211795-32697649	A	A	B
ENSMUSG00000064688.3	Gm25814	chr1:32252214-32252320	A	A	B
ENSMUSG00000103482.2	Gm37999	chr1:32512838-32514646	A	A	B
ENSMUSG00000104498.2	Gm37110	chr1:32524396-32526023	A	A	B
ENSMUSG00000104313.2	Gm37911	chr1:32535525-32537069	A	A	B
ENSMUSG00000102865.2	Gm9839	chr1:32558644-32560080	A	A	B
ENSMUSG00000102321.2	Gm37792	chr1:32578109-32581521	A	A	B
ENSMUSG00000091318.3	Semp2l1	chr1:32582767-32586375	A	A	B
ENSMUSG00000089489.3	Gm24732	chr1:32607440-32607502	A	A	B
ENSMUSG00000104433.2	Gm37426	chr1:32749260-32751729	A	A	B
ENSMUSG00002076392.1	Gm55794	chr1:32765720-32766011	A	A	B
ENSMUSG00000102926.2	Gm37151	chr1:33006565-33011571	A	A	B
ENSMUSG00000100497.2	Gm28624	chr1:33067241-33069371	A	A	B
ENSMUSG00000102917.2	Gm37724	chr1:33104211-33105431	A	A	B
ENSMUSG00000100481.2	Gm7114	chr1:33139988-33141776	A	A	B
ENSMUSG00000100590.2	Gm4785	chr1:33147986-33148736	A	A	B
ENSMUSG00000131675.1	ENSMUSG00000131675	chr1:33172315-33215139	A	A	B
ENSMUSG00000088750.3	Gm24901	chr1:33231074-33231183	A	A	B
ENSMUSG00000104230.3	Gm37591	chr1:33233381-33254567	A	A	B
ENSMUSG00000101754.3	Gm2987	chr1:33275020-33276712	A	A	B
ENSMUSG00000137049.1	ENSMUSG00000137049	chr1:33284104-33286140	A	A	B
ENSMUSG00000065223.4	Gm25792	chr1:33332757-33332856	A	A	B
ENSMUSG00000100318.3	Gm18799	chr1:33354751-33355663	A	A	B
ENSMUSG00000132768.1	ENSMUSG00000132768	chr1:33402308-33431033	A	A	B
ENSMUSG00000101612.3	Gm7933	chr1:33410412-33412666	A	A	B
ENSMUSG00000065260.3	Gm23453	chr1:33461814-33461919	A	A	B
ENSMUSG00000026134.12	Prim2	chr1:33492891-33708876	A	A	B
ENSMUSG00000101682.2	Gm29228	chr1:33521182-33521599	A	A	B
ENSMUSG00000138807.1	ENSMUSG00000138807	chr1:33523103-33525279	A	A	B
ENSMUSG00000102714.2	Gm37618	chr1:33652839-33655913	A	A	B
ENSMUSG00000102093.2	Gm17813	chr1:33696862-33697189	A	A	B
ENSMUSG00000138851.1	ENSMUSG00000138851	chr1:33708879-33710609	A	A	B
ENSMUSG00000103746.3	1700001G17Rik	chr1:33708900-33710163	A	A	B
ENSMUSG00000102198.2	Gm38173	chr1:33710996-33713309	A	A	B
ENSMUSG00000121274.2	Gm57180	chr1:33751553-33759331	A	A	B
ENSMUSG00000004768.15	Rab23	chr1:33758968-33781645	A	A	B
ENSMUSG00000042215.9	Bag2	chr1:33784565-33796876	A	A	B
ENSMUSG00000103072.2	Gm37905	chr1:33787088-33787428	A	A	B
ENSMUSG00000042197.14	Zfp451	chr1:33800626-33853676	A	A	B
ENSMUSG00000123811.1	ENSMUSG00000123811	chr1:33853704-33855211	A	A	B
ENSMUSG00000081402.5	Gm15455	chr1:33875205-33877761	A	A	B
ENSMUSG00000123789.1	ENSMUSG00000123789	chr1:33875422-33878614	A	A	B
ENSMUSG00000042182.17	Bend6	chr1:33891133-33946897	A	A	B
ENSMUSG00000104416.2	Gm37067	chr1:33928571-33930198	A	A	B
ENSMUSG00000026131.22	Dst	chr1:33947306-34347742	A	A	B
ENSMUSG00000103596.2	Gm37354	chr1:33961536-33963919	A	A	B
ENSMUSG00000099382.2	Gm28631	chr1:34002433-34002766	A	A	B
ENSMUSG00000084506.3	Gm23792	chr1:34020491-34020583	A	A	B
ENSMUSG00000127497.1	ENSMUSG00000127497	chr1:34049889-34051170	A	A	B
ENSMUSG00000103364.2	Gm38157	chr1:34071181-34072878	A	A	B
ENSMUSG00000105982.3	Mir6896	chr1:34156440-34156512	A	A	B
ENSMUSG00000096992.5	Gm26788	chr1:34197658-34217527	A	A	B
ENSMUSG00000103001.2	A930005N03Rik	chr1:34308963-34310209	A	A	B
ENSMUSG00000143827.1	ENSMUSG00000143827	chr1:34313153-34314994	A	A	B
ENSMUSG00000126561.1	ENSMUSG00000126561	chr1:34347078-34348130	A	A	B
ENSMUSG00000143057.1	ENSMUSG00000143057	chr1:34354866-34355392	A	A	B
ENSMUSG00000104397.2	Gm37958	chr1:34368514-34369388	A	A	B
ENSMUSG00000102839.2	Gm37385	chr1:34389856-34390242	A	A	B
ENSMUSG00000141576.1	ENSMUSG00000141576	chr1:34406286-34415425	A	A	B
ENSMUSG00000101206.2	Gm5266	chr1:34406452-34408084	A	A	B
ENSMUSG00000142399.1	ENSMUSG00000142399	chr1:34438387-34442128	A	A	B
ENSMUSG00000102336.4	Gm37233	chr1:34444160-34474254	A	A	B
ENSMUSG00000101462.4	Gm3052	chr1:34454131-34454959	A	A	B
ENSMUSG00000121838.1	ENSMUSG00000121838	chr1:34454844-34457067	A	A	B
ENSMUSG00000092852.3	Mir5103	chr1:34472202-34472280	A	A	B
ENSMUSG00000042111.10	Ccdc115	chr1:34475751-34478753	A	A	B
ENSMUSG00000101711.2	Gm28306	chr1:34478592-34483811	A	A	B
ENSMUSG00000026127.14	Imp4	chr1:34478932-34488437	A	A	B
ENSMUSG00000100280.5	Gm28417	chr1:34497795-34512319	A	A	B
ENSMUSG00000026126.16	Ptpn18	chr1:34498843-34514814	A	A	B
ENSMUSG00000101223.9	4930568A12Rik	chr1:34516216-34538161	A	A	B
ENSMUSG00000140102.1	ENSMUSG00000140102	chr1:34523506-34526454	A	A	B
ENSMUSG00000026125.10	Prss39	chr1:34537491-34542144	A	A	B
ENSMUSG00000132507.1	ENSMUSG00000132507	chr1:34548169-34549552	A	A	B
ENSMUSG00000128226.1	ENSMUSG00000128226	chr1:34561333-34563599	A	A	B
ENSMUSG00000101116.2	Gm28416	chr1:34562797-34563088	A	A	B
ENSMUSG00000026124.5	Cfc1	chr1:34574729-34583394	A	A	B
ENSMUSG00000101803.2	Gm28419	chr1:34577167-34577641	A	A	B
ENSMUSG00000037529.14	Prss40	chr1:34583049-34600024	A	A	B
ENSMUSG00000045815.6	1700101I19Rik	chr1:34618281-34618792	A	A	B
ENSMUSG00000045174.11	Amer3	chr1:34618738-34630025	A	A	B
ENSMUSG00000138441.1	ENSMUSG00000138441	chr1:34619525-34706069	A	A	B
ENSMUSG00000100524.2	Gm28418	chr1:34646378-34646800	A	A	B
ENSMUSG00000102499.2	Gm36984	chr1:34649653-34649887	A	A	B
ENSMUSG00000103521.2	Gm29730	chr1:34649989-34651384	A	A	B
ENSMUSG00000104098.2	AA619741	chr1:34674625-34675270	A	A	B
ENSMUSG00000138482.1	ENSMUSG00000138482	chr1:34704553-34706160	A	A	B
ENSMUSG00000037509.22	Arhgef4	chr1:34717269-34852390	A	A	B
ENSMUSG00000125398.1	ENSMUSG00000125398	chr1:34724505-34728620	A	A	B
ENSMUSG00000102537.2	Gm37224	chr1:34791856-34792003	A	A	B
ENSMUSG00000102612.2	Gm37845	chr1:34792204-34792558	A	A	B
ENSMUSG00000118272.2	Smim39	chr1:34840875-34841045	A	A	B
ENSMUSG00000104002.3	Gm38336	chr1:34848441-34850989	A	A	B
ENSMUSG00000037503.13	Fam168b	chr1:34852300-34882146	A	A	B
ENSMUSG00000104358.2	Gm37127	chr1:34862606-34865641	A	A	B
ENSMUSG00000026123.12	Plekhb2	chr1:34889057-34918661	A	A	B
ENSMUSG00000103716.2	Gm19430	chr1:34967590-34969726	A	A	B
ENSMUSG00000103548.2	Gm37670	chr1:35008708-35008936	A	A	B
ENSMUSG00000103760.2	Gm8009	chr1:35009146-35009581	A	A	B
ENSMUSG00000103997.2	Gm38027	chr1:35024737-35024971	A	A	B
ENSMUSG00000132530.1	ENSMUSG00000132530	chr1:35037212-35058373	A	A	B
ENSMUSG00000131914.1	ENSMUSG00000131914	chr1:35184509-35186508	A	A	B
ENSMUSG00000077231.3	Gm25096	chr1:35218037-35218165	A	A	B
ENSMUSG00000141296.1	ENSMUSG00000141296	chr1:35255039-35256731	A	A	B
ENSMUSG00000135071.1	ENSMUSG00000135071	chr1:35399248-35404016	A	A	B
ENSMUSG00000135032.1	ENSMUSG00000135032	chr1:35401961-35424454	A	A	B
ENSMUSG00000141845.1	ENSMUSG00000141845	chr1:35616137-35619673	A	A	B
ENSMUSG00000104417.3	Gm37068	chr1:35655994-35788718	A	A	B
ENSMUSG00000064601.3	Gm25634	chr1:35800683-35800787	A	A	B
ENSMUSG00000101714.2	Gm28415	chr1:35846055-35849543	A	A	B
ENSMUSG00000102531.3	1110002O04Rik	chr1:35864867-35920212	A	A	B
ENSMUSG00000138845.1	ENSMUSG00000138845	chr1:35981009-36004873	A	A	B
ENSMUSG00000138886.1	ENSMUSG00000138886	chr1:35994732-35996867	A	A	B
ENSMUSG00000103096.2	Gm8022	chr1:35998000-35998903	A	A	B
ENSMUSG00000102279.2	Gm37146	chr1:36021041-36025454	A	A	B
ENSMUSG00000143922.1	ENSMUSG00000143922	chr1:36024660-36031884	A	A	B
ENSMUSG00000103708.4	Gm33222	chr1:36040785-36050321	A	A	B
ENSMUSG00000104201.3	4930535G08Rik	chr1:36050111-36050980	A	A	B
ENSMUSG00000140889.1	ENSMUSG00000140889	chr1:36054300-36105346	A	A	B
ENSMUSG00000140969.1	ENSMUSG00000140969	chr1:36055850-36060639	A	A	B
ENSMUSG00000102434.2	Gm38049	chr1:36068728-36070099	A	A	B
ENSMUSG00000140927.1	ENSMUSG00000140927	chr1:36098136-36105477	A	A	B
ENSMUSG00000045216.8	Hs6st1	chr1:36107481-36145527	A	A	B
ENSMUSG00000122855.1	ENSMUSG00000122855	chr1:36131170-36137690	A	A	B
ENSMUSG00000104523.2	Gm37335	chr1:36144465-36145527	A	A	B
ENSMUSG00000102202.4	Gm33280	chr1:36169620-36177827	A	A	B
ENSMUSG00000037470.15	Uggt1	chr1:36179108-36283801	A	A	B
ENSMUSG00000098752.3	Mir6897	chr1:36183333-36183394	A	A	B
ENSMUSG00000136261.1	ENSMUSG00000136261	chr1:36283449-36289623	B	A	B
ENSMUSG00000134347.1	ENSMUSG00000134347	chr1:36299990-36301833	A	A	B
ENSMUSG00000047180.9	Neurl3	chr1:36303678-36313760	A	A	B
ENSMUSG00000125625.1	ENSMUSG00000125625	chr1:36312654-36313341	A	A	B
ENSMUSG00000132917.1	ENSMUSG00000132917	chr1:36343973-36346705	A	A	A
ENSMUSG00000037447.17	Arid5a	chr1:36346814-36363110	B	A	A
ENSMUSG00000131496.1	ENSMUSG00000131496	chr1:36351234-36354194	B	A	A
ENSMUSG00000102762.3	4930403P22Rik	chr1:36371734-36372517	B	A	A
ENSMUSG00000010453.13	Kansl3	chr1:36374811-36408262	B	A	A
ENSMUSG00000098680.3	Mir6898	chr1:36387763-36387839	B	A	B
ENSMUSG00000037432.16	Fer1l5	chr1:36411372-36461191	B	A	A
ENSMUSG00000001143.14	Lman2l	chr1:36458952-36484352	B	A	A
ENSMUSG00000137055.1	ENSMUSG00000137055	chr1:36472373-36483289	B	A	A
ENSMUSG00000137017.1	ENSMUSG00000137017	chr1:36484071-36506924	B	A	A
ENSMUSG00000137090.1	ENSMUSG00000137090	chr1:36504299-36510643	B	A	A
ENSMUSG00000037408.11	Cnnm4	chr1:36510701-36547845	B	A	A
ENSMUSG00000104316.2	Gm37909	chr1:36513033-36515191	B	A	A
ENSMUSG00002075980.1	Gm56056	chr1:36545643-36545783	B	A	A
ENSMUSG00000001138.14	Cnnm3	chr1:36550948-36567318	B	A	A
ENSMUSG00000102845.2	Gm38033	chr1:36566615-36567318	B	A	A
ENSMUSG00000067653.13	Ankrd23	chr1:36569269-36575964	B	A	A
ENSMUSG00000109510.2	Gm42417	chr1:36569274-36578510	B	A	A
ENSMUSG00000079610.10	Ankrd39	chr1:36576588-36586526	B	A	A
ENSMUSG00000126033.1	ENSMUSG00000126033	chr1:36579368-36585818	B	A	A
ENSMUSG00000026121.14	Sema4c	chr1:36587720-36597430	B	A	A
ENSMUSG00000087589.5	D430040D24Rik	chr1:36596782-36617346	B	A	A
ENSMUSG00000046337.19	Fam178b	chr1:36601773-36722264	B	A	A
ENSMUSG00000089906.2	Gm6428	chr1:36640883-36641227	B	A	A
ENSMUSG00002075377.1	Gm56095	chr1:36703046-36703120	B	A	A
ENSMUSG00000061518.12	Cox5b	chr1:36730530-36732762	B	A	A
ENSMUSG00000037351.10	Actr1b	chr1:36737195-36753503	B	A	A
ENSMUSG00000102416.5	4933424G06Rik	chr1:36749230-36797034	B	A	A
ENSMUSG00000104237.3	Gm33533	chr1:36763249-36783873	B	A	A
ENSMUSG00000026117.11	Zap70	chr1:36800879-36821899	B	A	A
ENSMUSG00000121718.1	ENSMUSG00000121718	chr1:36803944-36804253	B	A	A
ENSMUSG00000097291.3	Gm18828	chr1:36804099-36804955	B	A	A
ENSMUSG00000141655.1	ENSMUSG00000141655	chr1:36828033-36831071	B	A	A
ENSMUSG00000026116.12	Tmem131	chr1:36831272-36982747	B	A	A
ENSMUSG00000127057.1	ENSMUSG00000127057	chr1:36836857-36841440	B	A	A
ENSMUSG00000103016.2	Gm37506	chr1:36910984-36911126	B	A	A
ENSMUSG00000102930.2	Gm38115	chr1:36952682-36955620	A	A	A
ENSMUSG00000103159.2	F830112A20Rik	chr1:36961878-36965429	B	A	A
ENSMUSG00000080054.4	Rpl12-ps1	chr1:36997011-36997508	A	A	B
ENSMUSG00000136074.1	ENSMUSG00000136074	chr1:37015332-37018358	B	A	B
ENSMUSG00000142066.1	ENSMUSG00000142066	chr1:37025398-37025510	A	A	A
ENSMUSG00000129112.1	ENSMUSG00000129112	chr1:37039770-37042956	B	A	B
ENSMUSG00000119706.1	n-R5s210	chr1:37044520-37044638	B	A	A
ENSMUSG00000050122.21	Vwa3b	chr1:37065677-37226694	A	A	B
ENSMUSG00000131940.1	ENSMUSG00000131940	chr1:37066738-37067696	A	A	A
ENSMUSG00000141881.1	ENSMUSG00000141881	chr1:37078031-37080323	A	A	B
ENSMUSG00000103603.3	Gm37020	chr1:37171354-37189094	A	A	B
ENSMUSG00000131689.1	ENSMUSG00000131689	chr1:37236796-37248569	A	A	B
ENSMUSG00000026114.15	Cnga3	chr1:37253515-37302465	B	A	B
ENSMUSG00000125286.1	ENSMUSG00000125286	chr1:37299438-37309280	B	A	A
ENSMUSG00000139275.1	ENSMUSG00000139275	chr1:37337075-37338793	B	A	A
ENSMUSG00000102231.2	1700074A21Rik	chr1:37338433-37338778	B	A	A
ENSMUSG00000026113.18	Inpp4a	chr1:37338946-37449817	B	A	A
ENSMUSG00000086064.3	4930439A04Rik	chr1:37368724-37373286	B	A	B
ENSMUSG00000102879.2	Gm37135	chr1:37370052-37370585	B	A	A
ENSMUSG00000026112.8	Coa5	chr1:37456165-37469184	B	A	A
ENSMUSG00000026111.16	Unc50	chr1:37469220-37478205	B	A	A
ENSMUSG00000026110.16	Mgat4a	chr1:37478421-37580097	B	A	A
ENSMUSG00000103948.2	4930594C11Rik	chr1:37524932-37527686	B	A	A
ENSMUSG00000087233.2	Gm43213	chr1:37526274-37528063	B	A	A
ENSMUSG00000134351.1	ENSMUSG00000134351	chr1:37528996-37536509	B	A	A
ENSMUSG00000129018.1	ENSMUSG00000129018	chr1:37599034-37602475	B	A	B
ENSMUSG00000143477.1	ENSMUSG00000143477	chr1:37609940-37621668	A	A	B
ENSMUSG00000122996.1	ENSMUSG00000122996	chr1:37622086-37625127	A	A	B
ENSMUSG00000143598.1	ENSMUSG00000143598	chr1:37642301-37649257	A	A	B
ENSMUSG00000026090.17	Cracdl	chr1:37650758-37759166	B	A	B
ENSMUSG00000089767.3	4930556I23Rik	chr1:37653340-37656933	A	A	A
ENSMUSG00000139392.1	ENSMUSG00000139392	chr1:37692551-37734653	A	A	A
ENSMUSG00000104365.2	4930470B04Rik	chr1:37699803-37701728	A	A	A
ENSMUSG00000102650.2	Gm19863	chr1:37733528-37735745	A	A	A
ENSMUSG00000060771.16	Tsga10	chr1:37793857-37905510	A	A	B
ENSMUSG00000097268.2	Gm26805	chr1:37904380-37910469	A	A	B
ENSMUSG00000037216.6	Lipt1	chr1:37910819-37915309	A	A	B
ENSMUSG00000026088.16	Mitd1	chr1:37913882-37929492	A	A	A
ENSMUSG00000026087.12	Mrpl30	chr1:37929558-37937616	A	A	B
ENSMUSG00000061584.7	Lyg2	chr1:37945004-37955574	A	A	B
ENSMUSG00000087374.2	Gm15457	chr1:37972677-37993217	A	A	B
ENSMUSG00000026085.12	Lyg1	chr1:37985817-37996840	A	A	B
ENSMUSG00002076708.1	Gm56189	chr1:38013048-38013284	A	A	B
ENSMUSG00000058407.13	Txndc9	chr1:38024270-38036974	B	A	B
ENSMUSG00000026083.13	Eif5b	chr1:38037091-38094660	A	A	B
ENSMUSG00000135983.1	ENSMUSG00000135983	chr1:38062571-38070889	B	A	B
ENSMUSG00000026082.12	Rev1	chr1:38091867-38168882	A	A	B
ENSMUSG00000103804.2	Gm37062	chr1:38115376-38116386	A	A	A
ENSMUSG00000138890.1	ENSMUSG00000138890	chr1:38170666-38180192	A	A	B
ENSMUSG00000102716.3	Gm5099	chr1:38171163-38198973	A	A	B
ENSMUSG00000125331.1	ENSMUSG00000125331	chr1:38212937-38214039	A	A	B
ENSMUSG00000126108.1	ENSMUSG00000126108	chr1:38214122-38214798	A	A	B
ENSMUSG00000037138.19	Aff3	chr1:38216407-38704036	A	A	B
ENSMUSG00000127429.1	ENSMUSG00000127429	chr1:38236614-38237319	A	A	B
ENSMUSG00000085391.3	Gm16150	chr1:38274286-38286736	A	A	B
ENSMUSG00000085280.2	Gm16151	chr1:38346983-38351011	A	A	B
ENSMUSG00000133139.1	ENSMUSG00000133139	chr1:38405589-38417795	A	A	B
ENSMUSG00000087131.8	Gm16152	chr1:38424030-38433055	A	A	B
ENSMUSG00000102984.2	Gm34727	chr1:38526600-38527128	A	A	B
ENSMUSG00000122371.1	ENSMUSG00000122371	chr1:38659752-38664999	A	A	B
ENSMUSG00000102541.2	Gm38135	chr1:38761701-38762202	A	A	B
ENSMUSG00000103531.2	2610300A13Rik	chr1:38806265-38806767	A	A	B
ENSMUSG00000048814.12	Lonrf2	chr1:38832726-38875792	A	A	B
ENSMUSG00000026080.15	Chst10	chr1:38902948-38937242	A	A	B
ENSMUSG00000103647.2	Gm37707	chr1:38923835-38927153	A	A	B
ENSMUSG00000102447.2	Gm6621	chr1:38947026-38947797	A	A	B
ENSMUSG00000067604.9	Nms	chr1:38978230-38989357	A	A	B
ENSMUSG00000132153.1	ENSMUSG00000132153	chr1:39019847-39021126	A	A	B
ENSMUSG00000026078.11	Pdcl3	chr1:39024689-39036319	A	A	B
ENSMUSG00000103046.2	Gm37309	chr1:39031759-39033397	A	A	B
ENSMUSG00000135574.1	ENSMUSG00000135574	chr1:39044618-39054799	A	A	B
ENSMUSG00000135611.1	ENSMUSG00000135611	chr1:39046165-39052441	A	A	B
ENSMUSG00000124233.1	ENSMUSG00000124233	chr1:39065077-39119464	A	A	B
ENSMUSG00000124315.1	ENSMUSG00000124315	chr1:39082966-39084952	A	A	B
ENSMUSG00000104188.2	Gm37821	chr1:39087729-39096718	A	A	B
ENSMUSG00000103182.2	Gm37091	chr1:39120333-39122419	A	A	B
ENSMUSG00000132325.1	ENSMUSG00000132325	chr1:39141663-39145064	A	A	B
ENSMUSG00000098833.3	Mir6349	chr1:39225977-39226073	A	A	B
ENSMUSG00000026077.16	Npas2	chr1:39232812-39402317	A	A	B
ENSMUSG00000126345.1	ENSMUSG00000126345	chr1:39309905-39323986	A	A	B
ENSMUSG00000092553.2	Gm20428	chr1:39315364-39315646	A	A	B
ENSMUSG00000092563.2	Gm3617	chr1:39353980-39354534	A	A	B
ENSMUSG00000131701.1	ENSMUSG00000131701	chr1:39401627-39407399	A	A	B
ENSMUSG00000073702.12	Rpl31	chr1:39406923-39410992	A	A	B
ENSMUSG00000003134.11	Tbc1d8	chr1:39410573-39517836	A	A	B
ENSMUSG00000102607.2	Gm37265	chr1:39458129-39459013	A	A	B
ENSMUSG00000126978.1	ENSMUSG00000126978	chr1:39517893-39519597	A	A	B
ENSMUSG00000142229.1	ENSMUSG00000142229	chr1:39525300-39526656	A	A	B
ENSMUSG00000065629.4	Gm24826	chr1:39558614-39558828	A	A	B
ENSMUSG00002076218.1	Gm24826	chr1:39558614-39558829	A	A	B
ENSMUSG00000003135.16	Cnot11	chr1:39574073-39585970	A	A	B
ENSMUSG00000085894.3	Gm15832	chr1:39586651-39591083	A	A	B
ENSMUSG00000077704.3	Snord89	chr1:39587826-39587935	A	A	B
ENSMUSG00000048234.14	Rnf149	chr1:39590377-39616486	A	A	B
ENSMUSG00000064936.3	Gm23722	chr1:39612827-39612956	A	A	B
ENSMUSG00000141216.1	ENSMUSG00000141216	chr1:39628977-39630966	A	A	B
ENSMUSG00000134845.1	ENSMUSG00000134845	chr1:39631440-39638965	A	A	B
ENSMUSG00000102471.2	Gm5100	chr1:39636585-39637173	A	A	B
ENSMUSG00000050967.6	Creg2	chr1:39657574-39690642	A	A	B
ENSMUSG00000097083.3	D930019O06Rik	chr1:39689344-39703876	A	A	B
ENSMUSG00000057173.9	Rfx8	chr1:39704461-39760157	A	A	B
ENSMUSG00000128717.1	ENSMUSG00000128717	chr1:39728489-39732419	A	A	B
ENSMUSG00000141754.1	ENSMUSG00000141754	chr1:39760206-39796917	A	A	B
ENSMUSG00000091937.5	Gm3646	chr1:39841716-39844641	A	A	B
ENSMUSG00000101634.8	1700066B17Rik	chr1:39870066-39932037	A	A	B
ENSMUSG00000142690.1	ENSMUSG00000142690	chr1:39885395-39904727	A	A	B
ENSMUSG00000026074.16	Map4k4	chr1:39940073-40065470	A	A	B
ENSMUSG00000102985.2	4930456G14Rik	chr1:40088199-40089528	A	A	B
ENSMUSG00000097899.4	Gm16894	chr1:40094991-40125040	A	A	B
ENSMUSG00000026073.14	Il1r2	chr1:40113239-40164391	A	A	B
ENSMUSG00000102975.2	Gm37347	chr1:40127671-40130741	A	A	B
ENSMUSG00000131284.1	ENSMUSG00000131284	chr1:40171251-40179445	A	A	B
ENSMUSG00000131320.1	ENSMUSG00000131320	chr1:40178608-40180160	A	A	B
ENSMUSG00000134998.1	ENSMUSG00000134998	chr1:40187898-40192018	A	A	B
ENSMUSG00000137865.1	ENSMUSG00000137865	chr1:40201736-40202669	A	A	B
ENSMUSG00000026072.13	Il1r1	chr1:40264240-40356417	A	A	B
ENSMUSG00000103560.2	Gm38070	chr1:40277180-40283659	A	A	B
ENSMUSG00000070942.9	Il1rl2	chr1:40363770-40406722	A	A	B
ENSMUSG00000103230.2	Gm17970	chr1:40393012-40393696	A	A	B
ENSMUSG00000123550.1	ENSMUSG00000123550	chr1:40400464-40439583	A	A	B
ENSMUSG00000123634.1	ENSMUSG00000123634	chr1:40420353-40423104	A	A	B
ENSMUSG00000123590.1	ENSMUSG00000123590	chr1:40430781-40452026	A	A	B
ENSMUSG00000026069.16	Il1rl1	chr1:40468730-40504575	A	A	B
ENSMUSG00000026070.17	Il18r1	chr1:40504712-40540014	A	A	B
ENSMUSG00000026068.12	Il18rap	chr1:40554522-40590865	A	A	B
ENSMUSG00000104441.3	Gm35801	chr1:40611242-40619849	A	A	B
ENSMUSG00000026065.9	Slc9a4	chr1:40619241-40669885	A	A	B
ENSMUSG00000102676.2	Gm37435	chr1:40622055-40626001	A	A	B
ENSMUSG00000135694.1	ENSMUSG00000135694	chr1:40719384-40721031	A	A	B
ENSMUSG00000026062.13	Slc9a2	chr1:40719734-40808433	A	A	B
ENSMUSG00000103679.2	Gm37623	chr1:40730602-40736796	A	A	B
ENSMUSG00000103270.4	Gm37915	chr1:40810541-40824548	A	A	B
ENSMUSG00000041945.13	Mfsd9	chr1:40811198-40829847	A	A	B
ENSMUSG00000079588.4	Tmem182	chr1:40844761-40896047	A	A	B
ENSMUSG00000122729.1	ENSMUSG00000122729	chr1:40869435-40878450	A	A	B
ENSMUSG00000094136.3	Gm5973	chr1:40902897-40903392	A	A	B
ENSMUSG00000122427.1	ENSMUSG00000122427	chr1:40943418-40946122	A	A	B
ENSMUSG00000123469.1	ENSMUSG00000123469	chr1:41013589-41020687	A	A	B
ENSMUSG00000131862.1	ENSMUSG00000131862	chr1:41033855-41073106	A	A	B
ENSMUSG00000135609.1	ENSMUSG00000135609	chr1:41088996-41096312	A	A	B
ENSMUSG00000135647.1	ENSMUSG00000135647	chr1:41094887-41095467	A	A	B
ENSMUSG00000104072.3	4930448I06Rik	chr1:41206686-41227094	A	A	B
ENSMUSG00000135117.1	ENSMUSG00000135117	chr1:41466392-41471048	A	A	B
ENSMUSG00000142452.1	ENSMUSG00000142452	chr1:41534657-41572544	A	A	B
ENSMUSG00000100185.2	Gm28634	chr1:41566091-41568703	A	A	B
ENSMUSG00000140844.1	ENSMUSG00000140844	chr1:41609256-41641876	A	A	B
ENSMUSG00000135779.1	ENSMUSG00000135779	chr1:41656750-41716659	A	A	B
ENSMUSG00000135818.1	ENSMUSG00000135818	chr1:41671812-41692847	A	A	B
ENSMUSG00000100832.4	Gm29260	chr1:41782154-41978758	A	A	B
ENSMUSG00000122634.1	ENSMUSG00000122634	chr1:41927279-42022141	A	A	B
ENSMUSG00000100178.2	Gm5267	chr1:42142449-42143493	A	A	B
ENSMUSG00000130614.1	ENSMUSG00000130614	chr1:42147714-42157993	A	A	B
ENSMUSG00000101877.2	Gm8176	chr1:42218450-42219548	A	A	B
ENSMUSG00000053640.3	Gm9915	chr1:42268886-42270268	A	A	B
ENSMUSG00000101919.2	Gm29664	chr1:42277393-42277855	A	A	B
ENSMUSG00000127954.1	ENSMUSG00000127954	chr1:42293960-42298207	A	A	B
ENSMUSG00000101299.5	Gm28175	chr1:42298929-42426946	A	A	B
ENSMUSG00000100180.2	Gm28140	chr1:42363750-42395097	A	A	B
ENSMUSG00000141624.1	ENSMUSG00000141624	chr1:42438879-42519611	A	A	B
ENSMUSG00000129060.1	ENSMUSG00000129060	chr1:42520166-42530995	A	A	B
ENSMUSG00000129105.1	ENSMUSG00000129105	chr1:42530653-42534594	A	A	B
ENSMUSG00000103106.2	Gm37047	chr1:42530973-42534823	A	A	B
ENSMUSG00000129676.1	ENSMUSG00000129676	chr1:42599567-42616834	A	A	B
ENSMUSG00000129600.1	ENSMUSG00000129600	chr1:42611355-42644859	A	A	B
ENSMUSG00000060424.17	Pantr1	chr1:42629754-42734584	A	A	B
ENSMUSG00000129639.1	ENSMUSG00000129639	chr1:42676852-42707296	A	A	B
ENSMUSG00000097063.6	Pantr2	chr1:42687360-42752940	A	A	B
ENSMUSG00000104199.2	4930420N18Rik	chr1:42690886-42691561	A	A	B
ENSMUSG00000093436.8	Gm20646	chr1:42723408-42783959	A	A	B
ENSMUSG00000121019.2	Gm57163	chr1:42732521-42734003	A	A	B
ENSMUSG00000045515.5	Pou3f3	chr1:42734085-42742336	A	A	B
ENSMUSG00000129834.1	ENSMUSG00000129834	chr1:42761436-42762771	A	A	B
ENSMUSG00000099784.2	Dalir	chr1:42789872-42792041	A	A	B
ENSMUSG00000129717.1	ENSMUSG00000129717	chr1:42794017-42808756	A	A	B
ENSMUSG00000129759.1	ENSMUSG00000129759	chr1:42810769-42824040	A	A	B
ENSMUSG00000060679.15	Mrps9	chr1:42890393-42944843	A	A	B
ENSMUSG00000077448.3	Gm23126	chr1:42905845-42905978	A	A	B
ENSMUSG00000140926.1	ENSMUSG00000140926	chr1:42943551-42992239	A	A	B
ENSMUSG00000041907.10	Gpr45	chr1:42992032-43074616	A	A	B
ENSMUSG00002075628.1	Gm56302	chr1:43076005-43076089	A	A	B
ENSMUSG00000070939.10	Tgfbrap1	chr1:43086360-43137797	A	A	B
ENSMUSG00000100269.2	Gm28782	chr1:43095427-43096294	A	A	B
ENSMUSG00000041878.4	8430432A02Rik	chr1:43131748-43132995	A	A	B
ENSMUSG00000010290.8	AI597479	chr1:43137870-43155107	A	A	B
ENSMUSG00000008136.15	Fhl2	chr1:43162234-43236144	A	A	B
ENSMUSG00000094497.2	Gm8210	chr1:43228316-43228798	A	A	B
ENSMUSG00000141458.1	ENSMUSG00000141458	chr1:43230563-43231483	A	A	B
ENSMUSG00000120601.2	Gm30307	chr1:43235975-43306593	A	A	B
ENSMUSG00000141493.1	ENSMUSG00000141493	chr1:43237121-43237498	A	A	B
ENSMUSG00000099576.3	Gm29040	chr1:43258653-43351039	A	A	B
ENSMUSG00000099694.2	Gm29610	chr1:43309843-43310295	A	A	B
ENSMUSG00000126747.1	ENSMUSG00000126747	chr1:43331617-43341432	A	A	B
ENSMUSG00000101923.2	Gm29041	chr1:43448744-43449123	A	A	B
ENSMUSG00000066877.12	Nck2	chr1:43483739-43609675	A	A	B
ENSMUSG00000103422.2	Gm37536	chr1:43527607-43530097	A	A	B
ENSMUSG00000123761.1	ENSMUSG00000123761	chr1:43563432-43581523	A	A	B
ENSMUSG00000103945.2	Gm38228	chr1:43599433-43600725	A	A	B
ENSMUSG00000126248.1	ENSMUSG00000126248	chr1:43612084-43644167	A	A	B
ENSMUSG00000026051.9	Ecrg4	chr1:43769762-43781738	A	A	B
ENSMUSG00000100764.2	Gm29155	chr1:43781121-43783055	A	A	B
ENSMUSG00000100635.2	Gm29157	chr1:43782075-43782686	A	A	B
ENSMUSG00000100480.2	Gm29156	chr1:43784944-43785442	A	A	B
ENSMUSG00000057363.13	Uxs1	chr1:43786126-43866960	A	A	B
ENSMUSG00000090243.2	Gm16103	chr1:43825070-43826348	A	A	B
ENSMUSG00000127515.1	ENSMUSG00000127515	chr1:43927128-43928888	A	A	B
ENSMUSG00000100701.2	Gm19587	chr1:43927211-43927755	A	A	B
ENSMUSG00000101395.2	Gm8241	chr1:43937454-43938269	A	A	B
ENSMUSG00000088848.3	Gm26352	chr1:43942088-43942212	A	A	B
ENSMUSG00002075225.1	Gm54687	chr1:43957937-43958046	A	A	B
ENSMUSG00000120105.2	Gm57117	chr1:43971365-43973502	A	A	B
ENSMUSG00000041763.15	Tpp2	chr1:43972807-44042160	A	A	B
ENSMUSG00000135017.1	ENSMUSG00000135017	chr1:44038747-44039649	A	A	B
ENSMUSG00000047343.5	Mettl21c	chr1:44048568-44059194	A	A	B
ENSMUSG00000090106.2	Gm15838	chr1:44057630-44057809	A	A	B
ENSMUSG00000091844.3	Ccdc168	chr1:44095032-44118906	A	A	B
ENSMUSG00000026049.12	Tex30	chr1:44125773-44141601	A	A	B
ENSMUSG00000101104.7	Gm29247	chr1:44130623-44149950	A	A	B
ENSMUSG00000123011.1	ENSMUSG00000123011	chr1:44138885-44139980	A	A	B
ENSMUSG00000026047.14	Poglut2	chr1:44145706-44157968	A	A	B
ENSMUSG00000041684.12	Bivm	chr1:44158117-44183930	A	A	B
ENSMUSG00000026048.17	Ercc5	chr1:44186904-44220420	A	A	B
ENSMUSG00000046828.4	Mettl21e	chr1:44243230-44258121	A	A	B
ENSMUSG00000089703.2	Gm15833	chr1:44251322-44252278	A	A	B
ENSMUSG00000100966.2	Gm5700	chr1:44369208-44370196	A	A	B
ENSMUSG00000126556.1	ENSMUSG00000126556	chr1:44387171-44388155	A	A	B
ENSMUSG00000100769.3	Gm28893	chr1:44431428-44462188	A	A	B
ENSMUSG00000101567.2	Txn-ps1	chr1:44503083-44503391	A	A	B
ENSMUSG00000056870.10	Gulp1	chr1:44590671-44835998	A	A	B
ENSMUSG00000102319.2	Gm37626	chr1:44600045-44604607	A	A	B
ENSMUSG00000089877.2	Gm16102	chr1:44683439-44683858	A	A	B
ENSMUSG00000101701.2	4930521E06Rik	chr1:44778836-44784109	A	A	B
ENSMUSG00000103071.2	Gm38110	chr1:44796102-44797652	A	A	B
ENSMUSG00000140754.1	ENSMUSG00000140754	chr1:44860064-44865343	A	A	B
ENSMUSG00000100434.2	Gm3489	chr1:44878331-44878858	A	A	B
ENSMUSG00000100013.2	Gm19480	chr1:44912646-44913312	A	A	B
ENSMUSG00000101251.2	Gm3496	chr1:44963309-44964053	A	A	B
ENSMUSG00000132017.1	ENSMUSG00000132017	chr1:45201115-45202054	A	A	B
ENSMUSG00000101937.2	Gm5268	chr1:45217227-45218166	A	A	B
ENSMUSG00000125472.1	ENSMUSG00000125472	chr1:45219010-45226796	A	A	B
ENSMUSG00000026043.19	Col3a1	chr1:45350698-45388866	A	A	B
ENSMUSG00002074901.1	Gm54819	chr1:45350833-45350973	A	A	B
ENSMUSG00000141276.1	ENSMUSG00000141276	chr1:45353557-45370690	A	A	B
ENSMUSG00000026042.17	Col5a2	chr1:45413481-45542442	A	A	B
ENSMUSG00000104476.2	Gm38211	chr1:45524996-45532212	A	A	B
ENSMUSG00000100218.2	Gm8296	chr1:45552692-45553215	A	A	B
ENSMUSG00000100361.2	Gm7063	chr1:45558934-45559914	A	A	B
ENSMUSG00000100894.2	Gm8304	chr1:45641186-45641913	A	A	B
ENSMUSG00000124966.1	ENSMUSG00000124966	chr1:45720200-45808518	A	A	B
ENSMUSG00000119267.1	Gm23216	chr1:45724616-45724722	A	A	B
ENSMUSG00000065255.3	Gm23974	chr1:45786055-45786185	A	A	B
ENSMUSG00000124996.1	ENSMUSG00000124996	chr1:45806847-45807718	A	A	B
ENSMUSG00000100843.2	Gm8307	chr1:45807497-45808646	A	A	B
ENSMUSG00000087764.3	Gm23984	chr1:45812122-45812324	A	A	B
ENSMUSG00000025995.17	Wdr75	chr1:45834326-45862779	A	A	B
ENSMUSG00000123149.1	ENSMUSG00000123149	chr1:45865311-45941617	A	A	B
ENSMUSG00000099850.2	Gm28906	chr1:45872960-45875948	A	A	B
ENSMUSG00000123184.1	ENSMUSG00000123184	chr1:45884933-45897665	A	A	B
ENSMUSG00000084817.4	Gm5526	chr1:45896492-45896914	A	A	B
ENSMUSG00000121041.2	Gm57168	chr1:45899498-45904927	A	A	B
ENSMUSG00000098549.3	Gm5269	chr1:45928685-45929433	A	A	B
ENSMUSG00000099381.2	Gm18303	chr1:45944783-45945958	A	A	B
ENSMUSG00000025993.11	Slc40a1	chr1:45947228-45965683	A	A	B
ENSMUSG00000123255.1	ENSMUSG00000123255	chr1:45964856-45967920	A	A	B
ENSMUSG00000099946.2	Gm9496	chr1:46010342-46016135	A	A	B
ENSMUSG00000070896.3	Rpl23a-ps1	chr1:46020708-46021172	A	A	B
ENSMUSG00000140083.1	ENSMUSG00000140083	chr1:46050912-46098262	A	A	B
ENSMUSG00000090682.5	Gm3852	chr1:46050917-46051180	A	A	B
ENSMUSG00000121768.2	Stk-ps2	chr1:46059230-46069629	A	A	B
ENSMUSG00000044457.10	Stk-ps2	chr1:46068791-46069406	A	A	B
ENSMUSG00000140126.1	ENSMUSG00000140126	chr1:46087128-46118056	A	A	B
ENSMUSG00000140167.1	ENSMUSG00000140167	chr1:46095158-46105967	A	A	B
ENSMUSG00000099432.2	Gm18849	chr1:46095470-46098146	A	A	B
ENSMUSG00000041144.13	Dnah7b	chr1:46105475-46412710	A	A	B
ENSMUSG00000123310.1	ENSMUSG00000123310	chr1:46127103-46167292	A	A	B
ENSMUSG00000125078.1	ENSMUSG00000125078	chr1:46261206-46271918	A	A	B
ENSMUSG00000119743.1	n-R5s211	chr1:46413357-46413475	A	A	B
ENSMUSG00000101262.2	Gm8326	chr1:46453662-46456092	A	A	B
ENSMUSG00000141337.1	ENSMUSG00000141337	chr1:46463280-46464590	A	A	B
ENSMUSG00000101337.7	Dnah7c	chr1:46464752-46846636	A	A	B
ENSMUSG00000025986.7	Slc39a10	chr1:46846704-46932012	A	A	B
ENSMUSG00000100213.2	Gm28151	chr1:46888689-46889639	A	A	B
ENSMUSG00000103129.2	Gm37393	chr1:46916363-46920232	A	A	B
ENSMUSG00000100160.2	Gm28527	chr1:46935743-46936039	A	A	B
ENSMUSG00000133288.1	ENSMUSG00000133288	chr1:46979861-46984221	A	A	B
ENSMUSG00000135290.1	ENSMUSG00000135290	chr1:47008947-47020203	A	A	B
ENSMUSG00000139227.1	ENSMUSG00000139227	chr1:47084695-47087626	A	A	B
ENSMUSG00000101921.2	Gm28825	chr1:47106948-47107185	A	A	B
ENSMUSG00000132315.1	ENSMUSG00000132315	chr1:47116011-47132376	A	A	B
ENSMUSG00000101447.2	Gm28826	chr1:47192621-47228231	A	A	B
ENSMUSG00000123784.1	ENSMUSG00000123784	chr1:47354456-47405933	A	A	B
ENSMUSG00000081185.2	Gm4852	chr1:47404803-47405531	A	A	B
ENSMUSG00000103246.2	Gm38090	chr1:47472983-47474924	A	A	B
ENSMUSG00000098876.3	Mir6350	chr1:47506180-47506284	A	A	B
ENSMUSG00000100530.2	Gm18117	chr1:47518027-47519357	A	A	B
ENSMUSG00000140703.1	ENSMUSG00000140703	chr1:47642850-47646179	A	A	B
ENSMUSG00000104067.2	Gm37196	chr1:47645155-47646060	A	A	B
ENSMUSG00000100033.2	Gm8337	chr1:47696852-47698789	A	A	B
ENSMUSG00002075213.1	Gm54870	chr1:47788438-47788558	A	A	B
ENSMUSG00002076633.1	Gm54871	chr1:47790458-47790727	A	A	B
ENSMUSG00000101996.2	Gm19206	chr1:47954148-47954974	A	A	B
ENSMUSG00000096973.2	Gm5974	chr1:48353025-48354010	A	A	B
ENSMUSG00000064943.3	Gm23240	chr1:48501332-48501452	A	A	B
ENSMUSG00000100866.2	Gm28830	chr1:48566798-48567010	A	A	B
ENSMUSG00000128327.1	ENSMUSG00000128327	chr1:48737706-48737861	A	A	B
ENSMUSG00000101721.2	Gm8354	chr1:48770738-48772249	A	A	B
ENSMUSG00000099376.2	Gm19124	chr1:48822822-48823752	A	A	B
ENSMUSG00000137019.1	ENSMUSG00000137019	chr1:48899725-48902226	A	A	B
ENSMUSG00000097883.2	Gm8357	chr1:48920872-48921882	A	A	B
ENSMUSG00002076043.1	Gm54872	chr1:49134603-49135044	A	A	B
ENSMUSG00000099698.2	Gm28740	chr1:49212319-49212533	A	A	B
ENSMUSG00000099454.2	Gm8367	chr1:49275411-49276403	A	A	B
ENSMUSG00000051616.15	C230029F24Rik	chr1:49283775-49379602	A	A	B
ENSMUSG00000099627.2	Gm6757	chr1:49438183-49439888	A	A	B
ENSMUSG00000099577.2	Gm3605	chr1:49537712-49538151	A	A	B
ENSMUSG00000099882.2	Gm28388	chr1:49618309-49618745	A	A	B
ENSMUSG00000133750.1	ENSMUSG00000133750	chr1:49767860-49854795	A	A	B
ENSMUSG00000101760.2	Gm8384	chr1:50095941-50097649	A	A	B
ENSMUSG00000099608.3	4933411E06Rik	chr1:50146629-50203977	A	A	B
ENSMUSG00000099864.2	Gm8391	chr1:50216725-50217450	A	A	B
ENSMUSG00002075839.1	Gm54883	chr1:50261548-50261679	A	A	B
ENSMUSG00000138452.1	ENSMUSG00000138452	chr1:50334564-50361217	A	A	B
ENSMUSG00000142926.1	ENSMUSG00000142926	chr1:50361294-50361840	A	A	B
ENSMUSG00000100451.2	Gm29665	chr1:50436711-50437238	A	A	B
ENSMUSG00000099941.2	Gm20118	chr1:50572189-50572350	A	A	B
ENSMUSG00002075589.1	Gm54885	chr1:50598921-50599234	A	A	B
ENSMUSG00000100816.2	Gm28321	chr1:50854534-50856860	A	A	B
ENSMUSG00000136272.1	ENSMUSG00000136272	chr1:50874520-50949024	A	A	B
ENSMUSG00000026109.15	Tmeff2	chr1:50939806-51226429	A	A	B
ENSMUSG00000100671.2	Gm28322	chr1:50943603-50945077	A	A	B
ENSMUSG00000136316.1	ENSMUSG00000136316	chr1:50998684-51020258	A	A	B
ENSMUSG00002075527.1	Gm54895	chr1:51054472-51054572	A	A	B
ENSMUSG00000101242.2	Gm28319	chr1:51177440-51180381	A	A	B
ENSMUSG00000099924.2	Gm28320	chr1:51187468-51189740	A	A	B
ENSMUSG00000099625.2	Gm29325	chr1:51234380-51236907	A	A	B
ENSMUSG00000101799.3	9330175M20Rik	chr1:51257545-51373281	A	A	B
ENSMUSG00000045954.8	Cavin2	chr1:51328285-51342119	A	A	B
ENSMUSG00000099741.2	Gm5253	chr1:51356687-51357711	A	A	B
ENSMUSG00000129494.1	ENSMUSG00000129494	chr1:51365881-51382421	A	A	B
ENSMUSG00000132571.1	ENSMUSG00000132571	chr1:51409796-51435990	A	A	B
ENSMUSG00000101702.3	1700072G22Rik	chr1:51495839-51498101	A	A	B
ENSMUSG00000026107.12	Nabp1	chr1:51505021-51517584	A	A	B
ENSMUSG00000120049.2	Gm57109	chr1:51517543-51519443	A	A	B
ENSMUSG00000138551.1	ENSMUSG00000138551	chr1:51527839-51567830	A	A	B
ENSMUSG00000099413.3	Gm17767	chr1:51543191-51646644	A	A	B
ENSMUSG00000103424.2	Gm37535	chr1:51566164-51568528	A	A	B
ENSMUSG00000122033.1	ENSMUSG00000122033	chr1:51605740-51615666	A	A	B
ENSMUSG00000127893.1	ENSMUSG00000127893	chr1:51624547-51624808	A	A	B
ENSMUSG00000128098.1	ENSMUSG00000128098	chr1:51661620-51712312	A	A	B
ENSMUSG00000144033.1	ENSMUSG00000144033	chr1:51720973-51731711	A	A	B
ENSMUSG00000101741.4	Gm28055	chr1:51735466-51786259	A	A	B
ENSMUSG00000125266.1	ENSMUSG00000125266	chr1:51755621-51757389	A	A	B
ENSMUSG00000018417.15	Myo1b	chr1:51788924-51955230	A	A	B
ENSMUSG00000133197.1	ENSMUSG00000133197	chr1:51819894-51836810	A	A	B
ENSMUSG00000101724.2	Gm29453	chr1:51886999-51888277	A	A	B
ENSMUSG00000100313.2	Gm28323	chr1:51916269-51918767	A	A	B
ENSMUSG00000100696.2	Gm8419	chr1:51977413-51977824	A	A	B
ENSMUSG00002075355.1	Gm54983	chr1:51978133-51978254	A	A	B
ENSMUSG00000072324.5	Gm8420	chr1:51979823-51980420	A	A	B
ENSMUSG00000062939.12	Stat4	chr1:52026307-52146348	A	A	B
ENSMUSG00000125557.1	ENSMUSG00000125557	chr1:52029874-52030992	A	A	B
ENSMUSG00000125594.1	ENSMUSG00000125594	chr1:52115077-52115773	A	A	B
ENSMUSG00000101628.2	Gm28177	chr1:52116420-52195246	A	A	B
ENSMUSG00000078291.2	Gm3940	chr1:52129794-52130225	A	A	B
ENSMUSG00000109599.3	Gm31812	chr1:52145998-52153099	A	A	B
ENSMUSG00000026104.15	Stat1	chr1:52158599-52201024	A	A	B
ENSMUSG00000099569.2	Gm18301	chr1:52173602-52174489	A	A	B
ENSMUSG00000026103.15	Gls	chr1:52202607-52272391	A	A	B
ENSMUSG00000134880.1	ENSMUSG00000134880	chr1:52288076-52296705	A	A	B
ENSMUSG00000136510.1	ENSMUSG00000136510	chr1:52310951-52316067	A	A	B
ENSMUSG00000099648.2	Gm5975	chr1:52326856-52328254	A	A	B
ENSMUSG00000127189.1	ENSMUSG00000127189	chr1:52344811-52434014	A	A	B
ENSMUSG00000122096.1	ENSMUSG00000122096	chr1:52466578-52469655	A	A	B
ENSMUSG00000065192.3	Gm23460	chr1:52483595-52483703	A	A	B
ENSMUSG00000002881.15	Nab1	chr1:52496453-52539838	A	A	B
ENSMUSG00000128193.1	ENSMUSG00000128193	chr1:52539809-52540609	A	A	B
ENSMUSG00000131934.1	ENSMUSG00000131934	chr1:52541989-52556783	A	A	B
ENSMUSG00000097833.2	Gm5976	chr1:52542393-52543388	A	A	B
ENSMUSG00000100120.3	Gm53065	chr1:52543395-52626565	A	A	B
ENSMUSG00000101501.2	Rps27a-ps1	chr1:52561398-52561860	A	A	B
ENSMUSG00000131975.1	ENSMUSG00000131975	chr1:52594873-52607480	A	A	B
ENSMUSG00000099878.3	Gm28178	chr1:52609173-52619472	A	A	B
ENSMUSG00000100007.2	Gm5527	chr1:52623677-52624318	A	A	B
ENSMUSG00000043015.16	Nemp2	chr1:52669862-52691078	A	A	B
ENSMUSG00000103630.2	Gm37242	chr1:52692967-52695051	A	A	B
ENSMUSG00000041439.16	Mfsd6	chr1:52695445-52766621	A	A	B
ENSMUSG00000100302.2	Gm29670	chr1:52741431-52743921	A	A	B
ENSMUSG00000100230.2	Gm28650	chr1:52795878-52796288	A	A	B
ENSMUSG00000026102.10	Inpp1	chr1:52824586-52856847	A	A	B
ENSMUSG00000134963.1	ENSMUSG00000134963	chr1:52856757-52862656	A	A	B
ENSMUSG00000041426.13	Hibch	chr1:52884088-52960145	A	A	B
ENSMUSG00000089802.2	Gm16107	chr1:52912296-52913157	A	A	B
ENSMUSG00000043629.13	1700019D03Rik	chr1:52961483-53059338	A	A	B
ENSMUSG00000026100.7	Mstn	chr1:53100799-53107238	A	A	B
ENSMUSG00000089334.4	Gm24349	chr1:53139209-53139309	A	A	B
ENSMUSG00000060715.10	1700019A02Rik	chr1:53197736-53226795	A	A	B
ENSMUSG00000100763.3	Gm28777	chr1:53226802-53236858	A	A	B
ENSMUSG00000026098.14	Pms1	chr1:53228346-53336177	A	A	B
ENSMUSG00000026097.10	Ormdl1	chr1:53336254-53349468	A	A	B
ENSMUSG00000100679.3	Gm28778	chr1:53336270-53365502	A	A	B
ENSMUSG00000026096.15	Osgepl1	chr1:53352783-53365502	A	A	B
ENSMUSG00000099913.2	Gm28551	chr1:53364666-53391826	A	A	B
ENSMUSG00000121346.2	Gm18800	chr1:53365332-53381429	A	A	B
ENSMUSG00000101838.8	Gm18800	chr1:53365365-53372502	A	A	B
ENSMUSG00000026095.16	Asnsd1	chr1:53383776-53391911	A	A	B
ENSMUSG00000117809.2	Asdurf	chr1:53387638-53391778	A	A	B
ENSMUSG00000100267.2	Gm28779	chr1:53401308-53401630	A	A	B
ENSMUSG00000099450.2	Gm6799	chr1:53402273-53402845	A	A	B
ENSMUSG00000100069.2	Gm6801	chr1:53429574-53431744	A	A	B
ENSMUSG00000096141.3	Dnah7a	chr1:53436165-53745943	A	A	B
ENSMUSG00002076105.1	Gm55384	chr1:53482430-53482554	A	A	B
ENSMUSG00000128015.1	ENSMUSG00000128015	chr1:53545541-53546261	A	A	B
ENSMUSG00000135579.1	ENSMUSG00000135579	chr1:53740860-53799535	A	A	B
ENSMUSG00000026094.15	Stk17b	chr1:53794665-53824383	A	A	B
ENSMUSG00000102405.2	Gm37863	chr1:53830360-53831816	A	A	B
ENSMUSG00000042807.16	Hecw2	chr1:53846035-54234327	A	A	B
ENSMUSG00000098443.3	Mir7681	chr1:53888583-53888654	A	A	B
ENSMUSG00000124027.1	ENSMUSG00000124027	chr1:53890721-53890905	A	A	B
ENSMUSG00000087949.3	Gm24251	chr1:53925987-53926100	A	A	B
ENSMUSG00000140936.1	ENSMUSG00000140936	chr1:53929113-53954410	A	A	B
ENSMUSG00000102868.2	Gm37633	chr1:54191556-54194255	A	A	B
ENSMUSG00000131175.1	ENSMUSG00000131175	chr1:54224203-54226499	A	A	B
ENSMUSG00000124117.1	ENSMUSG00000124117	chr1:54276881-54289799	A	A	B
ENSMUSG00000119657.1	Gm25829	chr1:54288261-54288367	A	A	B
ENSMUSG00000025983.12	Ccdc150	chr1:54289842-54407886	A	A	B
ENSMUSG00000129846.1	ENSMUSG00000129846	chr1:54423625-54451547	A	A	B
ENSMUSG00000041303.8	Gtf3c3	chr1:54435163-54478130	A	A	B
ENSMUSG00000109809.2	Gm34066	chr1:54482563-54495922	A	A	B
ENSMUSG00000128832.1	ENSMUSG00000128832	chr1:54496098-54500504	A	A	B
ENSMUSG00000073678.5	Pgap1	chr1:54512153-54596843	A	A	B
ENSMUSG00000104136.2	Gm36955	chr1:54557769-54559429	A	A	B
ENSMUSG00000122979.1	ENSMUSG00000122979	chr1:54558237-54579191	A	A	B
ENSMUSG00000101130.2	Gm19637	chr1:54605862-54606440	A	A	B
ENSMUSG00000129300.1	ENSMUSG00000129300	chr1:54609611-54610185	A	A	B
ENSMUSG00000139220.1	ENSMUSG00000139220	chr1:54616586-54645485	A	A	B
ENSMUSG00000134938.1	ENSMUSG00000134938	chr1:54652741-54683483	A	A	B
ENSMUSG00000052331.15	Ankrd44	chr1:54684499-54965546	A	A	B
ENSMUSG00000101674.8	4930444A19Rik	chr1:54720862-54806683	A	A	B
ENSMUSG00000102503.2	Gm37370	chr1:54776325-54777734	A	A	B
ENSMUSG00002075552.1	Gm55461	chr1:54808377-54808481	A	A	B
ENSMUSG00000102642.2	A130048G24Rik	chr1:54953004-54955753	A	A	B
ENSMUSG00000143283.1	ENSMUSG00000143283	chr1:55004309-55006161	A	A	B
ENSMUSG00000025982.14	Sf3b1	chr1:55024328-55066640	A	A	B
ENSMUSG00000143212.1	ENSMUSG00000143212	chr1:55066213-55072741	A	A	B
ENSMUSG00000143247.1	ENSMUSG00000143247	chr1:55073251-55075537	A	A	B
ENSMUSG00000143327.1	ENSMUSG00000143327	chr1:55090471-55092282	A	A	B
ENSMUSG00000103030.2	E330011M16Rik	chr1:55090478-55092271	A	A	B
ENSMUSG00000025981.14	Coq10b	chr1:55091929-55111861	A	A	B
ENSMUSG00000101122.2	Gm17971	chr1:55105423-55106228	A	A	B
ENSMUSG00000025980.15	Hspd1	chr1:55116994-55127402	A	A	B
ENSMUSG00000073676.5	Hspe1	chr1:55127291-55130466	A	A	B
ENSMUSG00000100736.2	Gm5147	chr1:55159239-55160032	A	A	B
ENSMUSG00000089670.2	Gm16581	chr1:55166456-55167446	A	A	B
ENSMUSG00000025979.14	Mob4	chr1:55170390-55194058	A	A	B
ENSMUSG00000061863.7	Gm6822	chr1:55199906-55200212	A	A	B
ENSMUSG00000025978.15	Rftn2	chr1:55209318-55265941	A	A	B
ENSMUSG00000097649.5	Gm10561	chr1:55265340-55274785	A	A	B
ENSMUSG00000126092.1	ENSMUSG00000126092	chr1:55272326-55276242	A	A	B
ENSMUSG00000046994.10	Mars2	chr1:55276336-55287629	A	A	B
ENSMUSG00000025977.16	Boll	chr1:55287817-55402628	A	A	B
ENSMUSG00000100215.2	Gm8292	chr1:55374560-55374955	A	A	B
ENSMUSG00000101945.2	Btf3-ps17	chr1:55409175-55409522	A	A	B
ENSMUSG00000101085.2	Gm8531	chr1:55420354-55421246	A	A	B
ENSMUSG00000144113.1	ENSMUSG00000144113	chr1:55443310-55444933	A	A	B
ENSMUSG00000038349.11	Plcl1	chr1:55445080-55793444	A	A	B
ENSMUSG00000102145.2	Gm38056	chr1:55480063-55485089	A	A	B
ENSMUSG00000100309.2	Gm6644	chr1:55483233-55484183	A	A	B
ENSMUSG00000135222.1	ENSMUSG00000135222	chr1:55490308-55513071	A	A	B
ENSMUSG00000123197.1	ENSMUSG00000123197	chr1:55541201-55545108	A	A	B
ENSMUSG00000102831.2	Gm37382	chr1:55598619-55600214	A	A	B
ENSMUSG00000130690.1	ENSMUSG00000130690	chr1:55835536-55849529	A	A	B
ENSMUSG00000136337.1	ENSMUSG00000136337	chr1:55926251-55936777	A	A	B
ENSMUSG00000136294.1	ENSMUSG00000136294	chr1:55928064-55955205	A	A	B
ENSMUSG00000136375.1	ENSMUSG00000136375	chr1:55931236-55931608	A	A	B
ENSMUSG00000136258.1	ENSMUSG00000136258	chr1:55952951-55981599	A	A	B
ENSMUSG00000099950.3	9130227L01Rik	chr1:55955317-56011928	A	A	B
ENSMUSG00000102491.2	Gm36986	chr1:55999563-55999915	A	A	B
ENSMUSG00000100372.3	1700003I22Rik	chr1:56057558-56059388	A	A	B
ENSMUSG00000138283.1	ENSMUSG00000138283	chr1:56153494-56169379	A	A	B
ENSMUSG00000128847.1	ENSMUSG00000128847	chr1:56348494-56477672	A	A	B
ENSMUSG00000128888.1	ENSMUSG00000128888	chr1:56432248-56447073	A	A	B
ENSMUSG00000100944.2	Gm28900	chr1:56490566-56490721	A	A	B
ENSMUSG00000134428.1	ENSMUSG00000134428	chr1:56524078-56542960	A	A	B
ENSMUSG00000101332.2	Gm28240	chr1:56570983-56573035	A	A	B
ENSMUSG00000127045.1	ENSMUSG00000127045	chr1:56637406-56678480	A	A	B
ENSMUSG00000045336.6	Hsfy2	chr1:56675203-56676594	A	A	B
ENSMUSG00000139359.1	ENSMUSG00000139359	chr1:56771004-56776416	A	A	B
ENSMUSG00000038331.16	Satb2	chr1:56833140-57017809	A	A	B
ENSMUSG00000087022.7	9130024F11Rik	chr1:57010065-57089243	A	A	B
ENSMUSG00000104310.2	Gm4081	chr1:57015962-57017799	A	A	B
ENSMUSG00000120334.2	Gm57110	chr1:57019349-57020285	A	A	B
ENSMUSG00002075847.1	Gm55536	chr1:57038314-57038434	A	A	B
ENSMUSG00000127483.1	ENSMUSG00000127483	chr1:57122265-57167399	A	A	B
ENSMUSG00000127565.1	ENSMUSG00000127565	chr1:57153013-57166336	A	A	B
ENSMUSG00000099945.3	1700126A01Rik	chr1:57166448-57193328	A	A	B
ENSMUSG00000101429.3	BC055402	chr1:57225773-57254284	A	A	B
ENSMUSG00000101129.2	Gm5254	chr1:57330584-57331560	A	A	B
ENSMUSG00000097519.5	4930558J18Rik	chr1:57365616-57416782	A	A	B
ENSMUSG00000038323.4	1700066M21Rik	chr1:57416779-57424582	A	A	B
ENSMUSG00000048495.17	Tyw5	chr1:57427396-57446260	A	A	B
ENSMUSG00000025971.7	Maip1	chr1:57445487-57457112	A	A	B
ENSMUSG00000077776.3	Gm22371	chr1:57461403-57461532	A	A	B
ENSMUSG00000141585.1	ENSMUSG00000141585	chr1:57475766-57508211	A	A	B
ENSMUSG00002076848.1	Gm55546	chr1:57507029-57507185	A	A	B
ENSMUSG00000134975.1	ENSMUSG00000134975	chr1:57544651-57560156	A	A	B
ENSMUSG00000101826.2	Gm8581	chr1:57557682-57558571	A	A	B
ENSMUSG00000102685.2	Gm37373	chr1:57559990-57562801	A	A	B
ENSMUSG00000131079.1	ENSMUSG00000131079	chr1:57574422-57576088	A	A	B
ENSMUSG00000101151.2	Gm17929	chr1:57600457-57603210	A	A	B
ENSMUSG00000129359.1	ENSMUSG00000129359	chr1:57611081-57613521	A	A	B
ENSMUSG00000121279.2	Gm57188	chr1:57615778-57618978	A	A	B
ENSMUSG00000038305.16	Spats2l	chr1:57813321-57987553	A	A	B
ENSMUSG00000091283.2	Gm17234	chr1:57948994-57956270	A	A	B
ENSMUSG00000141469.1	ENSMUSG00000141469	chr1:57991968-57993258	A	A	B
ENSMUSG00000054770.17	Kctd18	chr1:57994260-58058115	A	A	B
ENSMUSG00000026039.10	Sgo2a	chr1:58035130-58065058	A	A	B
ENSMUSG00000063558.5	Aox1	chr1:58069090-58145572	A	A	B
ENSMUSG00000124873.1	ENSMUSG00000124873	chr1:58084255-58084502	A	A	B
ENSMUSG00000124835.1	ENSMUSG00000124835	chr1:58110063-58112657	A	A	B
ENSMUSG00000064294.13	Aox3	chr1:58152289-58239857	A	A	B
ENSMUSG00000136841.1	ENSMUSG00000136841	chr1:58156113-58162316	A	A	B
ENSMUSG00000089275.3	Gm24548	chr1:58194140-58194247	A	A	B
ENSMUSG00000138501.1	ENSMUSG00000138501	chr1:58244801-58248198	A	A	B
ENSMUSG00000038242.13	Aox4	chr1:58249556-58307756	A	A	B
ENSMUSG00000089822.2	Gm15759	chr1:58293276-58354815	A	A	B
ENSMUSG00000079554.3	Aox2	chr1:58317485-58419418	A	A	B
ENSMUSG00000142916.1	ENSMUSG00000142916	chr1:58390694-58432253	A	A	B
ENSMUSG00000103839.2	Gm37607	chr1:58422671-58425293	A	A	B
ENSMUSG00000051223.15	Bzw1	chr1:58432057-58446512	A	A	B
ENSMUSG00000026034.18	Clk1	chr1:58449348-58463225	A	A	B
ENSMUSG00000026035.16	Ppil3	chr1:58470153-58484645	A	A	B
ENSMUSG00000026036.18	Nif3l1	chr1:58484310-58520975	A	A	B
ENSMUSG00000026037.15	Orc2	chr1:58501930-58544268	A	A	B
ENSMUSG00000119442.1	Gm23966	chr1:58505674-58505780	A	A	B
ENSMUSG00000085054.4	Gm15834	chr1:58544298-58578224	A	A	B
ENSMUSG00000038174.15	Hycc2	chr1:58561965-58625482	A	A	B
ENSMUSG00000026032.9	Ndufb3	chr1:58625543-58635123	A	A	B
ENSMUSG00000100202.2	Gm29389	chr1:58664373-58664724	A	A	B
ENSMUSG00000099490.2	Gm18802	chr1:58669534-58676503	A	A	B
ENSMUSG00000059647.6	Cbx3-ps7	chr1:58685847-58686398	A	A	B
ENSMUSG00000047528.14	Flacc1	chr1:58686062-58735148	A	A	B
ENSMUSG00000121483.2	ENSMUSG00000121483	chr1:58691638-58695003	A	A	B
ENSMUSG00000102059.4	Gm20257	chr1:58694104-58694233	A	A	B
ENSMUSG00000101046.2	Gm28803	chr1:58741468-58743145	A	A	B
ENSMUSG00000026031.16	Cflar	chr1:58750667-58798043	A	A	B
ENSMUSG00000133141.1	ENSMUSG00000133141	chr1:58801129-58830626	A	A	B
ENSMUSG00000133178.1	ENSMUSG00000133178	chr1:58809045-58817025	A	A	B
ENSMUSG00000100236.2	Gm3841	chr1:58824368-58824818	A	A	B
ENSMUSG00000026029.15	Casp8	chr1:58834533-58886662	A	A	B
ENSMUSG00000102719.2	Gm37760	chr1:58836942-58840782	A	A	B
ENSMUSG00000131668.1	ENSMUSG00000131668	chr1:58887754-58899878	A	A	B
ENSMUSG00000099719.2	Gm28802	chr1:58889244-58931951	A	A	B
ENSMUSG00000127581.1	ENSMUSG00000127581	chr1:58924788-58935057	A	A	B
ENSMUSG00000026028.13	Trak2	chr1:58939608-59012589	A	A	B
ENSMUSG00000136599.1	ENSMUSG00000136599	chr1:58998618-58999133	A	A	B
ENSMUSG00000136557.1	ENSMUSG00000136557	chr1:58999941-59001700	A	A	B
ENSMUSG00000026027.14	Stradb	chr1:59012681-59034874	A	A	B
ENSMUSG00000072295.8	C2cd6	chr1:59036275-59134059	A	A	B
ENSMUSG00000047383.9	Gm55816	chr1:59036282-59042698	A	A	B
ENSMUSG00000099752.3	Gm29018	chr1:59053347-59098640	A	A	B
ENSMUSG00000077616.3	Gm25502	chr1:59110147-59110277	A	A	B
ENSMUSG00000038079.15	Tmem237	chr1:59139749-59159567	A	A	B
ENSMUSG00000097573.5	G730003C15Rik	chr1:59158983-59161300	A	A	B
ENSMUSG00000079550.10	Mpp4	chr1:59160094-59202548	A	A	B
ENSMUSG00000101586.3	Gm29017	chr1:59190089-59208479	A	A	B
ENSMUSG00000099563.2	Gm19125	chr1:59194766-59196148	A	A	B
ENSMUSG00000026024.15	Als2	chr1:59202085-59276390	A	A	B
ENSMUSG00000120458.2	Gm33667	chr1:59276151-59278202	A	A	B
ENSMUSG00000026023.17	Cdk15	chr1:59296065-59392152	A	A	B
ENSMUSG00000141701.1	ENSMUSG00000141701	chr1:59416983-59428441	A	A	B
ENSMUSG00000099922.3	Gm29016	chr1:59418089-59431458	A	A	B
ENSMUSG00000127361.1	ENSMUSG00000127361	chr1:59432126-59460469	A	A	B
ENSMUSG00000127402.1	ENSMUSG00000127402	chr1:59452752-59454695	A	A	B
ENSMUSG00000104502.2	Gm37737	chr1:59487024-59488661	A	A	B
ENSMUSG00000124332.1	ENSMUSG00000124332	chr1:59487786-59488874	A	A	B
ENSMUSG00000131032.1	ENSMUSG00000131032	chr1:59494853-59523245	A	A	B
ENSMUSG00000131066.1	ENSMUSG00000131066	chr1:59497342-59499266	A	A	B
ENSMUSG00000041075.9	Fzd7	chr1:59521583-59526114	A	A	B
ENSMUSG00000097819.3	Gm26813	chr1:59527639-59531764	A	A	B
ENSMUSG00000133889.1	ENSMUSG00000133889	chr1:59543011-59546265	A	A	B
ENSMUSG00000140638.1	ENSMUSG00000140638	chr1:59554947-59631387	A	A	B
ENSMUSG00000047361.17	Gm973	chr1:59555423-59675576	A	A	B
ENSMUSG00000099811.8	Gm28411	chr1:59571836-59590341	A	A	B
ENSMUSG00000140762.1	ENSMUSG00000140762	chr1:59592489-59601392	A	A	B
ENSMUSG00000026021.16	Sumo1	chr1:59625717-59709993	A	A	B
ENSMUSG00002075401.1	Gm55879	chr1:59665739-59665823	A	A	B
ENSMUSG00000140874.1	ENSMUSG00000140874	chr1:59700330-59700697	A	A	B
ENSMUSG00000140722.1	ENSMUSG00000140722	chr1:59709999-59724009	A	A	B
ENSMUSG00000101400.2	Gm29596	chr1:59712400-59712784	A	A	B
ENSMUSG00000026020.10	Nop58	chr1:59724130-59758203	A	A	B
ENSMUSG00000077345.3	Snord70	chr1:59731093-59731179	A	A	B
ENSMUSG00000077358.3	Gm26293	chr1:59731668-59731751	A	A	B
ENSMUSG00000089512.5	Gm26287	chr1:59743417-59743497	A	A	B
ENSMUSG00000089093.5	Snord11	chr1:59743949-59744032	A	A	B
ENSMUSG00000119961.2	B430105G09Rik	chr1:59801215-59803420	A	A	B
ENSMUSG00000067336.7	Bmpr2	chr1:59802559-59918173	A	A	B
ENSMUSG00000104052.2	Gm38125	chr1:59840422-59843859	A	A	B
ENSMUSG00000103131.2	Gm37977	chr1:59926128-59926848	A	A	B
ENSMUSG00000041040.13	Fam117b	chr1:59952165-60024505	A	A	B
ENSMUSG00000103696.2	Gm37531	chr1:59968847-59974261	A	A	B
ENSMUSG00000124541.1	ENSMUSG00000124541	chr1:59973756-59987326	A	A	B
ENSMUSG00000100901.2	Gm18829	chr1:59989562-59991623	A	A	B
ENSMUSG00000026018.13	Ica1l	chr1:60021649-60082343	A	A	B
ENSMUSG00000127536.1	ENSMUSG00000127536	chr1:60082399-60111530	A	A	B
ENSMUSG00000026019.16	Wdr12	chr1:60108944-60137804	A	A	B
ENSMUSG00000026017.14	Carf	chr1:60137406-60193112	A	A	B
ENSMUSG00000082609.2	Gm15464	chr1:60156414-60156844	A	A	B
ENSMUSG00000073664.12	Nbeal1	chr1:60219758-60377487	A	A	B
ENSMUSG00000100516.2	Gm29332	chr1:60306561-60306787	A	A	B
ENSMUSG00000049439.14	Cyp20a1	chr1:60382482-60427219	A	A	B
ENSMUSG00000103822.2	6030460B20Rik	chr1:60392278-60393335	A	A	B
ENSMUSG00000026782.16	Abi2	chr1:60448778-60520317	A	A	B
ENSMUSG00000026014.16	Raph1	chr1:60521451-60606263	A	A	B
ENSMUSG00000081562.2	Sec61g-ps2	chr1:60561998-60562225	A	A	B
ENSMUSG00000084400.2	Gm11576	chr1:60576179-60576595	A	A	B
ENSMUSG00000141859.1	ENSMUSG00000141859	chr1:60585218-60646268	A	A	B
ENSMUSG00000141895.1	ENSMUSG00000141895	chr1:60631158-60665389	A	A	B
ENSMUSG00000082160.2	Gm11578	chr1:60631410-60631868	A	A	B
ENSMUSG00000103215.2	Gm38388	chr1:60633966-60635395	A	A	B
ENSMUSG00000120763.2	Gm57165	chr1:60648199-60749831	A	A	B
ENSMUSG00002075076.1	Gm55967	chr1:60652857-60652962	A	A	B
ENSMUSG00000084151.2	Gm11577	chr1:60740031-60741096	A	A	B
ENSMUSG00000101188.2	Eif4a-ps4	chr1:60743091-60744308	A	A	B
ENSMUSG00000120928.1	Gm57147	chr1:60744380-60744497	A	A	B
ENSMUSG00000026012.3	Cd28	chr1:60755959-60812518	A	A	B
ENSMUSG00000086795.3	Gm11579	chr1:60814443-60821048	A	A	B
ENSMUSG00000138564.1	ENSMUSG00000138564	chr1:60816196-60817458	A	A	B
ENSMUSG00000085965.4	2310016D23Rik	chr1:60817757-60842950	A	A	B
ENSMUSG00000104069.2	Gm37198	chr1:60818511-60820620	A	A	B
ENSMUSG00000083118.2	Gm11609	chr1:60831649-60832991	A	A	B
ENSMUSG00000083355.2	Gm11581	chr1:60848275-60849101	A	A	B
ENSMUSG00000122950.1	ENSMUSG00000122950	chr1:60850238-60854834	A	A	B
ENSMUSG00000122820.1	ENSMUSG00000122820	chr1:60863082-60886138	A	A	B
ENSMUSG00000122908.1	ENSMUSG00000122908	chr1:60898555-60915137	A	A	B
ENSMUSG00000102549.2	Gm38137	chr1:60919497-60920897	A	A	B
ENSMUSG00000026011.14	Ctla4	chr1:60926159-60954991	A	A	B
ENSMUSG00000122865.1	ENSMUSG00000122865	chr1:60938840-60959702	A	A	B
ENSMUSG00000081382.2	Rpl18-ps1	chr1:60940057-60940581	A	A	B
ENSMUSG00000126907.1	ENSMUSG00000126907	chr1:60960367-60984853	A	A	B
ENSMUSG00000137422.1	ENSMUSG00000137422	chr1:60987100-60992430	A	A	B
ENSMUSG00000080800.2	Gm11582	chr1:60987389-60987624	A	A	B
ENSMUSG00000026009.15	Icos	chr1:61017086-61039479	A	A	B
ENSMUSG00000102561.2	Gm37039	chr1:61028638-61031122	A	A	B
ENSMUSG00000082804.4	Rpl17-ps1	chr1:61114833-61115384	A	A	B
ENSMUSG00000082661.2	Gm11590	chr1:61160537-61163163	A	A	B
ENSMUSG00000123605.1	ENSMUSG00000123605	chr1:61181843-61183049	A	A	B
ENSMUSG00000126741.1	ENSMUSG00000126741	chr1:61198047-61209802	A	A	B
ENSMUSG00000141064.1	ENSMUSG00000141064	chr1:61220037-61236187	A	A	B
ENSMUSG00000141025.1	ENSMUSG00000141025	chr1:61232757-61283490	A	A	B
ENSMUSG00000080785.2	Gm11591	chr1:61235700-61236401	A	A	B
ENSMUSG00000100893.2	Gm28083	chr1:61304450-61310673	A	A	B
ENSMUSG00000085248.3	Gm11587	chr1:61341068-61346905	A	A	B
ENSMUSG00000085447.3	9530026F06Rik	chr1:61411994-61435074	A	A	B
ENSMUSG00000130186.1	ENSMUSG00000130186	chr1:61461362-61512159	A	A	B
ENSMUSG00000086408.2	Gm11588	chr1:61479260-61508634	A	A	B
ENSMUSG00002075578.1	Gm55971	chr1:61509600-61509702	A	A	B
ENSMUSG00000100965.2	Gm28449	chr1:61514110-61515187	A	A	B
ENSMUSG00000102168.2	Gm36943	chr1:61585041-61585322	A	A	B
ENSMUSG00000100381.2	Gm28094	chr1:61587281-61587670	A	A	B
ENSMUSG00000086009.3	4930587A21Rik	chr1:61655831-61679093	A	A	B
ENSMUSG00000052062.15	Pard3b	chr1:61677983-62681443	A	A	B
ENSMUSG00000103656.2	Gm37205	chr1:61693582-61696317	A	A	B
ENSMUSG00000104402.2	Gm38012	chr1:61716408-61719436	A	A	B
ENSMUSG00000104081.2	Gm38278	chr1:61741686-61743050	A	A	B
ENSMUSG00000085842.9	Pard3bos1	chr1:61806574-61890699	A	A	B
ENSMUSG00000103002.2	Gm38075	chr1:61844380-61845299	A	A	B
ENSMUSG00000100344.2	Gm29640	chr1:62020089-62020366	A	A	B
ENSMUSG00000143147.1	ENSMUSG00000143147	chr1:62095638-62098613	A	A	B
ENSMUSG00000101509.2	Gm29641	chr1:62134240-62134498	A	A	B
ENSMUSG00000085019.3	Pard3bos2	chr1:62170354-62175268	A	A	B
ENSMUSG00000127587.1	ENSMUSG00000127587	chr1:62208452-62216477	A	A	B
ENSMUSG00000102359.2	Gm38351	chr1:62286312-62288829	A	A	B
ENSMUSG00000085400.2	Pard3bos3	chr1:62495884-62538420	A	A	B
ENSMUSG00000100750.2	Gm29084	chr1:62573650-62575101	A	A	B
ENSMUSG00000081950.2	Gm11600	chr1:62695854-62696947	A	A	B
ENSMUSG00000084333.2	Gm11599	chr1:62699998-62700875	A	A	B
ENSMUSG00000143395.1	ENSMUSG00000143395	chr1:62708082-62718438	A	A	B
ENSMUSG00000100811.3	Gm29083	chr1:62736202-62757299	A	A	B
ENSMUSG00000025969.16	Nrp2	chr1:62742444-62857854	A	A	B
ENSMUSG00000130211.1	ENSMUSG00000130211	chr1:62830074-62834324	A	A	B
ENSMUSG00000140686.1	ENSMUSG00000140686	chr1:62845405-62849268	A	A	B
ENSMUSG00000103032.2	Gm37121	chr1:62848461-62851016	A	A	B
ENSMUSG00000100426.4	Gm4208	chr1:62860506-62898794	A	A	B
ENSMUSG00000127142.1	ENSMUSG00000127142	chr1:62945338-62973553	A	A	B
ENSMUSG00000127181.1	ENSMUSG00000127181	chr1:62954161-62956820	A	A	B
ENSMUSG00000040865.17	Ino80d	chr1:62997577-63153849	A	A	B
ENSMUSG00000104991.4	Gm44468	chr1:63064901-63065005	A	A	B
ENSMUSG00000088953.3	Gm24942	chr1:63071865-63071978	A	A	B
ENSMUSG00000081617.2	Rps13-ps7	chr1:63077373-63077740	A	A	B
ENSMUSG00000125028.1	ENSMUSG00000125028	chr1:63111840-63113083	A	A	B
ENSMUSG00000081429.2	Rps27-ps1	chr1:63112933-63113178	A	A	B
ENSMUSG00000084799.10	Ino80dos	chr1:63152045-63206485	A	A	B
ENSMUSG00000124989.1	ENSMUSG00000124989	chr1:63171323-63179568	A	A	B
ENSMUSG00000025968.17	Ndufs1	chr1:63182755-63215992	A	A	B
ENSMUSG00002076280.1	Gm56063	chr1:63201014-63201102	A	A	B
ENSMUSG00000025967.17	Eef1b2	chr1:63215984-63219645	A	A	B
ENSMUSG00002076939.1	Gm56065	chr1:63217142-63217317	A	A	B
ENSMUSG00000064612.4	Gm26457	chr1:63217836-63217913	A	A	B
ENSMUSG00002074855.1	Gm26457	chr1:63217845-63217879	A	A	B
ENSMUSG00000064602.3	Snora41	chr1:63218163-63218294	A	A	B
ENSMUSG00000046856.14	Cmklr2	chr1:63221850-63253702	A	A	B
ENSMUSG00002075004.1	Gm56066	chr1:63237190-63237315	A	A	B
ENSMUSG00000086730.4	Platr12	chr1:63239387-63310936	A	A	B
ENSMUSG00000141402.1	ENSMUSG00000141402	chr1:63274761-63278710	A	A	B
ENSMUSG00000141449.1	ENSMUSG00000141449	chr1:63276984-63278623	A	A	B
ENSMUSG00000087561.9	Gm11608	chr1:63287173-63312499	A	A	B
ENSMUSG00000102536.2	1700039I01Rik	chr1:63287180-63287658	A	A	B
ENSMUSG00002076057.1	Gm56068	chr1:63312385-63312522	A	A	B
ENSMUSG00000027520.17	Zdbf2	chr1:63312424-63353735	A	A	B
ENSMUSG00000119074.1	Gm23448	chr1:63339439-63339542	A	A	B
ENSMUSG00000083039.2	Gm11606	chr1:63396593-63397209	A	A	B
ENSMUSG00000081643.2	Gm11605	chr1:63403879-63404524	A	A	B
ENSMUSG00000141285.1	ENSMUSG00000141285	chr1:63416546-63484620	A	A	B
ENSMUSG00000141365.1	ENSMUSG00000141365	chr1:63470731-63475451	A	A	B
ENSMUSG00000025964.16	Adam23	chr1:63485050-63635435	A	A	B
ENSMUSG00000087823.3	Gm22281	chr1:63614647-63614749	A	A	B
ENSMUSG00000115378.2	Fam237a	chr1:63655127-63659978	A	A	B
ENSMUSG00000069085.6	Dytn	chr1:63662010-63726086	A	A	B
ENSMUSG00000083066.2	Gm12748	chr1:63710627-63711130	A	A	B
ENSMUSG00000025963.6	Mdh1b	chr1:63737978-63769477	A	A	B
ENSMUSG00000025962.16	Fastkd2	chr1:63769773-63793814	A	A	B
ENSMUSG00000025961.3	4933402D24Rik	chr1:63794066-63808438	A	A	B
ENSMUSG00000080817.2	Gm13751	chr1:63883986-63884737	A	A	B
ENSMUSG00000082373.3	Gm13754	chr1:63957007-63975091	A	A	B
ENSMUSG00000127574.1	ENSMUSG00000127574	chr1:63966610-63986686	A	A	B
ENSMUSG00000127613.1	ENSMUSG00000127613	chr1:63971727-63980320	A	A	B
ENSMUSG00000044689.7	Gm13749	chr1:64003886-64008919	A	A	B
ENSMUSG00000140141.1	ENSMUSG00000140141	chr1:64044541-64060368	A	A	B
ENSMUSG00000025959.14	Klf7	chr1:64068606-64161441	A	A	B
ENSMUSG00000098487.3	Mir6899	chr1:64081597-64081660	A	A	B
ENSMUSG00000086836.2	Gm13748	chr1:64117813-64129941	A	A	B
ENSMUSG00000086721.3	Gm13750	chr1:64189360-64189824	A	A	B
ENSMUSG00000101895.3	Gm28981	chr1:64225150-64342261	A	A	B
ENSMUSG00000141732.1	ENSMUSG00000141732	chr1:64238202-64240113	A	A	B
ENSMUSG00000141233.1	ENSMUSG00000141233	chr1:64328392-64337696	A	A	B
ENSMUSG00000141197.1	ENSMUSG00000141197	chr1:64344228-64344821	A	A	B
ENSMUSG00002076107.1	Gm56116	chr1:64435493-64435562	A	A	B
ENSMUSG00000099658.2	Gm28980	chr1:64493518-64493736	A	A	B
ENSMUSG00000129509.1	ENSMUSG00000129509	chr1:64553149-64557796	A	A	B
ENSMUSG00000143048.1	ENSMUSG00000143048	chr1:64567617-64571565	A	A	B
ENSMUSG00000025958.15	Creb1	chr1:64571804-64643707	A	A	B
ENSMUSG00000025956.11	Mettl21a	chr1:64645632-64656401	A	A	B
ENSMUSG00000101832.3	Gm28982	chr1:64656454-64665192	A	A	B
ENSMUSG00000140955.1	ENSMUSG00000140955	chr1:64678689-64682238	A	A	B
ENSMUSG00000100437.3	Gm29152	chr1:64688794-64692549	A	A	B
ENSMUSG00000143936.1	ENSMUSG00000143936	chr1:64716315-64719900	A	A	B
ENSMUSG00000087213.5	2810408I11Rik	chr1:64718962-64730032	A	A	B
ENSMUSG00000070871.11	Ccnyl1	chr1:64729614-64764803	A	A	B
ENSMUSG00000142007.1	ENSMUSG00000142007	chr1:64765892-64769384	A	A	B
ENSMUSG00000045005.10	Fzd5	chr1:64769717-64776910	A	A	B
ENSMUSG00000102140.2	Gm38058	chr1:64775399-64779766	A	A	B
ENSMUSG00000142121.1	ENSMUSG00000142121	chr1:64777778-64828281	A	A	B
ENSMUSG00000051344.14	Plekhm3	chr1:64825142-64995983	A	A	B
ENSMUSG00000097264.2	Rpl31-ps24	chr1:64973561-64973939	A	A	B
ENSMUSG00000137778.1	ENSMUSG00000137778	chr1:64995661-64999650	A	A	B
ENSMUSG00000084416.4	Rpl10a-ps1	chr1:65033110-65033763	A	A	B
ENSMUSG00000077471.4	Gm24788	chr1:65040466-65040621	A	A	B
ENSMUSG00000025955.14	Akr1cl	chr1:65051848-65071918	A	A	B
ENSMUSG00000090042.2	Gm8550	chr1:65067239-65067891	A	A	B
ENSMUSG00000070870.7	Cryge	chr1:65087713-65090308	A	A	B
ENSMUSG00000067299.12	Crygd	chr1:65101031-65102611	A	A	B
ENSMUSG00000025952.16	Crygc	chr1:65110684-65112848	A	A	B
ENSMUSG00000073658.5	Crygb	chr1:65119378-65121447	A	A	B
ENSMUSG00000100774.2	Gm7329	chr1:65134386-65134595	A	A	B
ENSMUSG00000044429.9	Cryga	chr1:65139548-65142532	A	A	B
ENSMUSG00000100846.2	Gm28845	chr1:65139778-65158717	A	A	B
ENSMUSG00000044816.11	D630023F18Rik	chr1:65144444-65162373	A	A	B
ENSMUSG00000133455.1	ENSMUSG00000133455	chr1:65151499-65158173	A	A	B
ENSMUSG00000025950.17	Idh1	chr1:65197775-65225659	A	A	B
ENSMUSG00000025949.17	Pikfyve	chr1:65225842-65317854	A	A	B
ENSMUSG00000025946.14	Pth2r	chr1:65321215-65428403	A	A	B
ENSMUSG00000130349.1	ENSMUSG00000130349	chr1:65449154-65478389	A	A	B
ENSMUSG00000100503.2	Gm28927	chr1:65460009-65460280	A	A	B
ENSMUSG00000100504.2	Gm28926	chr1:65460283-65460962	A	A	B
ENSMUSG00000099383.2	Gm28925	chr1:65460929-65461096	A	A	B
ENSMUSG00000100340.2	Gm28923	chr1:65477823-65478144	A	A	B
ENSMUSG00000100439.2	Gm28922	chr1:65509360-65509667	A	A	B
ENSMUSG00000099819.2	Gm28728	chr1:65562830-65563234	A	A	B
ENSMUSG00000082565.2	Gm5255	chr1:65589623-65590396	A	A	B
ENSMUSG00000082774.2	Gm8805	chr1:65591841-65592153	A	A	B
ENSMUSG00000140040.1	ENSMUSG00000140040	chr1:65665338-65684917	A	A	B
ENSMUSG00000141640.1	ENSMUSG00000141640	chr1:65771207-65800544	A	A	B
ENSMUSG00000025945.12	Crygf	chr1:65965679-65967466	A	A	B
ENSMUSG00000133205.1	ENSMUSG00000133205	chr1:66038482-66043983	A	A	B
ENSMUSG00000081623.2	Gm8809	chr1:66071342-66072084	A	A	B
ENSMUSG00000083242.2	Gm15659	chr1:66072244-66072584	A	A	B
ENSMUSG00000083289.2	Gm8812	chr1:66102124-66102535	A	A	B
ENSMUSG00000141140.1	ENSMUSG00000141140	chr1:66180492-66202618	A	A	B
ENSMUSG00000015222.19	Map2	chr1:66214432-66481742	A	A	B
ENSMUSG00000088850.3	Gm24729	chr1:66345048-66345184	A	A	B
ENSMUSG00000073656.5	Gm10558	chr1:66361435-66367955	A	A	B
ENSMUSG00000065694.3	Gm25411	chr1:66475241-66475391	A	A	B
ENSMUSG00000127476.1	ENSMUSG00000127476	chr1:66482030-66482718	A	A	B
ENSMUSG00000055567.19	Unc80	chr1:66507526-66738307	A	A	B
ENSMUSG00000103375.2	Gm37181	chr1:66729789-66731515	A	A	B
ENSMUSG00000026005.16	Rpe	chr1:66739990-66758964	A	A	B
ENSMUSG00000026004.16	Kansl1l	chr1:66758407-66856721	A	A	B
ENSMUSG00000136785.1	ENSMUSG00000136785	chr1:66783414-66832443	A	A	B
ENSMUSG00000102559.2	Gm37570	chr1:66804785-66807890	A	A	B
ENSMUSG00000102374.2	Gm38387	chr1:66808449-66811025	A	A	B
ENSMUSG00000102776.2	Gm38162	chr1:66814670-66819266	A	A	B
ENSMUSG00000082057.2	Gm15789	chr1:66823072-66825604	A	A	B
ENSMUSG00000103706.2	6820402A03Rik	chr1:66832804-66835457	A	A	B
ENSMUSG00000103756.2	Gm37285	chr1:66838818-66839956	A	A	B
ENSMUSG00000121280.1	Gm57189	chr1:66851210-66856128	A	A	B
ENSMUSG00000103382.2	Gm37755	chr1:66851474-66853652	A	A	B
ENSMUSG00000103553.2	Gm38218	chr1:66860385-66865073	A	A	B
ENSMUSG00000026003.6	Acadl	chr1:66869998-66902436	A	A	B
ENSMUSG00000082769.4	Gm15793	chr1:66888267-66888761	A	A	B
ENSMUSG00000089420.4	Gm27934	chr1:66895800-66895862	A	A	B
ENSMUSG00000077328.3	Gm25832	chr1:66905956-66906085	A	A	B
ENSMUSG00000124891.1	ENSMUSG00000124891	chr1:66935758-66936885	A	A	B
ENSMUSG00000061816.16	Myl1	chr1:66963454-66984563	A	A	B
ENSMUSG00000094191.2	Rpl31-ps14	chr1:66987722-66988099	A	A	B
ENSMUSG00000082212.2	Gm15826	chr1:66990988-66992628	A	A	B
ENSMUSG00000026000.17	Lancl1	chr1:67039676-67078031	A	A	B
ENSMUSG00000126986.1	ENSMUSG00000126986	chr1:67062338-67068310	A	A	B
ENSMUSG00000143053.1	ENSMUSG00000143053	chr1:67116234-67116992	A	A	B
ENSMUSG00000120337.2	Gm57111	chr1:67141428-67155731	A	A	B
ENSMUSG00000025991.9	Cps1	chr1:67162185-67270418	A	A	B
ENSMUSG00000125676.1	ENSMUSG00000125676	chr1:67179031-67179840	A	A	B
ENSMUSG00000086204.2	Gm15668	chr1:67288359-67362768	A	A	B
ENSMUSG00000077745.3	Gm26342	chr1:67296383-67296511	A	A	B
ENSMUSG00000082473.2	Kif22-ps	chr1:67624212-67626195	A	A	B
ENSMUSG00002076414.1	Gm56209	chr1:67656134-67656211	A	A	B
ENSMUSG00000085075.3	Gm15669	chr1:67831587-67881732	A	A	B
ENSMUSG00000104395.2	Gm37957	chr1:67942389-67944691	A	A	B
ENSMUSG00002074910.1	Gm56221	chr1:68012835-68012936	A	A	B
ENSMUSG00000087329.4	Gm15671	chr1:68063402-68064922	A	A	B
ENSMUSG00000062209.16	Erbb4	chr1:68071345-69147218	A	A	B
ENSMUSG00000102449.2	Gm37100	chr1:68154354-68155706	A	A	B
ENSMUSG00000083795.2	Gm15670	chr1:68332439-68332885	A	A	B
ENSMUSG00000080539.4	Gm25542	chr1:68424101-68424194	A	A	B
ENSMUSG00000103307.2	Gm19335	chr1:68630777-68632845	A	A	B
ENSMUSG00000104508.2	Gm37735	chr1:68678583-68679988	A	A	B
ENSMUSG00000103642.2	Gm37769	chr1:68750196-68752564	A	A	B
ENSMUSG00000103809.2	Gm37061	chr1:68797644-68800886	A	A	B
ENSMUSG00000126749.1	ENSMUSG00000126749	chr1:69125140-69140461	A	A	B
ENSMUSG00000087514.2	Gm16076	chr1:69131072-69145899	A	A	B
ENSMUSG00000084332.2	Gm8840	chr1:69170073-69170458	A	A	B
ENSMUSG00000101387.2	Pced1c-ps	chr1:69416480-69417230	A	A	B
ENSMUSG00000125469.1	ENSMUSG00000125469	chr1:69468915-69470072	A	A	B
ENSMUSG00000099804.3	Gm28497	chr1:69470447-69521808	A	A	B
ENSMUSG00000100354.2	Gm29113	chr1:69529516-69532947	A	A	B
ENSMUSG00000101156.2	Gm29114	chr1:69553091-69586866	A	A	B
ENSMUSG00000025997.14	Ikzf2	chr1:69570373-69726404	A	A	B
ENSMUSG00000100815.2	Gm29112	chr1:69634195-69637681	A	A	B
ENSMUSG00000099954.2	Gm28112	chr1:69699346-69701220	A	A	B
ENSMUSG00000132054.1	ENSMUSG00000132054	chr1:69748276-69851708	A	A	B
ENSMUSG00000132091.1	ENSMUSG00000132091	chr1:69810006-69826800	A	A	B
ENSMUSG00000103402.2	Gm37930	chr1:69810027-69811912	A	A	B
ENSMUSG00000053153.15	Spag16	chr1:69866129-70764291	A	A	B
ENSMUSG00002076719.1	Gm56236	chr1:69960632-69960906	A	A	B
ENSMUSG00000080524.3	Gm23879	chr1:69994163-69994288	A	A	B
ENSMUSG00000101730.2	Gm28580	chr1:70107127-70107214	A	A	B
ENSMUSG00000130052.1	ENSMUSG00000130052	chr1:70201279-70230977	A	A	B
ENSMUSG00000103052.2	Gm38272	chr1:70349671-70352070	A	A	B
ENSMUSG00000104287.2	Gm37456	chr1:70610594-70616430	A	A	B
ENSMUSG00000075952.3	Gm23422	chr1:70635974-70636080	A	A	B
ENSMUSG00000045648.16	Vwc2l	chr1:70764874-70924556	A	A	B
ENSMUSG00000136036.1	ENSMUSG00000136036	chr1:70891738-70957636	A	A	B
ENSMUSG00000026196.8	Bard1	chr1:71066657-71142305	A	A	B
ENSMUSG00000089965.2	Gm16236	chr1:71078811-71079189	A	A	B
ENSMUSG00000101551.2	Gm8870	chr1:71194405-71195179	A	A	B
ENSMUSG00000050296.15	Abca12	chr1:71281435-71454069	A	A	B
ENSMUSG00000142372.1	ENSMUSG00000142372	chr1:71366423-71386028	A	A	B
ENSMUSG00000101617.2	Gm6947	chr1:71532896-71532973	A	A	B
ENSMUSG00000137262.1	ENSMUSG00000137262	chr1:71593916-71595711	A	A	B
ENSMUSG00000026192.14	Atic	chr1:71596309-71618790	A	A	B
ENSMUSG00000026193.16	Fn1	chr1:71624679-71692359	A	A	B
ENSMUSG00000073652.12	Apol7d	chr1:71690128-71788968	A	A	B
ENSMUSG00000101834.2	Gm5829	chr1:71748864-71749214	A	A	B
ENSMUSG00000100319.2	Gm5256	chr1:71753207-71754083	A	A	B
ENSMUSG00000131974.1	ENSMUSG00000131974	chr1:71768961-71775489	A	A	B
ENSMUSG00000134867.1	ENSMUSG00000134867	chr1:71851731-71875011	A	A	B
ENSMUSG00000102689.2	Gm37217	chr1:71882249-71885769	A	A	B
ENSMUSG00000140950.1	ENSMUSG00000140950	chr1:71925873-71927539	A	A	B
ENSMUSG00000099707.9	Gm8883	chr1:71926324-71932718	A	A	B
ENSMUSG00000101211.4	Gm28818	chr1:71932974-71956284	A	A	B
ENSMUSG00000130612.1	ENSMUSG00000130612	chr1:71963733-71964888	A	A	B
ENSMUSG00000132403.1	ENSMUSG00000132403	chr1:71964914-71966503	A	A	B
ENSMUSG00000121242.2	Gm57173	chr1:71975566-71977777	A	A	B
ENSMUSG00000101848.3	4933417E11Rik	chr1:71998012-72186084	A	A	B
ENSMUSG00000101764.3	4930556G22Rik	chr1:72022832-72077911	A	A	B
ENSMUSG00000059483.6	Gm5528	chr1:72043447-72043926	A	A	B
ENSMUSG00000101496.2	Gm8885	chr1:72127016-72127613	A	A	B
ENSMUSG00000102123.3	Gm4319	chr1:72146284-72162872	A	A	B
ENSMUSG00000127283.1	ENSMUSG00000127283	chr1:72160957-72181727	A	A	B
ENSMUSG00000039395.9	Mreg	chr1:72198601-72251466	A	A	B
ENSMUSG00000134317.1	ENSMUSG00000134317	chr1:72259807-72265179	A	A	B
ENSMUSG00000134358.1	ENSMUSG00000134358	chr1:72260903-72265828	A	A	B
ENSMUSG00000118839.1	Gm25360	chr1:72265399-72265589	A	A	B
ENSMUSG00000121277.2	Gm57184	chr1:72275572-72311939	A	A	B
ENSMUSG00000119668.1	Gm23472	chr1:72276105-72276295	A	A	B
ENSMUSG00000119873.1	Gm24497	chr1:72283372-72283562	A	A	B
ENSMUSG00000118790.1	Gm25939	chr1:72294167-72294357	A	A	B
ENSMUSG00000026189.14	Pecr	chr1:72298326-72323473	A	A	B
ENSMUSG00000026188.12	Tmem169	chr1:72323528-72342263	A	A	B
ENSMUSG00000133347.1	ENSMUSG00000133347	chr1:72325977-72327223	A	A	B
ENSMUSG00000026187.10	Xrcc5	chr1:72346586-72434111	A	A	B
ENSMUSG00000142423.1	ENSMUSG00000142423	chr1:72452719-72455968	A	A	B
ENSMUSG00000039372.6	Marchf4	chr1:72466271-72576089	A	A	B
ENSMUSG00000085812.2	Gm15843	chr1:72498658-72499186	A	A	B
ENSMUSG00000140307.1	ENSMUSG00000140307	chr1:72610659-72618414	A	A	B
ENSMUSG00000138291.1	ENSMUSG00000138291	chr1:72618610-72622659	A	A	B
ENSMUSG00000039354.17	Smarcal1	chr1:72622410-72672293	A	A	B
ENSMUSG00000138259.1	ENSMUSG00000138259	chr1:72653323-72680308	A	A	B
ENSMUSG00000110712.3	Gm39662	chr1:72680304-72682437	A	A	B
ENSMUSG00000039342.6	Ankar	chr1:72682139-72739738	A	A	B
ENSMUSG00000110487.2	Gm18035	chr1:72732023-72732611	A	A	B
ENSMUSG00000110596.2	Gm45859	chr1:72745448-72745661	A	A	B
ENSMUSG00000046330.11	Rpl37a	chr1:72750449-72752972	A	A	B
ENSMUSG00000143389.1	ENSMUSG00000143389	chr1:72764679-72767387	A	A	B
ENSMUSG00000139593.1	ENSMUSG00000139593	chr1:72767537-72775687	A	A	B
ENSMUSG00000120056.2	Gm30788	chr1:72773499-72812044	A	A	B
ENSMUSG00000139556.1	ENSMUSG00000139556	chr1:72775856-72790372	A	A	B
ENSMUSG00000139633.1	ENSMUSG00000139633	chr1:72800611-72802644	A	A	B
ENSMUSG00000139473.1	ENSMUSG00000139473	chr1:72803965-72859826	A	A	B
ENSMUSG00000121273.2	Gm57179	chr1:72844691-72845242	A	A	B
ENSMUSG00000039323.19	Igfbp2	chr1:72863662-72891633	A	A	B
ENSMUSG00000026185.9	Igfbp5	chr1:72897091-72914043	A	A	B
ENSMUSG00000101968.8	Teshl	chr1:72975998-73100874	A	A	B
ENSMUSG00000133027.1	ENSMUSG00000133027	chr1:72987327-72989124	A	A	B
ENSMUSG00000132905.1	ENSMUSG00000132905	chr1:73020941-73034849	A	A	B
ENSMUSG00000132941.1	ENSMUSG00000132941	chr1:73041858-73054209	A	A	B
ENSMUSG00000026182.7	Tnp1	chr1:73054233-73055068	A	A	B
ENSMUSG00000133121.1	ENSMUSG00000133121	chr1:73063606-73064497	A	A	B
ENSMUSG00000133077.1	ENSMUSG00000133077	chr1:73069180-73070748	A	A	B
ENSMUSG00000132983.1	ENSMUSG00000132983	chr1:73108709-73111796	A	A	B
ENSMUSG00000137829.1	ENSMUSG00000137829	chr1:73143384-73144241	A	A	B
ENSMUSG00000133331.1	ENSMUSG00000133331	chr1:73161927-73180019	A	A	B
ENSMUSG00000101112.3	Gm29185	chr1:73179381-73379395	A	A	B
ENSMUSG00000133371.1	ENSMUSG00000133371	chr1:73204411-73208663	A	A	B
ENSMUSG00000102266.2	Gm38106	chr1:73246049-73248582	A	A	B
ENSMUSG00000133404.1	ENSMUSG00000133404	chr1:73337845-73341288	A	A	B
ENSMUSG00000100697.2	Gm29184	chr1:73350876-73351209	A	A	B
ENSMUSG00000122885.1	ENSMUSG00000122885	chr1:73402239-73418777	A	A	B
ENSMUSG00000099877.8	Pinc	chr1:73429934-73446728	A	A	B
ENSMUSG00002076669.1	Gm56308	chr1:73431405-73431558	A	A	B
ENSMUSG00000101812.2	D530049I02Rik	chr1:73438127-73469949	A	A	B
ENSMUSG00000100044.2	Gm9553	chr1:73551205-73552200	A	A	B
ENSMUSG00000100444.2	C530043A13Rik	chr1:73561254-73568949	A	A	B
ENSMUSG00000100429.3	Gm29186	chr1:73568071-73575595	A	A	B
ENSMUSG00000135392.1	ENSMUSG00000135392	chr1:73572684-73616885	A	A	B
ENSMUSG00000101344.3	Gm29183	chr1:73657233-73944502	A	A	B
ENSMUSG00002076885.1	Gm56310	chr1:73802869-73802994	A	A	B
ENSMUSG00000098504.3	Mir6351	chr1:73894636-73894734	A	A	B
ENSMUSG00000055322.17	Tns1	chr1:73949390-74163608	A	A	B
ENSMUSG00000134157.1	ENSMUSG00000134157	chr1:73989312-73991412	A	A	B
ENSMUSG00000126782.1	ENSMUSG00000126782	chr1:74107566-74114649	A	A	B
ENSMUSG00000129418.1	ENSMUSG00000129418	chr1:74163776-74166674	A	A	B
ENSMUSG00000061815.12	Rufy4	chr1:74164700-74187382	A	A	B
ENSMUSG00000026180.10	Cxcr2	chr1:74193150-74200405	A	A	B
ENSMUSG00000121276.2	Gm57183	chr1:74200416-74220795	A	A	B
ENSMUSG00000048480.6	Cxcr1	chr1:74230944-74233790	A	A	B
ENSMUSG00000087820.3	Mir1928	chr1:74245713-74245779	A	A	B
ENSMUSG00000118939.1	Gm25524	chr1:74251972-74252078	A	A	B
ENSMUSG00000006304.15	Arpc2	chr1:74275243-74307368	A	A	A
ENSMUSG00000064272.4	Gpbar1	chr1:74317709-74318783	B	A	B
ENSMUSG00000006299.14	Aamp	chr1:74318999-74323897	B	A	A
ENSMUSG00000101503.3	Gm28364	chr1:74319961-74321873	B	A	A
ENSMUSG00000026179.15	Pnkd	chr1:74324089-74392853	B	A	A
ENSMUSG00000103013.2	Gm37503	chr1:74326701-74327019	B	B	A
ENSMUSG00000006301.18	Tmbim1	chr1:74327406-74344781	B	A	A
ENSMUSG00000099931.2	Gm29358	chr1:74334762-74338026	B	A	A
ENSMUSG00000103403.2	Gm37931	chr1:74347007-74349872	A	A	A
ENSMUSG00000073650.10	Catip	chr1:74401267-74408480	B	A	A
ENSMUSG00000026177.12	Slc11a1	chr1:74414354-74425221	B	A	A
ENSMUSG00000128218.1	ENSMUSG00000128218	chr1:74425899-74429982	B	A	A
ENSMUSG00000026176.14	Ctdsp1	chr1:74430668-74436444	B	A	A
ENSMUSG00000065468.3	Mir26b	chr1:74433469-74433553	B	A	A
ENSMUSG00000026175.13	Vil1	chr1:74448535-74474718	B	A	A
ENSMUSG00000033364.14	Usp37	chr1:74474670-74583443	B	A	A
ENSMUSG00000103227.2	Gm37733	chr1:74539499-74542460	B	B	A
ENSMUSG00000026174.10	Cnot9	chr1:74545217-74570001	B	A	A
ENSMUSG00000026173.17	Plcd4	chr1:74582047-74606953	B	A	A
ENSMUSG00000026135.18	Zfp142	chr1:74604286-74627405	B	B	A
ENSMUSG00002075545.1	Gm56341	chr1:74626055-74626131	B	B	A
ENSMUSG00000026172.13	Bcs1l	chr1:74627448-74631602	B	B	A
ENSMUSG00000026171.13	Rnf25	chr1:74632907-74640556	B	B	A
ENSMUSG00000033276.19	Stk36	chr1:74640604-74676053	B	A	A
ENSMUSG00000136765.1	ENSMUSG00000136765	chr1:74699444-74700572	B	A	A
ENSMUSG00000033257.15	Ttll4	chr1:74700904-74742889	B	A	A
ENSMUSG00000026170.7	Cyp27a1	chr1:74752733-74777051	B	B	A
ENSMUSG00000006542.14	Prkag3	chr1:74778081-74788380	A	B	A
ENSMUSG00000124323.1	ENSMUSG00000124323	chr1:74798670-74810509	B	A	A
ENSMUSG00002075611.1	Gm56344	chr1:74803957-74804049	B	B	A
ENSMUSG00000033227.8	Wnt6	chr1:74811051-74824481	A	A	A
ENSMUSG00000099472.2	Gm29539	chr1:74814102-74816564	A	A	A
ENSMUSG00000122505.1	ENSMUSG00000122505	chr1:74826230-74831554	B	A	A
ENSMUSG00000026167.15	Wnt10a	chr1:74830675-74843338	B	B	A
ENSMUSG00000142276.1	ENSMUSG00000142276	chr1:74845282-74846362	B	B	A
ENSMUSG00000142236.1	ENSMUSG00000142236	chr1:74846098-74853323	B	B	A
ENSMUSG00000126678.1	ENSMUSG00000126678	chr1:74854182-74856109	B	A	A
ENSMUSG00000126648.1	ENSMUSG00000126648	chr1:74856063-74879791	B	A	A
ENSMUSG00000089964.2	Gm16582	chr1:74890054-74919112	B	B	A
ENSMUSG00000090071.5	Cdk5r2	chr1:74894093-74896891	B	B	A
ENSMUSG00000055197.5	Fev	chr1:74920668-74924578	B	A	A
ENSMUSG00000122805.1	ENSMUSG00000122805	chr1:74921910-74922570	B	A	A
ENSMUSG00000006546.4	Cryba2	chr1:74929093-74932302	B	A	A
ENSMUSG00000065616.5	Mir375	chr1:74939817-74939880	B	A	A
ENSMUSG00000139727.1	ENSMUSG00000139727	chr1:74939877-74940138	B	A	A
ENSMUSG00000047021.15	Cfap65	chr1:74941230-74974758	B	A	A
ENSMUSG00000089653.2	Gm15841	chr1:74941530-74946812	B	A	B
ENSMUSG00000006538.13	Ihh	chr1:74984474-74990831	B	A	A
ENSMUSG00000103145.2	Gm37744	chr1:74993411-74995000	B	A	A
ENSMUSG00000140940.1	ENSMUSG00000140940	chr1:75001877-75004102	B	A	A
ENSMUSG00000026162.9	Nhej1	chr1:75006298-75101844	B	A	A
ENSMUSG00000026205.9	Slc23a3	chr1:75102185-75110534	B	B	A
ENSMUSG00000033159.15	Cnppd1	chr1:75111198-75119355	B	B	A
ENSMUSG00000121256.2	Gm57175	chr1:75118249-75118883	B	B	A
ENSMUSG00000049339.17	Retreg2	chr1:75119422-75124557	B	B	A
ENSMUSG00000026197.13	Zfand2b	chr1:75145290-75148273	B	B	A
ENSMUSG00000026198.16	Abcb6	chr1:75148361-75157036	B	B	A
ENSMUSG00000099519.2	Gm29253	chr1:75148375-75161790	B	B	A
ENSMUSG00000135436.1	ENSMUSG00000135436	chr1:75149585-75150475	B	B	A
ENSMUSG00000033124.17	Atg9a	chr1:75157504-75168840	B	B	A
ENSMUSG00000026199.19	Ankzf1	chr1:75168795-75176031	B	B	A
ENSMUSG00000026200.14	Glb1l	chr1:75174880-75187457	B	B	A
ENSMUSG00002076477.1	Gm56348	chr1:75186257-75186372	B	B	A
ENSMUSG00000026201.13	Stk16	chr1:75187482-75192250	B	B	A
ENSMUSG00000026202.14	Tuba4a	chr1:75190872-75196509	B	B	A
ENSMUSG00000096094.3	A630095N17Rik	chr1:75196739-75208746	B	B	A
ENSMUSG00000118482.2	Gm50472	chr1:75206196-75206423	B	B	A
ENSMUSG00000123606.1	ENSMUSG00000123606	chr1:75212568-75212997	B	B	A
ENSMUSG00000026203.17	Dnajb2	chr1:75213050-75222336	B	B	A
ENSMUSG00000026204.16	Ptprn	chr1:75223671-75241146	B	B	A
ENSMUSG00000101840.3	Gm28294	chr1:75228930-75266536	B	B	A
ENSMUSG00000033061.16	Resp18	chr1:75248843-75255059	B	B	A
ENSMUSG00000100556.2	Gm28902	chr1:75249249-75252296	B	B	A
ENSMUSG00000026209.16	Dnpep	chr1:75284540-75294634	B	B	A
ENSMUSG00000085653.10	Gm15179	chr1:75313476-75352605	B	A	A
ENSMUSG00000026208.10	Des	chr1:75336973-75345223	B	A	A
ENSMUSG00000123567.1	ENSMUSG00000123567	chr1:75346270-75347808	B	A	A
ENSMUSG00000026207.17	Speg	chr1:75351941-75408964	B	A	A
ENSMUSG00000086053.2	Gm15178	chr1:75368775-75373007	B	B	A
ENSMUSG00000033021.17	Gmppa	chr1:75412574-75419823	B	A	A
ENSMUSG00000033007.16	Asic4	chr1:75427080-75450987	B	A	A
ENSMUSG00000122907.1	ENSMUSG00000122907	chr1:75432154-75436157	A	B	B
ENSMUSG00000102605.2	Gm37264	chr1:75445214-75447405	B	A	A
ENSMUSG00000032997.17	Chpf	chr1:75451213-75455951	B	A	A
ENSMUSG00000026211.19	Obsl1	chr1:75455954-75483096	B	A	A
ENSMUSG00000051703.15	Tmem198	chr1:75456176-75462349	B	A	A
ENSMUSG00000142003.1	ENSMUSG00000142003	chr1:75472075-75474434	B	A	A
ENSMUSG00000142041.1	ENSMUSG00000142041	chr1:75480202-75481701	B	A	A
ENSMUSG00000032968.5	Inha	chr1:75483721-75487010	B	A	A
ENSMUSG00000133847.1	ENSMUSG00000133847	chr1:75485440-75488817	B	A	A
ENSMUSG00000082745.2	Gm15181	chr1:75490751-75490927	A	A	B
ENSMUSG00000026213.16	Stk11ip	chr1:75498173-75513979	A	A	B
ENSMUSG00000082059.2	Gm15183	chr1:75518855-75519202	A	A	B
ENSMUSG00000006576.17	Slc4a3	chr1:75522910-75538816	A	A	A
ENSMUSG00000083244.2	Gm15180	chr1:75544727-75545218	A	A	B
ENSMUSG00000122670.1	ENSMUSG00000122670	chr1:75556649-75558995	A	A	B
ENSMUSG00000138523.1	ENSMUSG00000138523	chr1:75565235-75582371	A	A	B
ENSMUSG00000125278.1	ENSMUSG00000125278	chr1:75582704-75583181	A	A	B
ENSMUSG00000082528.2	Gm15182	chr1:75601298-75602973	A	A	B
ENSMUSG00000082012.2	Gm5257	chr1:75613034-75613823	A	A	B
ENSMUSG00000136795.1	ENSMUSG00000136795	chr1:75616117-75617392	A	A	B
ENSMUSG00000133553.1	ENSMUSG00000133553	chr1:75721779-75726531	A	A	B
ENSMUSG00000124057.1	ENSMUSG00000124057	chr1:75731116-75755667	A	A	B
ENSMUSG00000125956.1	ENSMUSG00000125956	chr1:75779650-75783266	A	A	B
ENSMUSG00000135936.1	ENSMUSG00000135936	chr1:75912715-75972807	A	A	B
ENSMUSG00000123819.1	ENSMUSG00000123819	chr1:75992670-75996516	A	A	B
ENSMUSG00000099996.3	Gm29065	chr1:75992996-75995810	A	A	B
ENSMUSG00000101763.2	Gm29068	chr1:76086818-76087217	A	A	B
ENSMUSG00000133426.1	ENSMUSG00000133426	chr1:76216964-76247783	A	A	B
ENSMUSG00000100553.8	Gm17751	chr1:76397300-76505272	A	A	B
ENSMUSG00000123167.1	ENSMUSG00000123167	chr1:76461517-76468203	A	A	B
ENSMUSG00000098611.3	Mir6343	chr1:76486197-76486280	A	A	B
ENSMUSG00000134178.1	ENSMUSG00000134178	chr1:76670686-76694978	A	A	B
ENSMUSG00000135918.1	ENSMUSG00000135918	chr1:76791233-76934440	A	A	B
ENSMUSG00000100534.2	Gm816	chr1:76867109-77004429	A	A	B
ENSMUSG00000137979.1	ENSMUSG00000137979	chr1:77013182-77070437	A	A	B
ENSMUSG00000102904.2	Gm38265	chr1:77119864-77123629	A	A	B
ENSMUSG00002076350.1	Gm54739	chr1:77121390-77121483	A	A	B
ENSMUSG00000026235.15	Epha4	chr1:77343822-77491725	A	A	B
ENSMUSG00000099141.3	Mir6352	chr1:77473290-77473405	A	A	B
ENSMUSG00000101849.2	Gm28386	chr1:77491917-77493765	A	A	B
ENSMUSG00000120831.2	Gm32793	chr1:77498737-77539421	A	A	B
ENSMUSG00000101506.2	Gm28385	chr1:77547309-77547600	A	A	B
ENSMUSG00000139536.1	ENSMUSG00000139536	chr1:77571509-77582310	A	A	B
ENSMUSG00000124613.1	ENSMUSG00000124613	chr1:77747738-77801616	A	A	B
ENSMUSG00000124542.1	ENSMUSG00000124542	chr1:77790274-77899044	A	A	B
ENSMUSG00000124574.1	ENSMUSG00000124574	chr1:77807899-77872804	A	A	B
ENSMUSG00000065215.3	Gm26263	chr1:77874920-77875083	A	A	B
ENSMUSG00000102052.3	Gm28387	chr1:77919603-77952580	A	A	B
ENSMUSG00000128828.1	ENSMUSG00000128828	chr1:78004176-78042994	A	A	B
ENSMUSG00000004872.16	Pax3	chr1:78077904-78173771	A	A	B
ENSMUSG00000120041.2	Gm33152	chr1:78177711-78179696	A	A	B
ENSMUSG00000118426.2	Gm2102	chr1:78193369-78194113	A	A	B
ENSMUSG00000126413.1	ENSMUSG00000126413	chr1:78193508-78196134	A	A	B
ENSMUSG00000032908.10	Sgpp2	chr1:78286982-78396926	A	A	B
ENSMUSG00000099561.2	Gm28410	chr1:78302265-78316743	A	A	B
ENSMUSG00000102945.2	Gm37884	chr1:78352251-78353068	A	A	B
ENSMUSG00000138745.1	ENSMUSG00000138745	chr1:78367862-78399343	A	A	B
ENSMUSG00000026245.17	Farsb	chr1:78394612-78465534	A	A	B
ENSMUSG00000101798.2	Gm28995	chr1:78409989-78410249	A	A	B
ENSMUSG00000104018.2	4833412K13Rik	chr1:78442085-78443563	A	A	B
ENSMUSG00000090486.3	BC035947	chr1:78473663-78488795	A	A	B
ENSMUSG00000012187.14	Mogat1	chr1:78487628-78514810	A	A	B
ENSMUSG00000099364.4	5730419F03Rik	chr1:78536516-78607061	A	A	B
ENSMUSG00000127139.1	ENSMUSG00000127139	chr1:78567484-78580333	A	A	B
ENSMUSG00000100562.2	Gm29611	chr1:78593262-78597882	A	A	B
ENSMUSG00000122898.1	ENSMUSG00000122898	chr1:78635195-78636032	A	A	B
ENSMUSG00000032883.16	Acsl3	chr1:78635542-78685460	A	A	B
ENSMUSG00000079470.9	Utp14b	chr1:78635755-78649229	A	A	B
ENSMUSG00000122814.1	ENSMUSG00000122814	chr1:78652809-78658437	A	A	B
ENSMUSG00000122769.1	ENSMUSG00000122769	chr1:78704329-78718491	A	A	B
ENSMUSG00000122853.1	ENSMUSG00000122853	chr1:78718289-78723914	A	A	B
ENSMUSG00000099377.2	Gm6159	chr1:78760853-78762576	A	A	B
ENSMUSG00000135742.1	ENSMUSG00000135742	chr1:78760915-78811613	A	A	B
ENSMUSG00000099706.2	Gm29536	chr1:78769340-79202228	A	A	B
ENSMUSG00000047330.9	Kcne4	chr1:78794475-78797745	A	A	B
ENSMUSG00000101324.2	Gm29187	chr1:78798975-78800369	A	A	B
ENSMUSG00000125376.1	ENSMUSG00000125376	chr1:78842277-79032672	A	A	B
ENSMUSG00000072978.4	Gm5830	chr1:78945354-78945796	A	A	B
ENSMUSG00000129206.1	ENSMUSG00000129206	chr1:79263990-79314925	A	A	B
ENSMUSG00000132610.1	ENSMUSG00000132610	chr1:79393050-79403708	A	A	B
ENSMUSG00000127066.1	ENSMUSG00000127066	chr1:79406177-79407657	A	A	B
ENSMUSG00000050711.8	Scg2	chr1:79412386-79417837	A	A	B
ENSMUSG00000099562.2	Gm19027	chr1:79483520-79484874	A	A	B
ENSMUSG00000077782.3	Gm24160	chr1:79491456-79491581	A	A	B
ENSMUSG00000142714.1	ENSMUSG00000142714	chr1:79541491-79556593	A	A	B
ENSMUSG00000054702.15	Ap1s3	chr1:79584593-79649689	A	A	B
ENSMUSG00000102235.2	Gm37886	chr1:79597239-79598751	A	A	B
ENSMUSG00000073643.12	Wdfy1	chr1:79679979-79753860	A	A	B
ENSMUSG00000104497.2	Gm10555	chr1:79740434-79742224	A	A	B
ENSMUSG00000026248.10	Mrpl44	chr1:79753735-79759162	A	A	B
ENSMUSG00000137770.1	ENSMUSG00000137770	chr1:79765954-79768993	A	A	B
ENSMUSG00000026249.11	Serpine2	chr1:79771914-79838897	A	A	B
ENSMUSG00000067106.7	Gm5529	chr1:79900253-79901143	A	A	B
ENSMUSG00000100397.2	Gm28071	chr1:79935297-79935774	A	A	B
ENSMUSG00000143473.1	ENSMUSG00000143473	chr1:79960488-79961845	A	A	B
ENSMUSG00000132823.1	ENSMUSG00000132823	chr1:80015030-80016047	A	A	B
ENSMUSG00000099753.2	Gm28058	chr1:80076339-80076602	A	A	B
ENSMUSG00000118883.1	Gm23934	chr1:80113183-80113289	A	A	B
ENSMUSG00000102518.2	Gm38339	chr1:80124690-80126518	A	A	B
ENSMUSG00000142288.1	ENSMUSG00000142288	chr1:80144666-80145821	A	A	B
ENSMUSG00000099552.3	9830004L10Rik	chr1:80162389-80207334	A	A	B
ENSMUSG00000043230.3	Fam124b	chr1:80176423-80196190	A	A	B
ENSMUSG00000139457.1	ENSMUSG00000139457	chr1:80214044-80226769	A	A	B
ENSMUSG00000103404.2	Gm37932	chr1:80232748-80233914	A	A	B
ENSMUSG00000004364.15	Cul3	chr1:80242640-80318197	A	A	B
ENSMUSG00000103076.2	Gm37902	chr1:80252448-80254130	A	A	B
ENSMUSG00000103525.2	Gm37262	chr1:80303894-80305711	A	A	B
ENSMUSG00000101483.4	1700016L21Rik	chr1:80317232-80477001	A	A	B
ENSMUSG00000128254.1	ENSMUSG00000128254	chr1:80318544-80319279	A	A	B
ENSMUSG00000090637.3	Gm6189	chr1:80360821-80362902	A	A	B
ENSMUSG00000128215.1	ENSMUSG00000128215	chr1:80386981-80405194	A	A	B
ENSMUSG00000128291.1	ENSMUSG00000128291	chr1:80390496-80390771	A	A	B
ENSMUSG00000110100.2	Gm45261	chr1:80427314-80439165	A	A	B
ENSMUSG00000038608.16	Dock10	chr1:80478790-80736244	A	A	B
ENSMUSG00000103192.2	Gm37645	chr1:80643726-80647281	A	A	B
ENSMUSG00000104488.2	Gm38062	chr1:80706526-80708381	A	A	B
ENSMUSG00000102721.2	A630081D01Rik	chr1:80724939-80726771	A	A	B
ENSMUSG00000136993.1	ENSMUSG00000136993	chr1:80736493-80755592	A	A	B
ENSMUSG00000133058.1	ENSMUSG00000133058	chr1:80797604-80822143	A	A	B
ENSMUSG00000099949.2	Gm29124	chr1:80875371-80875822	A	A	B
ENSMUSG00000099918.2	Gm28066	chr1:80927143-80927614	A	A	B
ENSMUSG00000054976.15	Nyap2	chr1:81054667-81319479	A	A	B
ENSMUSG00000104029.2	Gm37210	chr1:81498053-81500056	A	A	B
ENSMUSG00000101986.2	Gm6198	chr1:81531872-81535198	A	A	B
ENSMUSG00000142168.1	ENSMUSG00000142168	chr1:81596147-81596909	A	A	B
ENSMUSG00000132131.1	ENSMUSG00000132131	chr1:81670944-81675261	A	A	B
ENSMUSG00000125698.1	ENSMUSG00000125698	chr1:81684063-81687507	A	A	B
ENSMUSG00000087008.5	Gm5530	chr1:81719700-81720684	A	A	B
ENSMUSG00000126739.1	ENSMUSG00000126739	chr1:81772009-81775871	A	A	B
ENSMUSG00000100561.2	Gm7516	chr1:81774956-81775661	A	A	B
ENSMUSG00000124626.1	ENSMUSG00000124626	chr1:81878347-81884995	A	A	B
ENSMUSG00000103571.2	Gm37114	chr1:82082901-82084704	A	A	B
ENSMUSG00000098797.3	Mir6344	chr1:82109637-82109740	A	A	B
ENSMUSG00000055980.3	Irs1	chr1:82210822-82269137	A	A	B
ENSMUSG00000127560.1	ENSMUSG00000127560	chr1:82268064-82270021	A	A	B
ENSMUSG00000127428.1	ENSMUSG00000127428	chr1:82281197-82295432	A	A	B
ENSMUSG00000026142.16	Rhbdd1	chr1:82294173-82423087	A	A	B
ENSMUSG00000127469.1	ENSMUSG00000127469	chr1:82313438-82316706	A	A	B
ENSMUSG00000104493.2	Gm19552	chr1:82329938-82332770	A	A	B
ENSMUSG00000100786.2	Gm28940	chr1:82370214-82380467	A	A	B
ENSMUSG00002075724.1	Gm54921	chr1:82374418-82374538	A	A	B
ENSMUSG00000127516.1	ENSMUSG00000127516	chr1:82408521-82410553	A	A	B
ENSMUSG00000067158.10	Col4a4	chr1:82426144-82564570	A	A	B
ENSMUSG00000125737.1	ENSMUSG00000125737	chr1:82512040-82517400	A	A	B
ENSMUSG00000136202.1	ENSMUSG00000136202	chr1:82532498-82551058	A	A	B
ENSMUSG00000079465.9	Col4a3	chr1:82564642-82699780	A	A	B
ENSMUSG00002075966.1	Gm54925	chr1:82612734-82612831	A	A	B
ENSMUSG00000097564.4	C430014B12Rik	chr1:82669637-82702890	A	A	B
ENSMUSG00000026150.15	Mff	chr1:82702611-82730115	A	A	B
ENSMUSG00000101450.2	Gm28941	chr1:82717412-82718428	A	A	B
ENSMUSG00000026149.3	Tm4sf20	chr1:82734370-82746182	A	A	B
ENSMUSG00000114299.2	Gm47791	chr1:82748545-82748964	A	A	B
ENSMUSG00000099771.2	Gm19257	chr1:82754749-82754931	A	A	B
ENSMUSG00000141486.1	ENSMUSG00000141486	chr1:82784141-82785198	A	A	B
ENSMUSG00000102280.2	Gm36999	chr1:82784144-82785189	A	A	B
ENSMUSG00000141446.1	ENSMUSG00000141446	chr1:82786521-82793754	A	A	B
ENSMUSG00000141522.1	ENSMUSG00000141522	chr1:82788028-82788330	A	A	B
ENSMUSG00000100170.3	Gm28942	chr1:82797179-82800849	A	A	B
ENSMUSG00000100744.2	Gm17764	chr1:82800192-82800582	A	A	B
ENSMUSG00000122270.1	ENSMUSG00000122270	chr1:82802022-82811312	A	A	B
ENSMUSG00000135393.1	ENSMUSG00000135393	chr1:82815397-82817832	A	A	B
ENSMUSG00002074851.1	Gm54947	chr1:82817167-82817219	A	A	B
ENSMUSG00000026159.14	Agfg1	chr1:82817204-82878903	A	A	B
ENSMUSG00000136409.1	ENSMUSG00000136409	chr1:82876810-82880987	A	A	B
ENSMUSG00000113880.2	A030005L19Rik	chr1:82891046-82891851	A	A	B
ENSMUSG00000113973.2	A030014E15Rik	chr1:82902638-82903433	A	A	B
ENSMUSG00000143058.1	ENSMUSG00000143058	chr1:82905692-82938192	A	A	B
ENSMUSG00000113846.2	Gm6217	chr1:82908292-82909120	A	A	B
ENSMUSG00000113084.2	A030003K21Rik	chr1:82920280-82921109	A	A	B
ENSMUSG00000113925.2	Gm7544	chr1:82932907-82933734	A	A	B
ENSMUSG00000114011.2	Gm47955	chr1:82938007-82938645	A	A	B
ENSMUSG00000113097.2	Gm47959	chr1:82978269-82979201	A	A	B
ENSMUSG00000101784.2	Gm7553	chr1:82981203-82982628	A	A	B
ENSMUSG00000038496.17	Slc19a3	chr1:82990244-83016169	A	A	B
ENSMUSG00000100432.2	Gm7539	chr1:82993114-82993743	A	A	B
ENSMUSG00000100190.2	Krtap28-10	chr1:83019245-83020201	A	A	B
ENSMUSG00000113267.2	Gm47969	chr1:83022653-83023667	A	A	B
ENSMUSG00000104423.2	A030005K14Rik	chr1:83036007-83037099	A	A	B
ENSMUSG00000101315.2	Krtap28-13	chr1:83038651-83039642	A	A	B
ENSMUSG00000099691.2	Gm29518	chr1:83044823-83045194	A	A	B
ENSMUSG00000026166.15	Ccl20	chr1:83094487-83096888	A	A	B
ENSMUSG00000128934.1	ENSMUSG00000128934	chr1:83101740-83102691	A	A	B
ENSMUSG00000130491.1	ENSMUSG00000130491	chr1:83102820-83112750	A	A	B
ENSMUSG00000101173.2	Gm29519	chr1:83135705-83136738	A	A	B
ENSMUSG00000053161.17	Daw1	chr1:83137473-83188295	A	A	B
ENSMUSG00000101896.2	Gm6244	chr1:83189765-83190605	A	A	B
ENSMUSG00002075005.1	Gm55129	chr1:83194392-83194512	A	A	B
ENSMUSG00000135554.1	ENSMUSG00000135554	chr1:83197657-83198633	A	A	B
ENSMUSG00000026163.18	Sphkap	chr1:83231860-83385921	A	A	B
ENSMUSG00000135426.1	ENSMUSG00000135426	chr1:83251589-83258609	A	A	B
ENSMUSG00000079140.4	Gm6374	chr1:83292234-83293021	A	A	B
ENSMUSG00000104374.2	Gm37517	chr1:83309019-83310307	A	A	B
ENSMUSG00000123910.1	ENSMUSG00000123910	chr1:83403981-83428888	A	A	B
ENSMUSG00000104219.2	Gm37989	chr1:83404317-83405119	A	A	B
ENSMUSG00000141007.1	ENSMUSG00000141007	chr1:83429323-83470141	A	A	B
ENSMUSG00000141048.1	ENSMUSG00000141048	chr1:83441737-83452487	A	A	B
ENSMUSG00000100580.8	4933436I20Rik	chr1:83637271-83889397	A	A	B
ENSMUSG00002076780.1	Gm55143	chr1:83773633-83773753	A	A	B
ENSMUSG00000077736.3	Gm24555	chr1:83899639-83899762	A	A	B
ENSMUSG00000045658.17	Pid1	chr1:84014017-84341901	A	A	B
ENSMUSG00000102750.2	Gm37058	chr1:84110588-84112231	A	A	B
ENSMUSG00000101934.2	Gm18304	chr1:84145909-84146454	A	A	B
ENSMUSG00000098851.3	Mir6353	chr1:84196570-84196682	A	A	B
ENSMUSG00000036766.13	Dner	chr1:84347560-84673942	A	A	B
ENSMUSG00000104396.2	Gm37959	chr1:84370224-84373120	A	A	B
ENSMUSG00000139849.1	ENSMUSG00000139849	chr1:84567270-84569900	A	A	B
ENSMUSG00000102481.2	Gm37925	chr1:84642910-84647164	A	A	B
ENSMUSG00000093254.3	Mir5126	chr1:84673560-84673636	A	A	B
ENSMUSG00000138613.1	ENSMUSG00000138613	chr1:84687366-84705294	A	A	B
ENSMUSG00000138660.1	ENSMUSG00000138660	chr1:84687526-84688034	A	A	B
ENSMUSG00000026219.15	Trip12	chr1:84698910-84818237	A	A	B
ENSMUSG00000103505.2	Gm38374	chr1:84784879-84786911	A	A	B
ENSMUSG00000104503.2	Gm37738	chr1:84797689-84802404	A	A	B
ENSMUSG00000142570.1	ENSMUSG00000142570	chr1:84817177-84817500	A	A	B
ENSMUSG00000073633.10	Fbxo36	chr1:84817562-84878208	A	A	B
ENSMUSG00000142124.1	ENSMUSG00000142124	chr1:84818338-84827898	A	A	B
ENSMUSG00000026220.7	Slc16a14	chr1:84883619-84912855	A	A	B
ENSMUSG00000142406.1	ENSMUSG00000142406	chr1:84912339-84913738	A	A	B
ENSMUSG00000118590.2	Gm15433	chr1:84936703-84942293	A	A	B
ENSMUSG00000099693.2	Gm29284	chr1:84968359-84970753	A	A	B
ENSMUSG00000052477.16	Sp140l2	chr1:84970411-85248287	A	A	B
ENSMUSG00000064281.8	Rpl19-ps1	chr1:84989835-84990425	A	A	B
ENSMUSG00002076475.1	Gm55239	chr1:84990088-84990167	A	A	B
ENSMUSG00000118640.2	Gm7582	chr1:85005675-85006565	A	A	B
ENSMUSG00000142042.1	ENSMUSG00000142042	chr1:85007971-85025269	A	A	B
ENSMUSG00000061852.10	Gm53056	chr1:85016786-85019679	A	A	B
ENSMUSG00000141962.1	ENSMUSG00000141962	chr1:85025255-85040718	A	A	B
ENSMUSG00000089976.2	Gm2389	chr1:85038875-85040363	A	A	B
ENSMUSG00000101279.2	Gm18342	chr1:85045115-85057957	A	A	B
ENSMUSG00000089844.8	Sp140l1	chr1:85060790-85087574	A	A	B
ENSMUSG00000073631.3	Gm10553	chr1:85077233-85078795	A	A	B
ENSMUSG00000072109.14	A530040E14Rik	chr1:85080984-85254067	A	A	B
ENSMUSG00000090128.2	Gm16038	chr1:85093040-85094958	A	A	B
ENSMUSG00000090186.8	Gm52951	chr1:85134533-85135420	A	A	B
ENSMUSG00000091199.12	Gm2619	chr1:85134684-85305117	A	A	B
ENSMUSG00000089716.8	Gm6264	chr1:85137485-85171981	A	A	B
ENSMUSG00000121478.2	Gm53567	chr1:85141834-85382880	A	A	B
[truncated: 76,203 more rows]

## Sheet: EV3D GO (AIS)
gene_id	gene_symbol	genomic_position	3M	20M	20M + Sun1
ENSMUSG00000026114.15	Cnga3	chr1:37253515-37302465	B	A	B
ENSMUSG00000015222.19	Map2	chr1:66214432-66481742	A	A	B
ENSMUSG00000053024.15	Cntn2	chr1:132437165-132470994	B	B	A
ENSMUSG00000026442.15	Nfasc	chr1:132492428-132669535	B	B	A
ENSMUSG00000009418.18	Nav1	chr1:135362318-135615843	B	B	A
ENSMUSG00000069601.15	Ank3	chr10:69234603-69863268	A	B	B
ENSMUSG00000020598.17	Nrcam	chr12:44375668-44648747	A	B	A
ENSMUSG00000056258.10	Kcnq3	chr15:65858236-66158491	B	A	A
ENSMUSG00000023033.15	Scn8a	chr15:100767739-100943819	B	A	A
ENSMUSG00000022843.18	Clcn2	chr16:20521714-20536496	A	A	B
ENSMUSG00000024381.18	Bin1	chr18:32510283-32568790	A	B	B
ENSMUSG00000067242.12	Lgi1	chr19:38252984-38300662	B	A	A
ENSMUSG00000075318.14	Scn2a	chr2:65451115-65597791	A	B	A
ENSMUSG00000064329.15	Scn1a	chr2:66101122-66271184	B	B	A
ENSMUSG00000042604.6	Kcna4	chr2:107120984-107128847	A	B	A
ENSMUSG00000027254.14	Map1a	chr2:121120081-121141313	A	B	A
ENSMUSG00000016346.19	Kcnq2	chr2:180717372-180777093	A	B	A
ENSMUSG00000102422.2	Iqschfp	chr3:67799565-68533799	A	A	B
ENSMUSG00000004892.14	Bcan	chr3:87894838-87907537	A	A	B
ENSMUSG00000042766.18	Trim46	chr3:89141484-89153616	A	A	B
ENSMUSG00000040724.6	Kcna2	chr3:107008462-107022321	B	A	B
ENSMUSG00000053819.17	Camk2d	chr3:126389951-126639975	A	A	B
ENSMUSG00000028176.14	Lrrc7	chr3:157788528-158267858	A	A	B
ENSMUSG00000028931.13	Kcnab2	chr4:152475199-152562367	B	B	B
ENSMUSG00000040537.18	Adam22	chr5:8122352-8418160	A	B	A
ENSMUSG00000039419.18	Cntnap2	chr6:45036291-47281147	B	A	B
ENSMUSG00000047976.5	Kcna1	chr6:126617360-126623347	A	A	A
ENSMUSG00000011751.18	Sptbn4	chr7:27055808-27147111	A	B	B
ENSMUSG00000052572.20	Dlg2	chr7:90125880-92098455	A	B	A
ENSMUSG00000070304.14	Scn2b	chr9:45029080-45041368	A	B	B
ENSMUSG00000032532.8	Cck	chr9:121318890-121324760	A	B	B
