# Supplementary material for: Age-related decline in nuclear envelope LINC complex drives neuronal aging via axon initial segment dysfunction
Source: EMBO Rep. 2026 May 22;27(13):3788–825. doi: 10.1038/s44319-026-00786-5 (PMC13354796; doi:10.1038/s44319-026-00786-5)
Supplement: Supplementary file 13 — Figure EV4 Source Data [file 44319_2026_786_MOESM13_ESM.zip]

Archive with 25 entries (21 files):
- Figure EV4 Source Data/
- Figure EV4 Source Data/EV4B/
- __MACOSX/Figure EV4 Source Data/._EV4B
- Figure EV4 Source Data/._EV4B
- Figure EV4 Source Data/EV4C/
- __MACOSX/Figure EV4 Source Data/._EV4C
- Figure EV4 Source Data/._EV4C
- Figure EV4 Source Data/EV4A/
- __MACOSX/Figure EV4 Source Data/._EV4A
- Figure EV4 Source Data/._EV4A
- Figure EV4 Source Data/EV4B/EV4B_GO.xlsx
- __MACOSX/Figure EV4 Source Data/EV4B/._EV4B_GO.xlsx
- Figure EV4 Source Data/EV4B/._EV4B_DEGs.xlsx
- Figure EV4 Source Data/EV4B/._EV4B_GO.xlsx
- Figure EV4 Source Data/EV4B/EV4B_DEGs.xlsx
- __MACOSX/Figure EV4 Source Data/EV4B/._EV4B_DEGs.xlsx
- Figure EV4 Source Data/EV4C/._EV4C.xlsx
- Figure EV4 Source Data/EV4C/EV4C.xlsx
- __MACOSX/Figure EV4 Source Data/EV4C/._EV4C.xlsx
- Figure EV4 Source Data/EV4A/EV4A_DEGs.xlsx
- __MACOSX/Figure EV4 Source Data/EV4A/._EV4A_DEGs.xlsx
- Figure EV4 Source Data/EV4A/EV4A_GO.xlsx
- __MACOSX/Figure EV4 Source Data/EV4A/._EV4A_GO.xlsx
- Figure EV4 Source Data/EV4A/._EV4A_DEGs.xlsx
- Figure EV4 Source Data/EV4A/._EV4A_GO.xlsx
