# Supplementary material for: Age-related decline in nuclear envelope LINC complex drives neuronal aging via axon initial segment dysfunction
Source: EMBO Rep. 2026 May 22;27(13):3788–825. doi: 10.1038/s44319-026-00786-5 (PMC13354796; doi:10.1038/s44319-026-00786-5)
Supplement: Supplementary file 13 — Figure EV4 Source Data [file 44319_2026_786_MOESM13_ESM.zip › Figure EV4 Source Data/EV4B/EV4B_GO.xlsx]

## Sheet: EV4A 3M  vs  20M
3M vs 20M
Category	FDR	GO term
Biological process	1.3e-09	Response to external stimulus
Biological process	3.6e-09	Reg. of biological quality
Biological process	5.7e-09	Reg. of cell communication
Biological process	5.7e-09	Reg. of signaling
Biological process	2.1e-08	Reg. of localization
Biological process	1.2e-07	Modulation of chemical synaptic transmission
Biological process	1.2e-07	Reg. of trans-synaptic signaling
Biological process	1.2e-07	System development
Biological process	1.2e-07	Multicellular organism development
Biological process	2.1e-07	Reg. of response to stimulus
Biological process	2.2e-07	Cell-cell signaling
Biological process	5.9e-07	Nervous system development
Biological process	3.4e-06	Chemical synaptic transmission
Biological process	3.4e-06	Anterograde trans-synaptic signaling
Biological process	3.6e-06	Maintenance of synapse structure
Biological process	3.7e-06	Trans-synaptic signaling
Biological process	3.7e-06	Synaptic signaling
Biological process	4.4e-06	Positive reg. of transport
Biological process	4.5e-06	Positive reg. of defense response
Biological process	9.7e-06	Cellular response to chemical stimulus
Cellular component	2.8e-11	Cell junction
Cellular component	3.8e-11	Synapse
Cellular component	2e-08	Postsynapse
Cellular component	1.2e-07	Axon
Cellular component	1.2e-07	Somatodendritic compartment
Cellular component	2.6e-07	Neuron projection
Cellular component	3e-07	Synaptic membrane
Cellular component	3.1e-07	Neuronal cell body
Cellular component	4.6e-07	Vesicle
Cellular component	5e-07	Cell body
Cellular component	2.2e-06	Plasma membrane bounded cell projection
Cellular component	2.5e-06	Myelin sheath
Cellular component	2.7e-06	Cytoplasmic vesicle
Cellular component	2.7e-06	Intracellular vesicle
Cellular component	3.8e-06	Neuron to neuron synapse
Cellular component	3.8e-06	Cell projection
Cellular component	3.8e-06	Endomembrane system
Cellular component	5.6e-06	Presynapse
Cellular component	1.3e-05	Asymmetric synapse
Cellular component	1.3e-05	Postsynaptic specialization
Molecular function	0.00059	Protein domain specific binding
Molecular function	0.00092	Oxygen carrier activity
Molecular function	0.012	Structural constituent of postsynaptic specialization
Molecular function	0.012	Identical protein binding
Molecular function	0.013	Oxygen binding
Molecular function	0.014	GDP-dissociation inhibitor binding
Molecular function	0.014	Protein-containing complex binding
Molecular function	0.018	Structural constituent of synapse
Molecular function	0.018	Signaling receptor binding
Molecular function	0.021	Molecular function regulator activity
Molecular function	0.021	Metal ion binding
Molecular function	0.024	Enzyme binding
Molecular function	0.029	Receptor ligand activity
Molecular function	0.03	Structural constituent of postsynaptic density
Molecular function	0.03	Structural constituent of postsynapse
Molecular function	0.03	Molecular carrier activity
Molecular function	0.03	Glycosaminoglycan binding
Molecular function	0.03	Signaling receptor activator activity
Molecular function	0.03	Cation binding
Molecular function	0.039	Catalase activity

## Sheet: EV4B 20M  vs  20M+Sun1
20M vs 20M + Sun1
Category	FDR	GO term
Biological process	3.5e-29	Oxidative phosphorylation
Biological process	9e-25	Cellular respiration
Biological process	4.5e-24	Aerobic respiration
Biological process	8.7e-23	Energy derivation by oxidation of organic compounds
Biological process	8.8e-22	Generation of precursor metabolites and energy
Biological process	3.5e-21	Electron transport chain
Biological process	3.1e-20	Mitochondrial respiratory chain complex assembly
Biological process	2.8e-18	Proton motive force-driven mitochondrial ATP synthesis
Biological process	2.8e-18	ATP metabolic proc.
Biological process	4.9e-18	Respiratory electron transport chain
Biological process	1e-17	Aerobic electron transport chain
Biological process	1.2e-17	NADH dehydrogenase complex assembly
Biological process	1.2e-17	Mitochondrial respiratory chain complex I assembly
Biological process	1.3e-17	Mitochondrial ATP synthesis coupled electron transport
Biological process	5.6e-17	Cytoplasmic translation
Biological process	1.6e-16	Organonitrogen compound biosynthetic proc.
Biological process	1.6e-14	ATP biosynthetic proc.
Biological process	1.4e-13	Purine ribonucleoside triphosphate biosynthetic proc.
Cellular component	7.8e-41	Mitochondrial respirasome
Cellular component	7.8e-41	Respiratory chain complex
Cellular component	3.2e-39	Respirasome
Cellular component	2.2e-36	Inner mitochondrial membrane protein complex
Cellular component	1.8e-28	Mitochondrial protein-containing complex
Cellular component	3.3e-25	Mitochondrial inner membrane
Cellular component	3.3e-25	Organelle inner membrane
Cellular component	6.2e-25	Mitochondrial respiratory chain complex I
Cellular component	6.2e-25	NADH dehydrogenase complex
Cellular component	1.6e-24	Oxidoreductase complex
Cellular component	3e-23	Mitochondrial membrane
Cellular component	3.5e-22	Mitochondrial envelope
Cellular component	1.6e-21	Cytosolic ribosome
Cellular component	2.9e-20	Ribosome
Cellular component	3.6e-19	Membrane protein complex
Cellular component	4.5e-19	Organelle envelope
Cellular component	4.5e-19	Envelope
Cellular component	1.2e-18	Ribosomal subunit
Cellular component	2.8e-18	Mitochondrion
Molecular function	2e-18	Structural constituent of ribosome
Molecular function	2.3e-13	Structural molecule activity
Molecular function	0.00022	RRNA binding
Molecular function	0.003	Structural constituent of synapse
Molecular function	0.003	MRNA binding
Molecular function	0.003	Protein-containing complex binding
Molecular function	0.0059	Structural constituent of postsynapse
Molecular function	0.019	RNA binding
Molecular function	0.019	Identical protein binding
Molecular function	0.03	Large ribosomal subunit rRNA binding
Molecular function	0.037	Ubiquitin ligase inhibitor activity
Molecular function	0.037	Oxidoreduction-driven active transmembrane transporter activity
Molecular function	0.038	Structural constituent of myelin sheath
Molecular function	0.038	Ubiquitin-protein transferase inhibitor activity
Molecular function	0.038	Nitric-oxide synthase binding
Molecular function	0.038	Notch binding
Molecular function	0.038	Ubiquitin-protein transferase regulator activity
Molecular function	0.038	Electron transfer activity
Molecular function	0.038	Proton transmembrane transporter activity
Molecular function	0.039	Cytochrome-c oxidase activity
