# Supplementary material for: Age-related decline in nuclear envelope LINC complex drives neuronal aging via axon initial segment dysfunction
Source: EMBO Rep. 2026 May 22;27(13):3788–825. doi: 10.1038/s44319-026-00786-5 (PMC13354796; doi:10.1038/s44319-026-00786-5)
Supplement: Supplementary file 13 — Figure EV4 Source Data [file 44319_2026_786_MOESM13_ESM.zip › Figure EV4 Source Data/EV4A/EV4A_DEGs.xlsx]

## Sheet: Annotation for DEGs
geneName	Gene name
baseMean	The average of the normalized count values, dividing by size factors, taken over all samples.
log2FoldChange	The effect size estimate. This value indicates how much the gene's expression seems to have changed between the comparison and control groups. This value is reported on a logarithmic scale to base 2.
lfcSE	The standard error estimate for the log2 fold change estimate.
stat	The value of the test statistic for the gene.
pvalue	P-value of the test for the gene.
padj	Adjusted P-value for multiple testing for the gene.

## Sheet: EV4A DEGs
	3M vs 20M						3M vs 20M + Sun1						20M vs 20M + Sun1
geneName	baseMean	log2FoldChange	lfcSE	stat	pvalue	padj	baseMean	log2FoldChange	lfcSE	stat	pvalue	padj	baseMean	log2FoldChange	lfcSE	stat	pvalue	padj
Gnai3	137.759	0.313145	0.258782	1.21008	0.22625	0.52941	127.907	-0.113439	0.221795	-0.511459	0.60903	0.796739	105.134	-0.442413	0.281861	-1.56962	0.116505	0.305392
Pbsn	0	NA	NA	NA	NA	NA	0	NA	NA	NA	NA	NA	0	NA	NA	NA	NA	NA
Cdc45	0.436656	-1.83885	3.97879	-0.462163	0.643964	NA	0.471029	-2.05143	3.97886	-0.515582	0.606146	NA	0	NA	NA	NA	NA	NA
H19	0	NA	NA	NA	NA	NA	0	NA	NA	NA	NA	NA	0	NA	NA	NA	NA	NA
Scml2	0.579355	1.7944	3.58964	0.499882	0.617158	NA	0.336763	0.681895	4.08047	0.167112	0.867282	NA	0.497097	-1.12734	3.55649	-0.316981	0.751258	NA
Apoh	3.97851	4.91502	1.90818	2.57576	0.0100019	NA	0.117757	-0.279885	4.08047	-0.0685914	0.945315	NA	3.06777	-5.2087	2.00869	-2.59308	0.00951203	NA
Narf	184.027	-0.598054	0.237022	-2.5232	0.0116291	0.082225	222.778	-0.219282	0.180061	-1.21783	0.22329	0.461753	132.705	0.363065	0.246737	1.47146	0.141166	0.342788
Cav2	48.7399	-0.148556	0.386729	-0.384136	0.700878	0.88289	44.1646	-0.743875	0.374888	-1.98426	0.0472272	0.175236	30.3229	-0.612567	0.458716	-1.33539	0.181747	0.398048
Klf6	141.364	-0.284296	0.279083	-1.01868	0.308354	0.618668	146.918	-0.411123	0.255471	-1.60927	0.107556	0.298118	96.6191	-0.140154	0.313241	-0.447431	0.654564	0.812982
Scmh1	73.7269	-0.9981	0.321856	-3.10107	0.00192821	0.0219576	94.3765	-0.355175	0.249953	-1.42097	0.155326	0.374614	49.6249	0.625385	0.351117	1.78113	0.074891	0.232751
Cox5a	464.341	-0.534343	0.170095	-3.14143	0.00168124	0.0197685	432.148	-1.14136	0.161222	-7.07944	1.44735e-12	1.45266e-10	248.592	-0.621535	0.204883	-3.03361	0.00241644	0.0197131
Tbx2	2.93969	0.408488	1.78648	0.228656	0.819136	NA	2.70997	0.0179754	1.63688	0.0109816	0.991238	NA	2.3368	-0.398276	1.87439	-0.212483	0.831731	NA
Tbx4	0	NA	NA	NA	NA	NA	0	NA	NA	NA	NA	NA	0	NA	NA	NA	NA	NA
Zfy2	0	NA	NA	NA	NA	NA	0	NA	NA	NA	NA	NA	0	NA	NA	NA	NA	NA
Ngfr	1.51864	-2.43694	2.57163	-0.947624	0.343321	NA	1.64821	-2.66086	2.2799	-1.16709	0.243173	NA	0.351797	-0.230516	4.08047	-0.0564926	0.954949	NA
Wnt3	24.3362	-0.852743	0.568404	-1.50024	0.133552	0.399128	29.4038	-0.47302	0.627907	-0.753328	0.451253	0.684606	15.8448	0.371922	0.815182	0.456244	0.648215	0.808791
Wnt9a	0	NA	NA	NA	NA	NA	0	NA	NA	NA	NA	NA	0	NA	NA	NA	NA	NA
Fer	99.2191	0.42222	0.285619	1.47826	0.139338	0.408901	119.842	0.689594	0.232862	2.96139	0.00306255	0.0239747	98.8473	0.252309	0.261704	0.964101	0.334995	0.56653
Xpo6	0.109164	-0.0654919	4.08047	-0.0160501	0.987194	NA	0.358115	0.681895	4.08047	0.167112	0.867282	NA	0.17347	0.731256	4.08047	0.179209	0.857774	NA
Tfe3	0	NA	NA	NA	NA	NA	0	NA	NA	NA	NA	NA	0	NA	NA	NA	NA	NA
Axin2	83.5421	0.685963	0.361607	1.89698	0.05783	0.244364	81.5276	0.436554	0.291036	1.5	0.133615	0.341379	75.0241	-0.265013	0.360454	-0.735219	0.462206	0.67496
Brat1	0.743756	-1.19938	3.53385	-0.339397	0.734311	NA	1.4547	0.512445	2.09058	0.245121	0.806363	NA	0.784724	1.71403	2.76831	0.619162	0.535809	NA
Gna12	66.2928	0.179008	0.454276	0.394052	0.693543	0.879786	57.5306	-0.495518	0.315201	-1.57207	0.115935	0.312902	45.34	-0.688904	0.489988	-1.40596	0.159736	0.369245
Slc22a18	0	NA	NA	NA	NA	NA	0	NA	NA	NA	NA	NA	0	NA	NA	NA	NA	NA
Itgb2l	0	NA	NA	NA	NA	NA	0	NA	NA	NA	NA	NA	0	NA	NA	NA	NA	NA
Igsf5	0	NA	NA	NA	NA	NA	0	NA	NA	NA	NA	NA	0	NA	NA	NA	NA	NA
Pih1d2	2.77941	-0.568175	1.75145	-0.324402	0.745634	NA	3.23277	-0.314576	1.25217	-0.251225	0.80164	NA	1.93883	0.234445	1.91987	0.122115	0.902808	NA
Dlat	417.984	0.147054	0.173998	0.845146	0.398029	0.698714	380.717	-0.370777	0.129384	-2.8657	0.00416087	0.0303075	294.845	-0.532266	0.185182	-2.87428	0.00404952	0.0296169
Sdhd	280.732	-0.37841	0.195584	-1.93477	0.0530184	0.230308	246.463	-1.18126	0.168702	-7.00206	2.52227e-12	2.42441e-10	151.677	-0.821603	0.242193	-3.39235	0.000692962	0.00737625
Fgf23	0.118534	-0.0654919	4.08047	-0.0160501	0.987194	NA	0.129009	-0.279885	4.08047	-0.0685914	0.945315	NA	0	NA	NA	NA	NA	NA
Fgf6	0.395874	2.60749	4.05194	0.643516	0.519889	NA	0	NA	NA	NA	NA	NA	0.313647	-1.93926	4.05219	-0.47857	0.632245	NA
Ccnd2	144.815	-0.525048	0.264273	-1.98677	0.0469482	0.212941	196.831	0.175167	0.171259	1.02282	0.306395	0.553164	122.813	0.683925	0.266611	2.56525	0.01031	0.0595201
Gpr107	123.83	0.0262228	0.246148	0.106532	0.91516	0.972109	140.463	0.154874	0.202546	0.764638	0.444487	0.679465	103.364	0.113927	0.253592	0.449253	0.653249	0.812003
Nalcn	712.491	0.490787	0.150629	3.25824	0.00112104	0.0145509	616.685	-0.105923	0.116537	-0.908926	0.363389	0.608823	546.568	-0.612928	0.15498	-3.95489	7.65696e-05	0.00118673
Btbd17	17.8242	-0.214477	0.736095	-0.291372	0.770767	0.91309	17.2115	-0.581015	0.581675	-0.998864	0.317861	0.565045	11.6251	-0.380904	0.817667	-0.465843	0.641328	0.805791
Slfn4	0	NA	NA	NA	NA	NA	0	NA	NA	NA	NA	NA	0	NA	NA	NA	NA	NA
Th	3.81932	-1.70507	1.56508	-1.08944	0.275959	NA	6.71675	0.172265	0.89434	0.192617	0.847259	NA	3.29726	1.8584	1.55148	1.19782	0.230988	NA
Ins2	0	NA	NA	NA	NA	NA	0	NA	NA	NA	NA	NA	0	NA	NA	NA	NA	NA
Scnn1g	4.96362	-0.544609	1.54404	-0.352716	0.724301	0.892865	3.18992	-4.79766	1.82339	-2.63118	0.00850891	NA	1.60494	-4.26994	2.71173	-1.57462	0.115344	NA
Drp2	154.052	-0.730494	0.238109	-3.06789	0.00215575	0.0238208	239.793	0.384852	0.160389	2.39949	0.0164181	0.084494	144.634	1.10028	0.231534	4.75214	2.01278e-06	5.03684e-05
Tspan32	0.342672	0.896289	4.08047	0.219653	0.826141	NA	0.129009	-0.279885	4.08047	-0.0685914	0.945315	NA	0.178327	-1.1923	4.08047	-0.292196	0.770137	NA
Lhx2	43.6584	0.802499	0.447065	1.79504	0.0726479	0.279689	40.7092	0.43989	0.367955	1.1955	0.231892	0.471958	39.0505	-0.377067	0.437762	-0.861351	0.389045	0.614315
Clec2g	0.671091	3.34362	3.33811	1.00165	0.316513	NA	0.434993	2.5974	3.81821	0.680267	0.496335	NA	0.848895	-0.773283	2.53606	-0.304915	0.760431	NA
Gmpr	111.251	-0.913741	0.263101	-3.47297	0.000514737	0.00795323	130.539	-0.595795	0.216885	-2.74706	0.00601324	0.0403906	68.3368	0.302668	0.299121	1.01186	0.311605	0.545829
Glra1	0.831611	0.238508	3.10146	0.0769019	0.938702	NA	1.62273	1.5892	1.90081	0.836064	0.403119	NA	1.23896	1.31493	2.3449	0.560762	0.57496	NA
Mid2	2.34426	-0.302997	1.75404	-0.172743	0.862854	NA	2.08287	-1.12189	1.6911	-0.663412	0.507067	NA	1.31022	-0.809353	2.27293	-0.356084	0.721778	NA
Trim25	0	NA	NA	NA	NA	NA	0	NA	NA	NA	NA	NA	0	NA	NA	NA	NA	NA
Dgke	206.639	0.512717	0.224021	2.28871	0.0220965	0.129294	204.045	0.291394	0.189008	1.5417	0.123147	0.324355	178.185	-0.236996	0.229735	-1.0316	0.302258	0.536309
Scpep1	93.4008	-0.159955	0.302875	-0.528123	0.597414	0.830475	100.496	-0.183312	0.25407	-0.7215	0.470602	0.700415	69.2366	-0.0353322	0.332946	-0.10612	0.915487	0.95999
Mnt	47.1359	-1.01862	0.40356	-2.52409	0.0115997	0.0821915	77.8	0.361637	0.291851	1.23912	0.215302	0.452004	44.1104	1.36356	0.419962	3.24685	0.00116689	0.0112732
Itgb2	26.3413	1.89237	0.644646	2.93552	0.00332988	0.0332166	16.9238	0.857264	0.645821	1.3274	0.184376	0.413789	24.4136	-1.05391	0.598251	-1.76165	0.078129	0.238407
Hddc2	58.4345	0.804811	0.353849	2.27444	0.0229393	0.132796	47.5318	0.0872133	0.353653	0.246607	0.805212	0.912867	47.2784	-0.734401	0.37352	-1.96616	0.04928	0.178919
Tpd52l1	3.56437	-0.315837	1.48696	-0.212404	0.831792	NA	3.13671	-1.05298	1.35609	-0.776482	0.437464	NA	1.99646	-0.762839	1.77049	-0.430863	0.666568	NA
Pemt	0.264802	-1.08941	4.02707	-0.270521	0.78676	NA	0.284255	-1.29589	4.02771	-0.321744	0.747647	NA	0	NA	NA	NA	NA	NA
Cdh1	10.4622	-0.423396	0.930077	-0.455227	0.648946	0.85935	8.69544	-1.54047	0.894957	-1.72128	0.0851998	0.256732	5.13248	-1.13673	1.1537	-0.985289	0.324482	NA
Cdh4	103.34	-0.424978	0.351988	-1.20737	0.227291	0.530561	126.575	-0.0218808	0.214248	-0.102128	0.918655	0.967384	80.696	0.385015	0.358896	1.07277	0.283372	0.517791
Ckmt1	11.2171	-1.51005	0.837024	-1.80406	0.0712211	0.276325	11.275	-1.96841	0.773439	-2.54501	0.0109275	0.0624831	4.01034	-0.46831	1.21517	-0.385387	0.699951	NA
Bcl6b	1.80762	-1.59896	2.33432	-0.684976	0.493359	NA	2.52399	-0.485259	1.67174	-0.290272	0.771609	NA	1.1186	1.09421	2.58778	0.422839	0.672413	NA
Clec10a	0.227698	-0.899307	4.04372	-0.222396	0.824006	NA	0.246767	-1.11774	4.04332	-0.27644	0.78221	NA	0	NA	NA	NA	NA	NA
Alox12	6.96236	-0.644427	1.00574	-0.640748	0.521687	0.788175	12.2086	0.735159	0.66762	1.10116	0.270825	0.515352	7.71762	1.36878	0.916886	1.49285	0.135475	NA
Comt	31.9168	0.617281	0.490235	1.25915	0.207975	0.504668	23.2668	-0.473188	0.506965	-0.933375	0.350626	0.597103	22.4116	-1.10753	0.558313	-1.9837	0.0472893	0.173996
Rtca	308.222	0.568761	0.171191	3.32238	0.00089254	0.0122149	245.13	-0.276898	0.172018	-1.60971	0.107462	0.298031	226.581	-0.861429	0.179239	-4.80603	1.53956e-06	3.97355e-05
Dbt	89.1979	0.41978	0.306217	1.37086	0.170419	0.454084	96.2971	0.423995	0.252453	1.6795	0.0930547	0.27207	80.5751	-0.0130356	0.287167	-0.0453938	0.963793	0.983565
Dazap2	359.3	0.186255	0.167059	1.11491	0.26489	0.575362	282.036	-0.848861	0.170592	-4.97598	6.49182e-07	2.1294e-05	224.71	-1.05182	0.190553	-5.51984	3.39304e-08	1.3e-06
Mcts1	247.689	0.550597	0.210252	2.61874	0.00882542	0.0683635	188.918	-0.438545	0.214047	-2.04882	0.0404793	0.158648	175.007	-1.00658	0.199477	-5.04608	4.50968e-07	1.30295e-05
Rem1	0.791748	3.59858	3.72416	0.96628	0.333904	NA	0.190566	1.64367	4.08047	0.402813	0.687086	NA	0.765629	-1.9732	3.267	-0.60398	0.545857	NA
Rnf17	7.35647	-0.744137	1.03844	-0.716595	0.473624	0.755648	13.1596	0.702902	0.713188	0.985577	0.324341	0.571428	8.11383	1.43328	0.951621	1.50614	0.13203	NA
Trappc10	258.351	-0.21672	0.194274	-1.11554	0.264619	0.575006	288.839	-0.111077	0.149262	-0.744172	0.456772	0.6897	195.926	0.0898193	0.20337	0.441654	0.65874	0.815624
Ccm2	2.67633	-4.4426	1.96914	-2.25611	0.0240639	NA	4.04076	-1.38727	1.29226	-1.07353	0.283036	NA	0.832215	3.07905	3.1258	0.985045	0.324602	NA
Wap	0	NA	NA	NA	NA	NA	0	NA	NA	NA	NA	NA	0	NA	NA	NA	NA	NA
Tbrg4	17.9301	1.17037	0.642338	1.82205	0.0684473	0.270411	14.3425	0.478449	0.631801	0.757278	0.448883	0.683017	15.9399	-0.706284	0.616007	-1.14655	0.251567	0.481847
Tmprss2	0	NA	NA	NA	NA	NA	0.480716	2.72681	4.01446	0.679248	0.496981	NA	0.34694	1.80554	4.02318	0.448784	0.653587	NA
Mx1	0	NA	NA	NA	NA	NA	0	NA	NA	NA	NA	NA	0	NA	NA	NA	NA	NA
Fap	17.7801	0.0858021	0.615558	0.139389	0.889143	0.962451	16.6269	-0.341421	0.578272	-0.590415	0.554912	0.760508	12.6128	-0.44271	0.682961	-0.648222	0.516842	0.719384
Gcg	0	NA	NA	NA	NA	NA	0.190566	1.64367	4.08047	0.402813	0.687086	NA	0.138335	0.731256	4.08047	0.179209	0.857774	NA
Ndufa9	36.256	-0.53496	0.457516	-1.16927	0.242294	0.549362	37.1953	-0.726421	0.405578	-1.79108	0.0732812	0.23334	21.8529	-0.207332	0.539355	-0.384408	0.700676	0.840054
Egfl6	15.5621	-1.25458	0.80277	-1.56281	0.118097	0.371826	21.5663	-0.294037	0.593771	-0.495202	0.620458	0.803864	10.6182	0.949333	0.910646	1.04248	0.297188	0.530671
Lck	0	NA	NA	NA	NA	NA	0.915709	3.66231	2.86448	1.27853	0.201063	NA	0.663035	2.75142	3.40131	0.808929	0.418556	NA
Tssk3	0.237068	-0.950019	4.03907	-0.235208	0.814048	NA	0.452654	-0.212177	3.79044	-0.055977	0.95536	NA	0.142625	0.731256	4.08047	0.179209	0.857774	NA
Cttnbp2	270.861	-0.773316	0.201919	-3.82983	0.000128231	0.00257157	376.441	0.0577142	0.144258	0.400077	0.6891	0.846369	218.646	0.813884	0.20366	3.99629	6.43419e-05	0.00102556
Galnt1	4.96495	-0.180617	1.18861	-0.151957	0.879221	0.957833	4.46076	-0.903533	1.17876	-0.766511	0.443372	NA	2.97871	-0.720957	1.47589	-0.488491	0.625202	NA
Myf5	1.4941	4.48649	2.94892	1.5214	0.128159	NA	1.01483	3.83469	2.54904	1.50436	0.132488	NA	1.92557	-0.649787	2.00205	-0.324562	0.745513	NA
Mkrn2	138.266	-0.398213	0.268302	-1.48419	0.137757	0.406651	172.983	0.0551946	0.200247	0.275632	0.782831	0.90067	111.567	0.439213	0.260895	1.68349	0.0922803	0.265945
Pparg	0.529604	-2.09786	3.96704	-0.528822	0.596929	NA	1.57927	0.86984	2.01006	0.432743	0.665201	NA	0.73539	2.91728	2.97105	0.9819	0.326149	NA
Raf1	8.52462	-0.91124	0.956578	-0.952604	0.340791	0.649756	10.2875	-0.505141	0.774749	-0.652006	0.514397	0.730164	5.48044	0.397874	1.0712	0.371428	0.710318	NA
Septin1	0.118534	-0.0654919	4.08047	-0.0160501	0.987194	NA	0.129009	-0.279885	4.08047	-0.0685914	0.945315	NA	0	NA	NA	NA	NA	NA
Pdgfb	32.408	0.136138	0.624875	0.217865	0.827535	0.93604	41.0034	0.55223	0.440164	1.2546	0.209624	0.445253	31.1132	0.392279	0.58664	0.668687	0.503695	0.709264
Acvrl1	0	NA	NA	NA	NA	NA	0	NA	NA	NA	NA	NA	0	NA	NA	NA	NA	NA
Tamalin	70.3772	0.3208	0.325214	0.986426	0.323924	0.633584	80.0145	0.440339	0.314681	1.39932	0.161718	0.383324	64.5199	0.106321	0.36943	0.287796	0.773503	0.884976
Acvr1b	174.57	-0.200539	0.216302	-0.927121	0.353864	0.661788	202.266	0.00776163	0.17059	0.0454987	0.96371	0.985282	138.142	0.191942	0.225287	0.851991	0.394219	0.618842
Tom1l2	12.6623	-2.05885	0.815113	-2.52584	0.0115421	0.081917	16.3101	-1.07583	0.613616	-1.75326	0.0795581	0.245929	5.7991	0.972813	1.01643	0.957086	0.338524	NA
Gpa33	0	NA	NA	NA	NA	NA	0	NA	NA	NA	NA	NA	0	NA	NA	NA	NA	NA
Zfp385a	0.109164	-0.0654919	4.08047	-0.0160501	0.987194	NA	0.312392	0.681895	4.08047	0.167112	0.867282	NA	0.142625	0.731256	4.08047	0.179209	0.857774	NA
Itga5	10.736	-0.00671551	0.847597	-0.00792299	0.993678	0.998605	11.0563	-0.165234	0.741028	-0.222979	0.823552	0.923378	8.03264	-0.174695	0.890145	-0.196255	0.844411	NA
Gabra2	1313.74	0.333443	0.0965293	3.45432	0.000551692	0.00839723	1332.87	0.168347	0.0925597	1.81879	0.0689429	0.224493	1093.84	-0.181693	0.10027	-1.81203	0.0699808	0.221885
Wdr77	278.856	0.588924	0.181137	3.25126	0.00114893	0.0147803	282.694	0.432733	0.164586	2.62922	0.00855805	0.0523655	251.157	-0.170626	0.158964	-1.07336	0.283108	0.51759
Adora3	1.25276	-2.06215	2.66936	-0.772526	0.439803	NA	1.46568	-1.4556	2.2495	-0.647078	0.517581	NA	0.474318	0.560157	3.93619	0.142309	0.886836	NA
Atp5pb	608.05	-0.274157	0.16358	-1.67598	0.0937427	0.325411	541.11	-0.988871	0.122442	-8.07626	6.67826e-16	1.05649e-13	350.042	-0.73053	0.18156	-4.02363	5.73074e-05	0.00093272
Sox9	65.8586	0.686746	0.363383	1.88987	0.0587759	0.247038	49.2398	-0.310975	0.386609	-0.804366	0.421186	0.660187	48.2933	-1.01438	0.371306	-2.73194	0.00629635	0.0412961
Hnrnpd	259.661	0.50286	0.193363	2.6006	0.00930606	0.0709612	230.772	-0.0149474	0.15925	-0.0938612	0.925219	0.970175	204.373	-0.533008	0.202507	-2.63204	0.0084873	0.0516565
Dynlt1c	32.8497	-0.378084	0.553812	-0.682694	0.4948	0.770354	38.6376	-0.116618	0.390489	-0.298645	0.765211	0.891505	24.7651	0.244184	0.598451	0.408027	0.683254	0.830473
C1d	264.087	0.277372	0.173297	1.60056	0.109475	0.356442	205.428	-0.747773	0.188282	-3.97156	7.14036e-05	0.00119166	170.538	-1.04115	0.206399	-5.04438	4.54992e-07	1.30845e-05
Gm2a	82.9535	0.695823	0.314883	2.20978	0.0271204	0.1483	65.9492	-0.110061	0.310402	-0.354576	0.722907	0.865734	63.6689	-0.82098	0.320015	-2.56544	0.0103045	0.0595201
Krit1	282.089	0.31466	0.172625	1.82279	0.0683349	0.270181	269.068	-0.0232727	0.163341	-0.142479	0.886701	0.952844	221.199	-0.355189	0.188561	-1.88368	0.0596083	0.201213
Clcn4	658.422	-0.0211358	0.139124	-0.15192	0.87925	0.957833	654.76	-0.271637	0.112779	-2.40858	0.0160149	0.0830095	475.271	-0.267335	0.149126	-1.79268	0.0730238	0.228595
Vmn2r88	0	NA	NA	NA	NA	NA	0	NA	NA	NA	NA	NA	0	NA	NA	NA	NA	NA
Grm6	0	NA	NA	NA	NA	NA	0	NA	NA	NA	NA	NA	0	NA	NA	NA	NA	NA
Sema4f	241.151	0.388384	0.191588	2.02719	0.0426429	0.200753	232.76	0.0871127	0.158779	0.548643	0.583251	0.779152	195.575	-0.31794	0.196177	-1.62068	0.105087	0.288358
Hk2	17.4944	0.818476	0.68091	1.20203	0.229351	0.533303	15.8284	0.391208	0.614228	0.636911	0.524183	0.738394	15.3257	-0.445841	0.651169	-0.684678	0.493547	0.699953
Myo18a	4.346	-0.889817	1.34927	-0.659483	0.509586	0.779116	3.67859	-2.29875	1.35796	-1.6928	0.0904934	NA	1.65971	-1.41882	1.96999	-0.720215	0.471392	NA
Sez6	22.4573	-1.81409	0.613036	-2.95919	0.00308445	0.0314919	29.7501	-0.826855	0.451873	-1.82984	0.0672743	0.22105	11.7343	0.984622	0.749373	1.31393	0.18887	0.408144
Haao	1.29375	1.19705	2.84742	0.420396	0.674196	NA	0.807515	-0.11332	3.03387	-0.0373517	0.970205	NA	0.989979	-1.33618	2.96476	-0.450686	0.652216	NA
Cd52	139.016	3.14227	0.260223	12.0753	1.426e-33	1.37585e-30	54.0698	1.34148	0.326621	4.10714	4.00589e-05	0.000741919	127.272	-1.81479	0.23228	-7.81292	5.58776e-15	6.26693e-13
Abhd15	3.27077	-4.72895	1.91024	-2.47558	0.0133021	NA	3.52099	-4.93698	1.73309	-2.84865	0.00439049	NA	0	NA	NA	NA	NA	NA
Hoxb6	0	NA	NA	NA	NA	NA	0	NA	NA	NA	NA	NA	0	NA	NA	NA	NA	NA
Loxl3	0	NA	NA	NA	NA	NA	0	NA	NA	NA	NA	NA	0	NA	NA	NA	NA	NA
Tcl1b5	0	NA	NA	NA	NA	NA	0	NA	NA	NA	NA	NA	0	NA	NA	NA	NA	NA
Btn1a1	0.616567	1.93119	3.81199	0.506609	0.61243	NA	1.5209	3.33476	2.13055	1.56521	0.117533	NA	1.40736	1.42167	2.21658	0.641379	0.521276	NA
Kat2b	378.775	0.500104	0.161277	3.1009	0.00192936	0.0219576	304.834	-0.321714	0.15755	-2.04198	0.0411536	0.160215	274.771	-0.837722	0.190643	-4.39419	1.11185e-05	0.000227477
Rab5b	27.7895	-0.330316	0.515803	-0.640392	0.521917	0.788175	31.5145	-0.185178	0.455647	-0.406407	0.684444	0.843831	20.5338	0.132264	0.558319	0.236896	0.812737	0.905846
Cryba1	0	NA	NA	NA	NA	NA	0	NA	NA	NA	NA	NA	0	NA	NA	NA	NA	NA
Dnmt3l	0	NA	NA	NA	NA	NA	0	NA	NA	NA	NA	NA	0	NA	NA	NA	NA	NA
Aire	0	NA	NA	NA	NA	NA	0	NA	NA	NA	NA	NA	0	NA	NA	NA	NA	NA
Icosl	3.21348	-0.947775	1.55549	-0.60931	0.542319	NA	4.16255	-0.302827	1.16374	-0.260218	0.794695	NA	2.22484	0.631271	1.72258	0.366468	0.714016	NA
Spg7	2.07308	-0.265859	1.86202	-0.14278	0.886464	NA	2.41675	0.011408	1.48311	0.00769195	0.993863	NA	1.62568	0.249354	1.91117	0.130472	0.896193	NA
Sult5a1	5.61722	-0.820904	1.09534	-0.749453	0.453584	0.742058	5.69553	-1.06912	0.983296	-1.08728	0.276913	NA	2.95235	-0.269349	1.36555	-0.197245	0.843636	NA
Rpl13	384.056	0.17556	0.157657	1.11356	0.26547	0.576067	316.728	-0.684287	0.17779	-3.84886	0.00011867	0.00181495	250.013	-0.875894	0.183695	-4.7682	1.85877e-06	4.6991e-05
Chmp1a	67.1407	-0.389008	0.348649	-1.11576	0.264527	0.575006	82.5871	0.00396147	0.287407	0.0137835	0.989003	0.995312	53.1605	0.379037	0.336093	1.12777	0.259415	0.490248
Rpa1	5.04557	0.824842	1.33068	0.619864	0.535347	0.796792	2.35438	-2.28717	1.79879	-1.2715	0.20355	NA	2.84821	-3.12478	1.92755	-1.62112	0.104992	NA
Serpinf1	19.6724	-0.715263	0.592872	-1.20644	0.227649	0.531109	19.0502	-1.19034	0.548213	-2.17131	0.0299075	0.12981	10.1233	-0.487072	0.753938	-0.646038	0.518255	NA
Tubgcp3	382.872	-0.12628	0.14699	-0.859105	0.390282	0.691859	436.535	0.032733	0.125123	0.261607	0.793625	0.906455	305.678	0.143201	0.151925	0.942577	0.345898	0.577205
Oprm1	24.131	0.18058	0.621397	0.290603	0.771355	0.913538	23.147	-0.153826	0.505227	-0.30447	0.76077	0.888823	18.1954	-0.350504	0.66314	-0.528552	0.597116	0.776496
Polr3d	12.2279	0.471164	0.738703	0.637826	0.523587	0.788406	10.7851	-0.0640035	0.715598	-0.0894406	0.928732	0.971823	9.46761	-0.551051	0.796822	-0.691561	0.489213	NA
Tcf7	15.4466	-0.197859	0.686977	-0.288014	0.773336	0.914394	20.0587	0.326856	0.558638	0.585094	0.558484	0.762833	13.8018	0.508544	0.714641	0.711608	0.476708	0.686005
Ddx3x	971.675	0.493423	0.0971124	5.08094	3.75563e-07	1.82363e-05	854.012	-0.0571546	0.0995718	-0.574004	0.565965	0.767745	754.969	-0.566747	0.108152	-5.24028	1.60336e-07	5.28895e-06
Il12rb1	0	NA	NA	NA	NA	NA	0	NA	NA	NA	NA	NA	0	NA	NA	NA	NA	NA
Slc5a5	38.2252	0.651221	0.459449	1.41739	0.156368	0.434155	32.6605	0.0468723	0.435859	0.10754	0.91436	0.96585	30.6839	-0.618346	0.448854	-1.37761	0.168323	0.38076
Kcnn3	3.14184	-0.62896	1.57912	-0.398297	0.690411	NA	4.86146	0.410604	1.08623	0.378008	0.705425	NA	2.98019	1.02015	1.52243	0.670077	0.502808	NA
Usp32	411.554	0.49268	0.161267	3.05505	0.00225022	0.0246559	361.861	-0.058313	0.146216	-0.398813	0.690031	0.846828	319.893	-0.568211	0.156359	-3.63403	0.000279031	0.00349483
Car4	236.087	-1.22951	0.257904	-4.76733	1.86688e-06	7.33532e-05	243.09	-1.47235	0.183201	-8.03682	9.21985e-16	1.4288e-13	102.599	-0.262689	0.325794	-0.806305	0.420067	0.639956
Txnrd3	0.50187	-2.02508	3.97014	-0.510079	0.609996	NA	0.73284	-1.27346	2.88872	-0.44084	0.659329	NA	0.138335	0.731256	4.08047	0.179209	0.857774	NA
Fasl	8.53168	0.532687	1.00977	0.527535	0.597822	0.830524	7.40478	-0.0547517	0.869803	-0.0629473	0.949809	NA	6.66756	-0.604601	1.06644	-0.566935	0.570758	NA
Zfp512b	423.589	-0.3158	0.142382	-2.21797	0.0265567	0.146276	533.221	0.139975	0.117511	1.19117	0.233588	0.47342	353.046	0.439934	0.146244	3.00823	0.00262778	0.0209831
Dnajc5	368.335	0.0840733	0.148836	0.564873	0.57216	0.815971	387.368	0.00686437	0.129968	0.0528157	0.957879	0.98286	291.58	-0.0925153	0.15068	-0.613987	0.539224	0.737351
Tpd52l2	5.56994	-0.619361	1.14839	-0.539331	0.589659	0.824936	4.70239	-1.80234	1.16489	-1.54723	0.121808	NA	2.50432	-1.19656	1.54581	-0.774065	0.438892	NA
Fmr1	0.989496	-3.00581	3.09432	-0.971396	0.331351	NA	2.0706	-0.0604748	1.6931	-0.0357185	0.971507	NA	0.7311	2.90959	2.99685	0.970884	0.331606	NA
Bcl11a	586.324	0.586458	0.131667	4.45411	8.424e-06	0.000258102	527.639	0.119972	0.115866	1.03543	0.300468	0.54764	479.033	-0.483182	0.128173	-3.76978	0.000163393	0.00224724
Il4	0	NA	NA	NA	NA	NA	0.240358	1.64367	4.08047	0.402813	0.687086	NA	0.17347	0.731256	4.08047	0.179209	0.857774	NA
Pxmp4	79.1788	-0.222312	0.353951	-0.628085	0.529948	0.793538	118.215	0.650949	0.261755	2.48686	0.0128876	0.0705564	81.4088	0.853975	0.297456	2.87093	0.00409266	0.0297883
Dlg3	0	NA	NA	NA	NA	NA	0	NA	NA	NA	NA	NA	0	NA	NA	NA	NA	NA
Gnb1l	0	NA	NA	NA	NA	NA	0	NA	NA	NA	NA	NA	0	NA	NA	NA	NA	NA
Dbh	3.62746	2.625	1.77751	1.47679	0.139733	NA	1.12709	0.088419	2.45757	0.0359783	0.9713	NA	2.89008	-2.53535	1.94118	-1.30609	0.191523	NA
Mmp11	6.42544	-2.63313	1.23411	-2.13363	0.0328734	0.169511	16.6391	0.860242	0.643781	1.33623	0.181473	0.410033	8.47565	3.46788	1.11692	3.10485	0.00190374	NA
Smarcb1	3.51764	-3.76944	1.77138	-2.12797	0.0333398	NA	6.73739	-0.147512	0.951713	-0.154997	0.876824	NA	2.52291	3.60733	1.92757	1.87144	0.0612834	NA
Vpreb3	0	NA	NA	NA	NA	NA	0	NA	NA	NA	NA	NA	0	NA	NA	NA	NA	NA
Hip1r	89.2114	-0.119812	0.305102	-0.392694	0.694545	0.880193	103.092	0.0712617	0.249071	0.28611	0.774794	0.896381	72.3063	0.174773	0.30166	0.579372	0.562338	0.753674
Nsun5	51.6482	0.0182243	0.372097	0.0489773	0.960937	0.987999	58.8457	0.164197	0.323068	0.508242	0.611284	0.798518	43.2708	0.130127	0.388233	0.335177	0.737492	0.863218
Top1mt	25.687	-0.438845	0.56557	-0.775933	0.437789	0.72913	29.6657	-0.218446	0.444496	-0.491448	0.62311	0.80505	18.6502	0.206592	0.593249	0.348238	0.727662	0.857941
Hoxa10	0	NA	NA	NA	NA	NA	0	NA	NA	NA	NA	NA	0	NA	NA	NA	NA	NA
Hoxa4	0	NA	NA	NA	NA	NA	0.240358	1.64367	4.08047	0.402813	0.687086	NA	0.17347	0.731256	4.08047	0.179209	0.857774	NA
Gm38393	7.40401	-1.06649	1.03157	-1.03385	0.301207	0.611974	16.7339	1.05771	0.636062	1.66291	0.0963314	0.277327	10.1268	2.10633	0.828004	2.54386	0.0109633	NA
Mmp14	17.0843	-0.843904	0.649197	-1.29992	0.193628	0.486082	19.5655	-0.632312	0.570809	-1.10775	0.267971	0.512416	10.4224	0.20173	0.796296	0.253335	0.800009	NA
Slc7a7	0.355602	-1.53433	3.99551	-0.384013	0.700969	NA	0.387028	-1.75863	3.9949	-0.440218	0.65978	NA	0	NA	NA	NA	NA	NA
Oxa1l	115.277	-0.0204625	0.274902	-0.0744358	0.940664	0.981282	119.688	-0.140121	0.215962	-0.648826	0.516451	0.73145	86.7291	-0.13635	0.293483	-0.464591	0.642224	0.806307
Heatr6	165.196	-0.919522	0.225812	-4.07206	4.6599e-05	0.00108775	239.149	0.066335	0.171493	0.386808	0.698898	0.852612	134.456	0.971477	0.237559	4.08942	4.32451e-05	0.00073285
Ccl3	17.1065	1.09738	0.991631	1.10664	0.268448	0.579146	8.44143	-1.18077	2.55582	-0.461994	0.644086	0.817324	11.1606	-2.36386	0.980334	-2.41128	0.0158967	0.0816816
Wfdc18	14.7362	-1.43738	0.866578	-1.65868	0.0971801	0.332951	18.3531	-0.855596	0.742938	-1.15164	0.24947	0.492806	7.91052	0.592914	1.13723	0.521368	0.60211	NA
Icam4	0.336862	-1.46335	3.99994	-0.365843	0.714482	NA	1.13899	1.08565	2.27431	0.477351	0.633112	NA	0.56621	2.5453	3.60616	0.705819	0.480301	NA
Ilf2	284.293	-0.212059	0.166856	-1.27091	0.203761	0.498762	284.735	-0.458018	0.148455	-3.08524	0.00203389	0.0173727	191.749	-0.262136	0.180556	-1.45183	0.14655	0.350521
Chtop	0.250935	-1.02095	4.03282	-0.25316	0.800144	NA	0.511495	-0.269821	3.34311	-0.0807094	0.935673	NA	0.17347	0.731256	4.08047	0.179209	0.857774	NA
Snapin	237.569	-0.395096	0.201252	-1.96319	0.0496242	0.22061	235.991	-0.693285	0.19177	-3.61518	0.000300137	0.00387271	147.076	-0.314438	0.21184	-1.48432	0.137725	0.337522
S100a4	5.07958	1.75321	1.24997	1.4026	0.160737	0.440442	2.7209	0.239723	1.51465	0.15827	0.874244	NA	4.19755	-1.54275	1.32844	-1.16133	0.24551	NA
S100a3	1.40619	2.28494	2.39223	0.955152	0.339501	NA	2.02697	2.78786	1.94844	1.43082	0.152482	NA	2.21254	0.503547	1.67049	0.301437	0.763082	NA
S100a5	2.0951	0.969971	1.879	0.516217	0.605703	NA	0.762804	-2.73912	3.05548	-0.896461	0.370007	NA	1.10642	-3.72595	2.5737	-1.4477	0.147701	NA
S100a6	16.4604	1.12933	0.719601	1.56938	0.11656	0.369009	13.8941	0.562366	0.715225	0.786279	0.431704	0.668873	14.9853	-0.581467	0.667141	-0.871581	0.383437	0.610105
Scn4a	0	NA	NA	NA	NA	NA	0	NA	NA	NA	NA	NA	0	NA	NA	NA	NA	NA
Icam2	3.34535	-4.7614	2.10427	-2.26274	0.0236519	NA	3.79813	-4.00755	1.82832	-2.19193	0.0283847	NA	0.142625	0.731256	4.08047	0.179209	0.857774	NA
Mapk7	0	NA	NA	NA	NA	NA	0	NA	NA	NA	NA	NA	0	NA	NA	NA	NA	NA
Epn2	0	NA	NA	NA	NA	NA	0	NA	NA	NA	NA	NA	0	NA	NA	NA	NA	NA
B9d1	66.9725	-0.792664	0.364743	-2.17321	0.0297642	0.158269	80.1927	-0.41481	0.302864	-1.36963	0.170804	0.396187	44.3525	0.360111	0.374652	0.961189	0.336457	0.568224
Sec24b	532.275	0.239214	0.130066	1.83918	0.0658894	0.264542	497.966	-0.167202	0.127336	-1.31308	0.189154	0.420371	399.314	-0.422724	0.13872	-3.04731	0.00230898	0.0189653
N4bp3	10.8938	0.843091	0.843638	0.999351	0.317624	0.627548	12.4734	0.968725	0.719573	1.34625	0.178222	0.405734	11.5687	0.115695	0.714117	0.162012	0.871297	0.937048
Rmnd5b	223.308	-0.284898	0.234446	-1.21519	0.224292	0.527172	233.058	-0.397476	0.187606	-2.11867	0.0341183	0.14196	153.299	-0.12665	0.246119	-0.514587	0.606841	0.782463
Nhp2	108.217	0.090925	0.31172	0.291688	0.770525	0.913053	82.5904	-1.10588	0.273512	-4.04324	5.27167e-05	0.000941893	63.4032	-1.21711	0.366492	-3.32097	0.000897042	0.00910849
Vps9d1	2.87273	-3.46678	1.86986	-1.85404	0.0637339	NA	6.07769	0.153929	0.960973	0.16018	0.872739	NA	2.50788	3.60945	1.89526	1.90446	0.0568497	NA
Zfp276	65.3396	-0.776096	0.418126	-1.85613	0.0634352	0.258307	91.2127	0.0678848	0.251961	0.269426	0.787602	0.903193	53.0886	0.82689	0.42757	1.93393	0.053122	0.187425
C1ql4	0	NA	NA	NA	NA	NA	0.969106	3.77708	2.79634	1.35073	0.176783	NA	0.708836	2.86901	3.30652	0.867682	0.385568	NA
Mfsd10	1.86412	-2.77847	2.1568	-1.28824	0.197663	NA	1.76859	-3.95285	2.06849	-1.91099	0.0560063	NA	0.178327	-1.1923	4.08047	-0.292196	0.770137	NA
Luzp1	31.351	-1.62079	0.559745	-2.89559	0.00378442	0.0365539	36.3818	-1.23221	0.476395	-2.58654	0.00969448	0.0570438	13.9241	0.369199	0.658074	0.561029	0.574778	0.761331
Slc13a2	0	NA	NA	NA	NA	NA	0	NA	NA	NA	NA	NA	0	NA	NA	NA	NA	NA
Kctd10	12.3898	-1.29555	0.780443	-1.66002	0.09691	0.33255	13.4194	-1.27815	0.71328	-1.79193	0.0731435	0.233074	5.71158	-0.00314681	1.05167	-0.0029922	0.997613	NA
Poldip2	169.294	0.0177953	0.23031	0.0772667	0.938411	0.980766	180.245	-0.0319734	0.185181	-0.17266	0.862919	0.940246	132.443	-0.0641102	0.245133	-0.261532	0.793682	0.89468
Sebox	0.4925	-1.99897	3.72807	-0.536194	0.591825	NA	0.531022	-2.20969	3.20568	-0.689307	0.49063	NA	0	NA	NA	NA	NA	NA
Ift20	211.334	-0.873299	0.235389	-3.71003	0.000207236	0.00381661	243.376	-0.63074	0.178701	-3.52958	0.000416218	0.00508536	128.539	0.228218	0.247161	0.923358	0.355821	0.586177
Col6a1	506.231	-1.0146	0.144763	-7.00865	2.40622e-12	3.51166e-10	824.435	0.323548	0.103849	3.11556	0.00183599	0.0160256	465.869	1.32154	0.142005	9.3063	1.32365e-20	2.76777e-18
Pcbp3	6.31297	-0.885713	1.19689	-0.740014	0.459291	0.74512	5.50901	-2.08038	1.23369	-1.68631	0.0917364	NA	2.5344	-1.19765	1.64884	-0.726359	0.467619	NA
Lgals9	1.37895	-0.169511	2.17813	-0.0778242	0.937968	NA	1.98816	0.620641	1.6181	0.38356	0.701304	NA	1.38073	0.762251	2.08161	0.366183	0.714228	NA
Araf	97.4896	-0.65367	0.283906	-2.30242	0.0213115	0.126019	125.369	-0.0810857	0.232065	-0.34941	0.726782	0.867813	74.4272	0.557781	0.295951	1.88471	0.0594696	0.201182
Cfp	110.478	0.163215	0.276069	0.59121	0.55438	0.808254	131.991	0.420718	0.213561	1.97001	0.0488371	0.178936	101.234	0.241732	0.27643	0.87448	0.381857	0.60884
Timp1	0.842623	0.343451	2.86818	0.119745	0.904685	NA	0.590712	-0.837636	3.14251	-0.26655	0.789816	NA	0.514311	-1.20001	3.51258	-0.341631	0.732628	NA
Uxt	50.4099	0.148822	0.416117	0.357646	0.720608	0.891123	40.2946	-0.831012	0.397657	-2.08977	0.0366384	0.148977	31.5007	-0.997857	0.492647	-2.0255	0.042816	0.162931
Cnnm3	0	NA	NA	NA	NA	NA	0	NA	NA	NA	NA	NA	0	NA	NA	NA	NA	NA
Lman2l	9.56411	0.281493	0.939124	0.29974	0.764375	0.910443	11.5871	0.590445	0.795688	0.742056	0.458053	0.690741	9.20812	0.293101	0.85937	0.341065	0.733055	NA
Mcm3ap	214.635	0.0748531	0.187187	0.399883	0.689242	0.877512	255.366	0.332055	0.15256	2.17656	0.0295133	0.128577	190.767	0.24114	0.187325	1.28728	0.197997	0.419274
Pcnt	0.109164	-0.0654919	4.08047	-0.0160501	0.987194	NA	0.312392	0.681895	4.08047	0.167112	0.867282	NA	0.142625	0.731256	4.08047	0.179209	0.857774	NA
Ftcd	0	NA	NA	NA	NA	NA	0	NA	NA	NA	NA	NA	0	NA	NA	NA	NA	NA
Mxd1	54.5539	-0.0447502	0.365626	-0.122393	0.902588	0.966594	48.4383	-0.698789	0.353137	-1.9788	0.0478381	0.176897	34.7132	-0.669447	0.438486	-1.52673	0.126829	0.320864
Gmcl1	408.506	0.60685	0.169645	3.57717	0.00034734	0.00578356	360.181	0.0868481	0.148926	0.583164	0.559783	0.763341	330.669	-0.537392	0.17923	-2.99834	0.00271454	0.0215088
Snrnp27	154.822	-0.100685	0.267887	-0.37585	0.707028	0.885621	132.038	-0.914799	0.221315	-4.13347	3.57324e-05	0.000672451	92.5501	-0.83474	0.313007	-2.66684	0.00765675	0.047756
Oas1c	6.58121	1.91896	1.24334	1.54339	0.122737	0.379665	9.53954	2.44547	0.897118	2.72591	0.00641238	0.0423478	9.9406	0.484048	0.860552	0.562485	0.573786	NA
Oas1h	0	NA	NA	NA	NA	NA	0	NA	NA	NA	NA	NA	0	NA	NA	NA	NA	NA
Ocrl	220.384	-0.173721	0.189464	-0.916909	0.359191	0.666317	282.408	0.315382	0.157675	2.0002	0.0454788	0.170793	196.062	0.472058	0.200116	2.35892	0.0183281	0.090736
Calm1	1460.26	-0.450595	0.107969	-4.17337	3.00125e-05	0.000759805	1330.31	-1.12493	0.113724	-9.89169	4.52317e-23	1.85658e-20	793.764	-0.690247	0.112867	-6.11557	9.62144e-10	4.72907e-08
Agpat3	306.059	0.169855	0.173682	0.977963	0.328093	0.638358	297.981	-0.126784	0.148185	-0.855584	0.392228	0.635863	232.299	-0.312426	0.184403	-1.69425	0.0902169	0.261637
Slc26a3	1.63988	-1.40214	2.67969	-0.523246	0.600803	NA	1.27915	-3.47387	2.79989	-1.24072	0.214711	NA	0.356654	-2.09955	4.03716	-0.520056	0.603024	NA
Sema6b	44.8149	0.61125	0.399366	1.53055	0.125881	0.385364	45.1892	0.440671	0.36224	1.21652	0.223788	0.462296	40.3928	-0.187504	0.408639	-0.458849	0.646342	0.808319
Uhrf1	0	NA	NA	NA	NA	NA	0	NA	NA	NA	NA	NA	0	NA	NA	NA	NA	NA
Dpp9	125.029	-0.212968	0.252346	-0.843952	0.398696	0.699127	154.294	0.171281	0.195161	0.877641	0.380139	0.62514	105.412	0.369617	0.254678	1.45131	0.146693	0.350796
Ramp2	14.4787	-1.3023	0.746109	-1.74545	0.0809066	0.299136	13.5322	-2.19141	0.721309	-3.0381	0.00238077	0.0197147	5.05159	-0.913891	1.12789	-0.810266	0.417787	NA
Lsr	0.132401	-0.0654919	4.08047	-0.0160501	0.987194	NA	0.142128	-0.279885	4.08047	-0.0685914	0.945315	NA	0	NA	NA	NA	NA	NA
Gramd1a	5.81958	-0.791883	1.11521	-0.710079	0.477655	0.758902	7.85855	-0.0525342	0.83506	-0.0629107	0.949838	0.979306	4.46822	0.723168	1.16557	0.62044	0.534968	NA
Hpn	0	NA	NA	NA	NA	NA	0	NA	NA	NA	NA	NA	0	NA	NA	NA	NA	NA
Gabrg1	120.155	0.392614	0.272147	1.44265	0.149118	0.423366	92.6498	-0.624999	0.256536	-2.4363	0.0148383	0.0784096	80.6908	-1.03214	0.302909	-3.40744	0.000655765	0.00702882
Ckb	1573.2	-0.462405	0.106703	-4.33357	1.46712e-05	0.000412822	1655.54	-0.557237	0.106588	-5.22798	1.71376e-07	6.60579e-06	1012.22	-0.110757	0.0965036	-1.14769	0.251095	0.481323
Sp1	103.091	-0.47366	0.305598	-1.54995	0.121155	0.377348	115.523	-0.351129	0.265594	-1.32205	0.186152	0.416421	71.2415	0.109386	0.300877	0.363555	0.71619	0.851054
Itgb7	2.27489	0.512275	1.76557	0.290147	0.771703	NA	3.23573	1.13567	1.3142	0.864152	0.387504	NA	2.6854	0.617631	1.56306	0.395142	0.692738	NA
Myg1	97.8292	-0.125402	0.27749	-0.451915	0.65133	0.859902	112.762	0.062657	0.227114	0.275883	0.782638	0.900585	79.1421	0.173669	0.289416	0.600066	0.548462	0.744825
Rarg	0.218328	-0.847236	4.04866	-0.209264	0.834243	NA	0.235514	-1.05993	4.0488	-0.261789	0.793484	NA	0	NA	NA	NA	NA	NA
Pfdn5	158.069	0.556651	0.23464	2.37236	0.0176747	0.111261	109.143	-0.782763	0.264762	-2.95647	0.0031118	0.0243101	103.817	-1.3545	0.272597	-4.96888	6.73407e-07	1.88386e-05
Efnb2	114.715	0.604375	0.356983	1.69301	0.0904543	0.319422	100.506	0.0710162	0.277409	0.255998	0.797952	0.909339	92.3547	-0.554364	0.376614	-1.47197	0.141029	0.342697
Rrp15	64.1166	-0.116297	0.35966	-0.323352	0.746429	0.90273	60.8475	-0.533092	0.32203	-1.65541	0.0978409	0.280255	42.4643	-0.434269	0.415649	-1.0448	0.296117	0.529908
Rnd2	60.7458	-0.282059	0.365356	-0.772012	0.440107	0.731074	62.3315	-0.449781	0.322326	-1.39542	0.162888	0.384665	40.887	-0.184433	0.411927	-0.447732	0.654347	0.812856
Srr	31.2856	-0.247448	0.520861	-0.475076	0.634733	0.850966	34.92	-0.146442	0.451458	-0.324376	0.745654	0.87943	23.3815	0.0847526	0.572233	0.148109	0.882257	0.942934
Sync	0	NA	NA	NA	NA	NA	0	NA	NA	NA	NA	NA	0	NA	NA	NA	NA	NA
Fndc5	0.109164	-0.0654919	4.08047	-0.0160501	0.987194	NA	0.117757	-0.279885	4.08047	-0.0685914	0.945315	NA	0	NA	NA	NA	NA	NA
Acp5	0	NA	NA	NA	NA	NA	0	NA	NA	NA	NA	NA	0	NA	NA	NA	NA	NA
Cnn1	0.907231	-1.51941	2.97935	-0.50998	0.610065	NA	1.99549	0.739927	1.67952	0.440558	0.659533	NA	1.09148	2.26164	2.45589	0.920905	0.3571	NA
Fbxo9	2.05143	-4.05983	2.14328	-1.89421	0.0581972	NA	3.54957	-0.695606	1.43114	-0.486051	0.626931	NA	0.968344	3.31961	3.22839	1.02826	0.30383	NA
Vps50	107.025	0.3498	0.258871	1.35125	0.176614	0.46152	107.575	0.156423	0.234248	0.667765	0.504284	0.723563	88.9084	-0.208982	0.267981	-0.779839	0.435486	0.652488
Hars1	142.008	-0.34163	0.237157	-1.44052	0.14972	0.424148	131.841	-0.908161	0.244874	-3.70868	0.000208344	0.0029002	83.1844	-0.580114	0.31154	-1.86208	0.0625913	0.207801
Zmat2	224.331	-0.0135853	0.186711	-0.0727611	0.941996	0.981913	184.203	-0.967397	0.185175	-5.22422	1.74891e-07	6.72422e-06	133.8	-0.969112	0.222299	-4.3595	1.30362e-05	0.00026279
Ube2c	8.76033	-1.36071	0.923045	-1.47415	0.14044	0.410022	16.5499	0.511879	0.587887	0.870709	0.383913	0.62899	9.03449	1.86087	0.861471	2.1601	0.0307647	NA
Smg5	176.306	-0.0342187	0.255121	-0.134128	0.893302	0.963601	196.125	0.0498841	0.226005	0.220721	0.82531	0.923849	141.564	0.0665585	0.260459	0.255543	0.798304	0.8976
Cct3	8.52562	-0.35112	0.973762	-0.36058	0.718413	0.890365	11.2958	0.277427	0.718116	0.386326	0.699255	0.8527	7.49025	0.611346	0.988948	0.618178	0.536458	NA
Glmp	90.5809	0.140702	0.288288	0.488062	0.625506	0.846898	96.2707	0.0926906	0.255007	0.363482	0.716245	0.862071	73.8599	-0.0628612	0.288015	-0.218257	0.827229	0.915376
Mef2d	79.7541	-1.36598	0.35102	-3.89145	9.96482e-05	0.00207754	117.822	-0.169065	0.239575	-0.705684	0.480385	0.707008	57.9763	1.18466	0.362886	3.26454	0.00109643	0.0107355
Tmem79	0	NA	NA	NA	NA	NA	0	NA	NA	NA	NA	NA	0	NA	NA	NA	NA	NA
Snd1	57.3589	-0.576694	0.377341	-1.52831	0.126436	0.386382	72.7698	-0.048598	0.279072	-0.174142	0.861754	0.940246	44.3162	0.510687	0.395107	1.29253	0.196175	0.417075
Col18a1	26.1198	-0.658071	0.528533	-1.24509	0.213098	0.512587	44.4543	0.651097	0.386136	1.68619	0.0917598	0.269338	27.7737	1.29426	0.498529	2.59615	0.00942755	0.0558635
Slc19a1	2.03466	-0.351553	2.20751	-0.159254	0.873469	NA	2.00485	-0.640137	1.98651	-0.322242	0.747269	NA	1.28381	-0.308522	2.66639	-0.115708	0.907884	NA
Kpnb1	74.6358	-0.0171511	0.345129	-0.0496948	0.960366	0.987999	72.9301	-0.325984	0.298418	-1.09237	0.274668	0.51983	53.0108	-0.323283	0.364091	-0.887918	0.374585	0.603316
Npepps	399.728	-0.0998636	0.147247	-0.678205	0.497642	0.772878	444.394	-0.0146189	0.125462	-0.116521	0.90724	0.962722	313.587	0.0685648	0.159413	0.430109	0.667116	0.820957
Tbx21	0.237068	-0.950019	4.03907	-0.235208	0.814048	NA	0.498377	-0.212227	3.65494	-0.0580657	0.953696	NA	0.17347	0.731256	4.08047	0.179209	0.857774	NA
Mrpl10	78.3952	0.177186	0.313588	0.565029	0.572054	0.815938	74.8148	-0.163372	0.305012	-0.535625	0.592218	0.785668	58.6683	-0.359494	0.358725	-1.00214	0.316274	0.549714
Cyp51	184.914	-0.220006	0.261161	-0.842415	0.399556	0.699716	224.95	0.131038	0.180777	0.72486	0.468538	0.69905	153.451	0.336029	0.261508	1.28497	0.198803	0.420044
Tcf25	132.569	-0.807086	0.267432	-3.01791	0.00254522	0.0271516	152.643	-0.571361	0.198086	-2.8844	0.00392156	0.0287714	83.0043	0.221549	0.303135	0.73086	0.464865	0.676541
Tubb6	0	NA	NA	NA	NA	NA	1.3507	4.22673	2.47996	1.70435	0.0883154	NA	0.979131	3.31622	2.91761	1.13662	0.255697	NA
Def8	1.41841	-0.2667	2.34962	-0.113508	0.909628	NA	2.48408	0.957146	1.71361	0.558555	0.576466	NA	1.71399	1.22101	2.06216	0.592106	0.553779	NA
Meox1	0.593811	3.18542	4.00464	0.795433	0.426361	NA	0.194635	1.64367	4.08047	0.402813	0.687086	NA	0.613096	-1.56005	3.55154	-0.439261	0.660473	NA
Sost	0	NA	NA	NA	NA	NA	0.194635	1.64367	4.08047	0.402813	0.687086	NA	0.142625	0.731256	4.08047	0.179209	0.857774	NA
Nkx2-1	0	NA	NA	NA	NA	NA	0	NA	NA	NA	NA	NA	0	NA	NA	NA	NA	NA
Pax9	0	NA	NA	NA	NA	NA	0	NA	NA	NA	NA	NA	0	NA	NA	NA	NA	NA
Irx2	20.7398	1.04296	0.752103	1.38672	0.165526	0.447425	16.3171	0.283127	0.584582	0.484323	0.628156	0.808074	17.5408	-0.778204	0.746385	-1.04263	0.297119	0.530625
Col1a1	3.77079	-1.3607	1.45531	-0.934988	0.349795	NA	7.18765	0.526969	0.866308	0.608293	0.542993	NA	3.90484	1.86886	1.3619	1.37225	0.169987	NA
Itga3	2.09974	-0.679369	1.94142	-0.349935	0.726388	NA	1.41345	-3.62726	2.19856	-1.64983	0.0989777	NA	0.627294	-2.92951	3.80549	-0.769811	0.441412	NA
Sgca	0	NA	NA	NA	NA	NA	0	NA	NA	NA	NA	NA	0	NA	NA	NA	NA	NA
Dlx3	0	NA	NA	NA	NA	NA	0.430924	2.58543	3.83263	0.674582	0.499941	NA	0.311805	1.66841	4.03459	0.413528	0.67922	NA
Foxm1	5.71318	-0.192477	1.27711	-0.150713	0.880202	0.957979	4.83894	-1.13281	1.28418	-0.882125	0.377709	NA	3.22513	-0.952775	1.51939	-0.627079	0.530607	NA
Itfg2	17.0655	-0.11343	0.696354	-0.162892	0.870604	0.954361	22.6995	0.467083	0.509355	0.917009	0.359138	0.604817	16.0889	0.565724	0.669972	0.844399	0.398446	0.622622
Nrip2	8.94775	-2.60495	1.06025	-2.45692	0.0140134	0.094403	11.3899	-1.4479	0.722877	-2.00297	0.0451801	0.170108	3.17291	1.16113	1.4646	0.792801	0.427894	NA
Tulp3	164.262	0.0483543	0.244037	0.198143	0.842933	0.942815	203.683	0.42001	0.177595	2.36499	0.0180303	0.0904913	151.262	0.35725	0.242318	1.47431	0.140399	0.342127
Gtf2h4	3.8454	-3.92726	1.73109	-2.26867	0.0232887	NA	5.39157	-1.43758	1.12086	-1.28257	0.199644	NA	1.21689	2.47847	2.5508	0.971643	0.331228	NA
Tubb5	322.177	-0.0131825	0.167455	-0.0787228	0.937253	0.980766	288.977	-0.618212	0.167694	-3.68655	0.000227312	0.00309613	210.236	-0.621125	0.188952	-3.28721	0.00101187	0.0100188
Ell2	108.926	0.767213	0.25278	3.0351	0.00240453	0.0260054	87.5889	0.0221025	0.255288	0.0865787	0.931006	0.972836	86.5444	-0.76105	0.268956	-2.82964	0.00466001	0.0330086
Jup	15.7892	0.152135	0.697223	0.218202	0.827272	0.93604	15.3764	-0.153295	0.655612	-0.233819	0.815125	0.918183	11.9061	-0.319507	0.717928	-0.445041	0.65629	0.814061
Fkbp10	7.67324	-1.51735	1.00062	-1.5164	0.129417	0.392866	10.6444	-0.452411	0.801977	-0.56412	0.572672	0.77219	4.84184	1.04745	1.16951	0.895633	0.370449	NA
Klhl10	4.72383	2.19175	1.41474	1.54923	0.121327	0.377759	3.184	1.31157	1.30766	1.00299	0.315867	NA	4.72279	-0.891791	1.26535	-0.70478	0.480947	NA
Mnx1	0	NA	NA	NA	NA	NA	0	NA	NA	NA	NA	NA	0	NA	NA	NA	NA	NA
Nom1	174.686	0.127304	0.211276	0.60255	0.546808	0.803199	204.273	0.34016	0.175563	1.93754	0.0526799	0.188225	155.215	0.1954	0.200556	0.974295	0.32991	0.562169
Ergic1	28.3564	1.17531	0.504323	2.33046	0.0197816	0.120332	21.8817	0.418691	0.519965	0.805229	0.420687	0.659886	24.7087	-0.770128	0.522907	-1.47278	0.14081	0.342559
Tnk1	0.781577	2.38581	3.47063	0.687428	0.491813	NA	1.07872	2.80843	2.52471	1.11238	0.265975	NA	1.23524	0.406628	2.46358	0.165056	0.8689	NA
Acap1	1.24508	4.22303	3.14497	1.34279	0.17934	NA	0	NA	NA	NA	NA	NA	0.988243	-3.55758	3.2071	-1.10928	0.267308	NA
Tcea3	2.4411	1.19096	1.85293	0.642746	0.520389	NA	1.20268	-1.02329	2.40289	-0.425857	0.670212	NA	1.62585	-2.21304	2.26617	-0.976553	0.32879	NA
Csn3	0	NA	NA	NA	NA	NA	0	NA	NA	NA	NA	NA	0	NA	NA	NA	NA	NA
Ifrd1	117.812	0.403422	0.26347	1.53119	0.125723	0.385152	133.799	0.527982	0.226784	2.32813	0.0199053	0.0972342	110.754	0.10819	0.23501	0.460362	0.645257	0.807766
Stk38l	97.1034	0.267549	0.322206	0.830364	0.406333	0.70606	90.9476	-0.133353	0.285642	-0.466856	0.640603	0.814811	73.6344	-0.417508	0.308455	-1.35355	0.175881	0.39012
Brpf1	0.569056	-2.21517	3.8633	-0.573388	0.566382	NA	0.613156	-2.42797	3.30791	-0.733989	0.462956	NA	0	NA	NA	NA	NA	NA
Akr1b1	39.275	-0.318845	0.42322	-0.753379	0.451222	0.739917	40.9099	-0.424532	0.379345	-1.11912	0.263089	0.506855	26.5473	-0.126029	0.489518	-0.257455	0.796828	0.896695
Hoxc13	0	NA	NA	NA	NA	NA	0	NA	NA	NA	NA	NA	0	NA	NA	NA	NA	NA
Hoxc11	0	NA	NA	NA	NA	NA	0	NA	NA	NA	NA	NA	0	NA	NA	NA	NA	NA
Hoxc8	0	NA	NA	NA	NA	NA	0	NA	NA	NA	NA	NA	0	NA	NA	NA	NA	NA
Hoxc6	0	NA	NA	NA	NA	NA	0	NA	NA	NA	NA	NA	0	NA	NA	NA	NA	NA
Gstt1	17.9078	-0.15153	0.647908	-0.233876	0.815081	0.930916	18.5056	-0.293478	0.54413	-0.539354	0.589643	0.783311	12.796	-0.154937	0.70517	-0.219715	0.826093	0.914775
Gstt3	6.47709	-0.182161	1.13462	-0.160547	0.87245	0.955198	5.82076	-0.823456	1.01309	-0.812819	0.416322	NA	3.9644	-0.651814	1.28075	-0.508931	0.6108	NA
Ddt	34.6563	0.231294	0.457778	0.505252	0.613382	0.83966	28.1437	-0.661859	0.469465	-1.40982	0.158594	0.379609	22.8359	-0.909984	0.520811	-1.74725	0.0805948	0.243462
Tat	0	NA	NA	NA	NA	NA	0	NA	NA	NA	NA	NA	0	NA	NA	NA	NA	NA
Marveld3	8.24028	1.11099	1.08942	1.01981	0.30782	0.618346	5.70376	0.0400324	1.04404	0.0383438	0.969414	NA	6.59747	-1.07974	1.07189	-1.00733	0.313776	NA
Ddx18	142.862	-0.345526	0.234024	-1.47645	0.139822	0.409493	141.257	-0.65614	0.205532	-3.19239	0.001411	0.0129997	89.751	-0.325838	0.266859	-1.22101	0.222082	0.447599
Ubl3	194.932	0.881046	0.202927	4.34169	1.4139e-05	0.000401229	150.774	0.0518048	0.208423	0.248557	0.803704	0.912295	156.076	-0.84398	0.211089	-3.99821	6.3822e-05	0.00101859
Gramd2b	12.8025	0.944468	0.752974	1.25432	0.209727	0.507288	13.3332	0.841441	0.697282	1.20675	0.22753	0.466646	12.9137	-0.11498	0.760888	-0.151113	0.879886	0.942479
Eef1e1	84.8015	0.0922693	0.294983	0.312795	0.754436	0.90674	67.4965	-0.933731	0.304492	-3.06652	0.00216564	0.0182988	51.4857	-1.04237	0.362705	-2.87387	0.00405472	0.0296169
Akt1	73.8435	0.325896	0.381249	0.854811	0.392656	0.693803	76.3846	0.208533	0.322123	0.647373	0.517391	0.732371	62.4395	-0.132796	0.340891	-0.389556	0.696865	0.837579
Cldn15	0	NA	NA	NA	NA	NA	0	NA	NA	NA	NA	NA	0	NA	NA	NA	NA	NA
Il16	14.6942	-3.3244	0.891319	-3.72975	0.000191666	0.00358307	16.9751	-2.52074	0.685462	-3.67744	0.000235591	0.00317762	2.92485	0.80395	1.53338	0.524298	0.600071	NA
Tcirg1	0.197937	1.85806	4.08047	0.455354	0.648854	NA	0.434993	2.5974	3.81821	0.680267	0.496335	NA	0.472919	0.721962	3.62155	0.199352	0.841987	NA
Naglu	21.9784	-0.245651	0.590633	-0.415911	0.677475	0.871449	20.8318	-0.723962	0.552602	-1.31009	0.190164	0.422011	13.7185	-0.488391	0.714807	-0.683248	0.49445	0.70053
Coasy	1.09416	-3.15209	2.70085	-1.16707	0.243181	NA	1.1798	-3.36341	2.35437	-1.42858	0.153124	NA	0	NA	NA	NA	NA	NA
Smo	23.1461	-1.13515	0.605062	-1.87609	0.0606434	0.251719	30.4309	-0.358738	0.510166	-0.703178	0.481945	0.707725	15.4381	0.7574	0.683836	1.10758	0.268045	0.499226
Tspan33	0.383336	-1.6327	3.98973	-0.409225	0.682374	NA	0.802535	-0.0452053	2.80544	-0.0161134	0.987144	NA	0.28525	1.55898	4.04448	0.38546	0.699897	NA
Crnkl1	60.5976	-0.370615	0.393465	-0.941927	0.34623	0.654367	67.3476	-0.273549	0.317139	-0.862553	0.388384	0.632331	43.2259	0.0828198	0.405046	0.20447	0.837986	0.920788
Rin2	0	NA	NA	NA	NA	NA	0	NA	NA	NA	NA	NA	0	NA	NA	NA	NA	NA
Folh1	28.7085	-0.176213	0.531685	-0.331424	0.740324	0.900396	30.1278	-0.254232	0.475408	-0.534765	0.592812	0.786086	20.6561	-0.0957645	0.541552	-0.176833	0.859639	0.931449
Chordc1	677.244	0.377041	0.118891	3.17132	0.00151747	0.018238	663.698	0.121075	0.113014	1.07133	0.284021	0.529722	554.747	-0.272318	0.123695	-2.20152	0.027699	0.12075
Rtcb	156.466	0.0513498	0.233844	0.21959	0.826191	0.935362	156.08	-0.185835	0.208304	-0.892133	0.372322	0.617172	116.336	-0.252084	0.241609	-1.04336	0.296783	0.530256
Pwp1	82.004	-0.531758	0.310507	-1.71255	0.0867957	0.311408	96.259	-0.251228	0.246233	-1.02029	0.307592	0.554468	58.6935	0.265372	0.339491	0.781675	0.434406	0.651503
Fbxo7	116.039	-0.223224	0.35423	-0.630168	0.528585	0.792466	140.255	0.10749	0.279506	0.38457	0.700556	0.853053	95.3336	0.31215	0.30735	1.01562	0.309812	0.544078
Capns1	0	NA	NA	NA	NA	NA	0	NA	NA	NA	NA	NA	0	NA	NA	NA	NA	NA
Lrp3	0.109164	-0.0654919	4.08047	-0.0160501	0.987194	NA	0.117757	-0.279885	4.08047	-0.0685914	0.945315	NA	0	NA	NA	NA	NA	NA
Dsg4	0	NA	NA	NA	NA	NA	0	NA	NA	NA	NA	NA	0	NA	NA	NA	NA	NA
Evx2	0.804814	2.38579	3.43288	0.694983	0.487066	NA	0.52326	1.47775	3.58997	0.411634	0.680607	NA	0.811651	-0.924216	3.18855	-0.289854	0.771928	NA
Hoxd13	0	NA	NA	NA	NA	NA	0.583905	3.04394	3.70004	0.822678	0.410691	NA	0.427875	2.1406	3.99935	0.535238	0.592485	NA
Hoxd12	0	NA	NA	NA	NA	NA	0	NA	NA	NA	NA	NA	0	NA	NA	NA	NA	NA
Folr1	0.525429	-0.464976	4.0023	-0.116177	0.907512	NA	0.593629	-0.682747	3.40667	-0.200415	0.841156	NA	0.330294	-0.230516	4.08047	-0.0564926	0.954949	NA
Clpb	115.024	0.040387	0.251696	0.160459	0.872519	0.955198	138.615	0.341943	0.204599	1.67129	0.0946649	0.274628	102.622	0.285335	0.251189	1.13594	0.255982	0.486471
Septin7	10.2656	-0.221995	0.813263	-0.272968	0.784878	0.91885	12.3351	0.112482	0.702598	0.160094	0.872807	0.94534	8.42137	0.317029	0.884148	0.35857	0.719917	NA
Zdhhc4	8.99612	-0.50904	0.883144	-0.576395	0.564348	0.813425	7.8878	-1.43317	0.884906	-1.61958	0.105323	0.293819	4.50224	-0.928662	1.16139	-0.799609	0.423937	NA
Rac1	5.25531	-0.0938031	1.16693	-0.0803842	0.935932	0.980766	4.07262	-1.40244	1.31598	-1.0657	0.286558	NA	2.87103	-1.31699	1.57194	-0.837812	0.402136	NA
Nup214	218.497	-0.991137	0.203822	-4.86277	1.15757e-06	4.83257e-05	289.527	-0.242305	0.152426	-1.58965	0.111913	0.306073	154.607	0.732677	0.215555	3.39902	0.00067627	0.00723603
Aif1l	7.55262	-2.04213	1.08994	-1.87361	0.0609844	0.252471	10.3727	-0.821917	0.756257	-1.08682	0.277115	0.522477	3.88022	1.22518	1.34291	0.912338	0.361591	NA
Cpa3	0.197937	1.85806	4.08047	0.455354	0.648854	NA	0	NA	NA	NA	NA	NA	0.156823	-1.1923	4.08047	-0.292196	0.770137	NA
Ltbp1	6.23245	0.256054	1.11062	0.23055	0.817664	0.932395	6.57598	0.183353	0.969265	0.189167	0.849962	NA	5.21497	-0.0933668	1.13852	-0.0820074	0.934641	NA
Ugp2	42.303	0.387587	0.526208	0.736566	0.461386	0.745853	48.6403	0.546731	0.384666	1.42131	0.155226	0.374523	40.0252	0.143848	0.480121	0.299609	0.764476	0.879461
Kcnh6	2.11773	-0.929454	2.0034	-0.463939	0.642692	NA	1.86767	-1.90135	1.85978	-1.02235	0.306614	NA	0.873906	-1.02563	2.88506	-0.355497	0.722217	NA
Trmt1	2.72996	-0.0996052	1.5245	-0.0653362	0.947906	NA	2.73113	-0.409195	1.61716	-0.253032	0.800243	NA	1.91363	-0.313627	1.97053	-0.159158	0.873544	NA
Nacc1	8.30762	-0.95704	0.918813	-1.0416	0.297595	0.609129	13.6209	0.368742	0.63624	0.579565	0.562208	0.765351	7.80221	1.30801	0.909029	1.43891	0.150177	NA
Nfix	38.5701	-0.612974	0.462121	-1.32644	0.184695	0.473501	44.1174	-0.413661	0.383908	-1.0775	0.281256	0.526948	25.9363	0.183836	0.521222	0.352701	0.724312	0.855842
Slc1a5	17.6126	-0.518872	0.708704	-0.732141	0.464082	0.748002	18.9863	-0.528005	0.611363	-0.863652	0.387779	0.631685	11.3131	-0.0259739	0.843615	-0.0307888	0.975438	0.988599
Uba1	0.227698	-0.899307	4.04372	-0.222396	0.824006	NA	0.246767	-1.11774	4.04332	-0.27644	0.78221	NA	0	NA	NA	NA	NA	NA
Vwf	5.53026	2.01467	1.23047	1.63732	0.101564	0.341801	2.60233	0.244847	1.43577	0.170534	0.86459	NA	4.52679	-1.77731	1.26001	-1.41056	0.158375	NA
Siae	35.4025	0.51479	0.581449	0.885357	0.375964	0.680891	34.3539	0.244776	0.452092	0.541429	0.588212	0.782516	30.0094	-0.291392	0.546889	-0.532816	0.594161	0.774777
Vsig2	0	NA	NA	NA	NA	NA	0	NA	NA	NA	NA	NA	0	NA	NA	NA	NA	NA
Esam	33.4366	0.973684	0.497551	1.95696	0.0503527	0.222615	26.2941	0.207521	0.489137	0.424259	0.671377	0.834482	27.8428	-0.779554	0.473782	-1.64538	0.0998905	0.279191
Spa17	6.97103	0.790589	1.06361	0.743304	0.457298	0.743655	3.98209	-1.14008	1.30605	-0.872924	0.382704	NA	4.41502	-1.95568	1.31343	-1.48898	0.136492	NA
Fam50a	151.314	-0.418315	0.245193	-1.70607	0.0879955	0.314189	153.844	-0.631318	0.21787	-2.89769	0.00375926	0.0279041	95.3491	-0.227671	0.263567	-0.863808	0.387694	0.613591
Emd	15.908	0.988244	0.674465	1.46523	0.142859	0.413372	11.6152	0.0364565	0.682406	0.0534235	0.957395	0.98272	12.6851	-0.966987	0.707859	-1.36607	0.171916	0.385714
Taco1	2.4354	0.71653	1.72142	0.416244	0.677232	NA	4.11344	1.64278	1.31009	1.25394	0.209863	NA	3.46876	0.916683	1.36639	0.670879	0.502298	NA
Grik3	160.059	-1.08354	0.228578	-4.74037	2.13333e-06	8.08943e-05	199.249	-0.522034	0.174193	-2.99687	0.00272771	0.0218952	100.257	0.545759	0.25553	2.13579	0.0326964	0.135725
Gria3	2938.26	0.611236	0.0977677	6.25192	4.05426e-10	4.06996e-08	2831.47	0.329297	0.0918876	3.5837	0.000338767	0.00426959	2555.42	-0.298755	0.0677282	-4.41108	1.02855e-05	0.000211841
Npas1	0	NA	NA	NA	NA	NA	0	NA	NA	NA	NA	NA	0	NA	NA	NA	NA	NA
Sipa1l2	0.785733	-1.29853	2.90443	-0.447087	0.654812	NA	0.876019	-1.51532	2.52183	-0.600879	0.54792	NA	0.330294	-0.230516	4.08047	-0.0564926	0.954949	NA
Ap4e1	128.103	0.389138	0.251296	1.54853	0.121496	0.378111	157.787	0.709679	0.217501	3.26288	0.00110285	0.010641	128.764	0.303223	0.234828	1.29126	0.196614	0.417349
Blvra	61.7649	-0.107076	0.353759	-0.30268	0.762134	0.909815	64.3824	-0.222508	0.316144	-0.703819	0.481545	0.707489	45.2262	-0.12997	0.365827	-0.355278	0.722381	0.854512
Pdzd4	0.606536	-2.30191	3.77139	-0.610359	0.541624	NA	1.04744	-0.726128	2.55158	-0.28458	0.775966	NA	0.28525	1.55898	4.04448	0.38546	0.699897	NA
Srpk3	86.4956	0.151913	0.314645	0.482809	0.629231	0.847684	88.202	-0.00924414	0.277964	-0.0332566	0.97347	0.98987	68.2062	-0.176411	0.314527	-0.560877	0.574881	0.76138
Idh3g	890.428	-0.332226	0.1255	-2.64723	0.00811546	0.0643567	978.037	-0.281433	0.110371	-2.54988	0.0107761	0.061829	633.748	0.035684	0.110104	0.324094	0.745867	0.868665
Pnck	1.41716	-3.5285	2.44286	-1.44441	0.148623	NA	2.88191	-0.222038	1.43088	-0.155176	0.876682	NA	0.979131	3.31622	2.91761	1.13662	0.255697	NA
Ssr4	97.3575	-1.29618	0.292447	-4.43219	9.32825e-06	0.000280283	100.618	-1.55247	0.278558	-5.57324	2.50041e-08	1.20552e-06	41.0309	-0.265149	0.400315	-0.662351	0.507746	0.712473
Bcap31	404.116	-0.616142	0.196215	-3.14014	0.00168865	0.0198227	373.821	-1.26763	0.178781	-7.09037	1.33757e-12	1.37255e-10	206.554	-0.665772	0.200635	-3.31833	0.000905588	0.00917261
Fam98a	4.79721	-0.785592	1.21327	-0.647502	0.517307	0.785661	5.65208	-0.454763	1.0352	-0.439298	0.660446	NA	3.12804	0.316697	1.40418	0.225539	0.82156	NA
Ltbp2	0	NA	NA	NA	NA	NA	0	NA	NA	NA	NA	NA	0	NA	NA	NA	NA	NA
Kmt2a	0.197937	1.85806	4.08047	0.455354	0.648854	NA	0	NA	NA	NA	NA	NA	0.156823	-1.1923	4.08047	-0.292196	0.770137	NA
Ift46	22.5781	-0.159823	0.582535	-0.274358	0.78381	0.918241	21.2697	-0.60864	0.524145	-1.16121	0.245558	0.48768	14.5895	-0.467339	0.647658	-0.721582	0.470552	0.681441
Tmem25	4.32137	-1.69297	1.47201	-1.15011	0.250098	0.558858	5.14002	-1.26815	1.08286	-1.1711	0.241557	NA	1.89729	0.453465	1.96161	0.23117	0.817183	NA
Cd3g	0.545819	-2.15893	3.96457	-0.544557	0.586059	NA	0.588786	-2.37284	3.68878	-0.643259	0.520056	NA	0	NA	NA	NA	NA	NA
Trappc6a	12.3415	-0.500329	0.740548	-0.67562	0.499282	0.773121	13.8396	-0.363423	0.692809	-0.524565	0.599886	0.790016	8.44058	0.116636	0.891509	0.13083	0.89591	NA
Supt6	159.436	-0.165626	0.230621	-0.718171	0.472652	0.755173	178.449	-0.0548887	0.200759	-0.273406	0.784541	0.901614	123.238	0.092804	0.232355	0.399406	0.689594	0.833193
Spag5	136.374	-0.644851	0.278996	-2.31133	0.0208146	0.124311	166.682	-0.221801	0.220329	-1.00668	0.314087	0.561578	98.187	0.406369	0.278557	1.45883	0.144611	0.347839
Foxn1	0.732735	0.25447	3.24573	0.0784013	0.937509	NA	0.55509	-0.723138	3.20958	-0.225306	0.821741	NA	0.451982	-0.977976	4.01079	-0.243836	0.807358	NA
Unc119	1.41168	-1.02374	2.18543	-0.46844	0.63947	NA	2.16891	0.214036	1.59078	0.134548	0.892969	NA	1.21886	1.20991	2.34332	0.516324	0.605628	NA
Rab34	1.28026	-3.38362	2.58036	-1.3113	0.189756	NA	1.38721	-3.60313	2.26019	-1.59417	0.110898	NA	0	NA	NA	NA	NA	NA
Sdf2	292.847	-0.744252	0.177224	-4.19949	2.67511e-05	0.000688277	315.06	-0.761837	0.168925	-4.5099	6.48588e-06	0.000157396	171.785	-0.0331058	0.203936	-0.162334	0.871043	0.936965
Ccne1	58.5774	-0.167859	0.381426	-0.440082	0.659877	0.862309	54.9905	-0.647436	0.35773	-1.80985	0.0703197	0.227368	37.4778	-0.491764	0.41562	-1.18321	0.236728	0.464827
Hsf2bp	0	NA	NA	NA	NA	NA	0.194635	1.64367	4.08047	0.402813	0.687086	NA	0.142625	0.731256	4.08047	0.179209	0.857774	NA
Bbc3	5.77247	-0.407761	1.08437	-0.376034	0.706891	0.885621	8.46995	0.480999	0.805067	0.597464	0.550197	0.756778	5.55452	0.871398	1.04825	0.831291	0.405809	NA
Mybpc3	0.118534	-0.0654919	4.08047	-0.0160501	0.987194	NA	0.129009	-0.279885	4.08047	-0.0685914	0.945315	NA	0	NA	NA	NA	NA	NA
Psmc3	0.702975	2.22765	3.60813	0.617398	0.536972	NA	0.697593	2.0801	2.9639	0.701813	0.482796	NA	0.894056	-0.166212	2.80795	-0.0591934	0.952798	NA
Acp2	0	NA	NA	NA	NA	NA	0	NA	NA	NA	NA	NA	0	NA	NA	NA	NA	NA
Rapsn	0	NA	NA	NA	NA	NA	0	NA	NA	NA	NA	NA	0	NA	NA	NA	NA	NA
Slc39a13	0.606536	-2.30191	3.77139	-0.610359	0.541624	NA	0.658165	-2.52189	3.22559	-0.781837	0.43431	NA	0	NA	NA	NA	NA	NA
Celf2	30.7747	-2.5101	0.571945	-4.38871	1.14024e-05	0.000333378	39.9877	-1.28751	0.38886	-3.31099	0.000929662	0.00932548	12.0722	1.21487	0.753379	1.61256	0.106839	0.290824
Nr1h3	0	NA	NA	NA	NA	NA	0	NA	NA	NA	NA	NA	0	NA	NA	NA	NA	NA
Ddb2	49.8501	-0.567283	0.399365	-1.42046	0.155473	0.433058	55.604	-0.458131	0.340017	-1.34738	0.177858	0.405272	33.0867	0.0957899	0.449805	0.212959	0.831359	0.916821
Spi1	0.498034	2.89533	4.02609	0.71914	0.472054	NA	0.194635	1.64367	4.08047	0.402813	0.687086	NA	0.537922	-1.2644	3.75023	-0.337153	0.736002	NA
Sf3a1	163.962	0.0181715	0.24117	0.0753474	0.939938	0.980984	172.179	-0.0534395	0.195744	-0.273007	0.784848	0.901791	126.981	-0.0896623	0.259303	-0.345782	0.729506	0.858935
Stat6	44.6583	1.39954	0.438242	3.19354	0.00140541	0.0172493	39.3588	0.979808	0.42156	2.32424	0.0201124	0.0981037	44.609	-0.43911	0.410813	-1.06888	0.285124	0.51955
Clgn	127.597	0.807317	0.246248	3.27848	0.00104369	0.0138049	121.976	0.524706	0.224228	2.34006	0.0192809	0.0949168	116.745	-0.298635	0.239804	-1.24533	0.213011	0.436458
Napsa	3.37261	-0.292393	1.40815	-0.207643	0.835508	NA	5.23493	0.655198	1.03196	0.634906	0.52549	NA	3.53905	0.939562	1.30345	0.720824	0.471018	NA
Vrk3	37.9125	-0.443564	0.452483	-0.980288	0.326944	0.637064	45.6685	-0.0953584	0.359958	-0.264915	0.791075	0.904995	28.8508	0.332148	0.480472	0.691295	0.48938	0.695883
Smg9	113.829	0.0133052	0.29434	0.0452034	0.963945	0.989374	131.449	0.199198	0.239283	0.832479	0.405139	0.64685	96.4264	0.170519	0.30015	0.568114	0.569958	0.757549
Paxip1	160.644	-0.251481	0.227064	-1.10753	0.268064	0.578787	169.689	-0.328663	0.187722	-1.75079	0.0799817	0.246736	112.76	-0.0925576	0.248681	-0.372194	0.709749	0.846088
Rmnd5a	243.371	0.225561	0.178538	1.26338	0.206452	0.502586	235.489	-0.0816035	0.164721	-0.495404	0.620315	0.803862	187.324	-0.323408	0.182607	-1.77106	0.0765513	0.235633
Mov10	0	NA	NA	NA	NA	NA	0	NA	NA	NA	NA	NA	0	NA	NA	NA	NA	NA
Ppm1j	0.964012	-0.190139	2.93487	-0.0647864	0.948344	NA	3.38943	2.38022	1.44037	1.65251	0.0984314	NA	2.40953	2.52141	1.85438	1.3597	0.173924	NA
Rhoc	2.72376	0.376741	1.62155	0.232334	0.816279	NA	2.72426	0.167244	1.3596	0.12301	0.902099	NA	2.26744	-0.221924	1.64816	-0.134649	0.892889	NA
Prr27	0	NA	NA	NA	NA	NA	0	NA	NA	NA	NA	NA	0	NA	NA	NA	NA	NA
Tead3	0	NA	NA	NA	NA	NA	0	NA	NA	NA	NA	NA	0	NA	NA	NA	NA	NA
Ppard	3.36901	-2.04913	1.58339	-1.29415	0.195614	NA	6.11915	0.114037	0.964869	0.118189	0.905918	NA	2.82505	2.14463	1.5889	1.34976	0.177093	NA
Def6	1.46111	0.654342	2.46724	0.265212	0.790846	NA	0.61129	-2.42453	3.28508	-0.738043	0.460488	NA	0.713309	-3.09993	3.62198	-0.855867	0.392071	NA
Peg3	0.48313	-1.97335	3.97243	-0.496762	0.619357	NA	1.14533	0.265998	2.13041	0.124858	0.900636	NA	0.45443	2.21782	3.61214	0.613992	0.539221	NA
Zim1	59.2962	1.19029	0.356914	3.33495	0.00085316	0.0118166	57.5896	0.970565	0.348403	2.78575	0.00534036	0.0368487	60.4736	-0.234042	0.358394	-0.653028	0.513738	0.71721
Metrn	0.90914	-1.5722	3.29047	-0.477804	0.63279	NA	3.26002	1.68099	1.6774	1.00214	0.316276	NA	1.95738	3.24375	2.19743	1.47615	0.139903	NA
Lmf1	0.132401	-0.0654919	4.08047	-0.0160501	0.987194	NA	0.336763	0.681895	4.08047	0.167112	0.867282	NA	0.142625	0.731256	4.08047	0.179209	0.857774	NA
Ciao3	33.6245	-0.571046	0.485776	-1.17553	0.239782	0.546065	39.0726	-0.322306	0.414838	-0.776945	0.437191	0.673185	23.3316	0.23433	0.524398	0.446856	0.654979	0.813171
Angptl4	6.69084	-0.00413987	1.16058	-0.00356707	0.997154	0.999654	5.27378	-1.16115	1.10203	-1.05365	0.292043	NA	3.81944	-1.16823	1.4081	-0.829649	0.406737	NA
Dbf4	0.585878	-0.504081	3.53935	-0.142422	0.886747	NA	0.364524	-1.68003	3.99978	-0.420032	0.674462	NA	0.197649	-1.1923	4.08047	-0.292196	0.770137	NA
Daxx	0	NA	NA	NA	NA	NA	0	NA	NA	NA	NA	NA	0	NA	NA	NA	NA	NA
Cd320	3.71627	-2.23279	1.50938	-1.47928	0.139065	NA	7.15709	0.192018	0.899693	0.213426	0.830994	NA	3.29099	2.41613	1.54303	1.56583	0.117387	NA
Ipo4	205.318	-0.0148749	0.197136	-0.0754552	0.939853	0.980984	230.772	0.0989616	0.166572	0.594106	0.552441	0.75872	167.988	0.0983058	0.198551	0.495116	0.620518	0.792071
Tm9sf1	0.474136	-1.94901	3.97354	-0.490496	0.623783	NA	0.516038	-2.17356	3.89054	-0.558677	0.576382	NA	0	NA	NA	NA	NA	NA
Rec8	38.7534	-0.226358	0.471236	-0.480349	0.630979	0.848381	45.3569	0.013853	0.384906	0.0359905	0.97129	0.988937	30.608	0.22242	0.504144	0.441183	0.659081	0.815882
Irf9	1.04565	1.84519	2.65668	0.694547	0.487339	NA	0.631967	0.653632	2.88461	0.226593	0.82074	NA	0.929758	-1.19864	2.60537	-0.460063	0.645471	NA
Gmpr2	43.3997	-1.07336	0.426549	-2.51638	0.0118568	0.0833673	46.131	-1.14661	0.381162	-3.0082	0.00262798	0.0212519	21.6093	-0.0906086	0.554009	-0.163551	0.870085	0.936699
Mdp1	199.52	-0.952662	0.215249	-4.42586	9.60577e-06	0.000287132	247.374	-0.421217	0.178854	-2.35509	0.0185184	0.0921189	130.869	0.511812	0.259209	1.97451	0.0483235	0.176329
Dhrs1	100.356	-0.236213	0.310206	-0.761471	0.446376	0.735905	112.976	-0.114766	0.261746	-0.438465	0.661049	0.828976	76.2088	0.107614	0.328245	0.327847	0.743027	0.866499
Ncan	373.238	0.250643	0.183741	1.36411	0.172533	0.456398	368.477	0.00153808	0.154589	0.00994944	0.992062	0.996117	295.305	-0.264791	0.187353	-1.41332	0.157561	0.367108
Tmem161a	30.6	-0.742175	0.506949	-1.464	0.143193	0.41378	36.5108	-0.390541	0.405297	-0.963594	0.335249	0.581945	20.6305	0.337532	0.572871	0.589194	0.555731	0.749475
Armc6	61.3265	-0.124425	0.376285	-0.330666	0.740897	0.90052	68.8323	-0.00759941	0.30422	-0.02498	0.980071	0.992374	48.197	0.0986756	0.397912	0.247983	0.804147	0.901069
Borcs8	10.5566	-1.09274	0.850523	-1.28478	0.198868	0.491915	10.5591	-1.50034	0.79698	-1.88253	0.0597642	0.2047	4.71183	-0.415534	1.10741	-0.375229	0.70749	NA
Slc25a42	78.2426	-0.573851	0.330735	-1.73508	0.0827272	0.302744	111.925	0.274614	0.24255	1.1322	0.257551	0.501273	69.4101	0.830924	0.31704	2.62088	0.00877024	0.0528829
Snx9	70.158	-0.629498	0.335212	-1.87791	0.0603936	0.25114	87.503	-0.145947	0.276167	-0.528472	0.597172	0.788699	51.894	0.465698	0.372922	1.24878	0.211744	0.434642
Ranbp3	0.792257	-2.69336	3.3591	-0.801808	0.422664	NA	1.05269	-1.95371	2.53341	-0.771178	0.440601	NA	0.142625	0.731256	4.08047	0.179209	0.857774	NA
Ndufa11	243.935	-0.326225	0.182503	-1.78751	0.0738554	0.282024	205.466	-1.32558	0.188639	-7.02706	2.10936e-12	2.05352e-10	128.571	-1.0133	0.235012	-4.3117	1.62004e-05	0.000313759
Bmp8b	3.25115	-1.7989	1.741	-1.03326	0.301485	NA	3.27023	-2.16425	1.51224	-1.43115	0.152386	NA	1.01224	-0.44889	2.69342	-0.166662	0.867636	NA
Nr2f6	21.6646	-0.741344	0.581969	-1.27386	0.202715	0.497827	29.943	0.0744575	0.449774	0.165544	0.868516	0.943231	17.5822	0.796477	0.601548	1.32405	0.185488	0.402526
Use1	1.64355	-0.528983	2.15893	-0.245021	0.80644	NA	1.67448	-0.747439	1.73593	-0.430569	0.666782	NA	0.989412	-0.23685	2.53633	-0.0933828	0.925599	NA
Ocel1	19.781	-0.912951	0.624482	-1.46193	0.143759	0.41466	30.1737	0.228632	0.422076	0.541685	0.588035	0.782484	17.33	1.126	0.624855	1.80202	0.0715425	0.225273
Dyrk1b	0.109164	-0.0654919	4.08047	-0.0160501	0.987194	NA	0.117757	-0.279885	4.08047	-0.0685914	0.945315	NA	0	NA	NA	NA	NA	NA
Braf	696.2	-0.288764	0.123278	-2.34238	0.0191614	0.117881	749.866	-0.293187	0.107175	-2.73559	0.00622678	0.0414582	493.909	-0.0208637	0.132969	-0.156906	0.875319	0.93945
Ndufb2	261.633	0.166166	0.191985	0.865515	0.386756	0.688549	228.855	-0.472252	0.171177	-2.75885	0.00580046	0.039274	179.625	-0.654586	0.207159	-3.15982	0.00157868	0.0141955
Hltf	302.653	-0.00575839	0.160351	-0.0359112	0.971353	0.991284	328.012	0.00952733	0.149713	0.0636374	0.949259	0.979209	239.423	-0.00118623	0.177518	-0.00668231	0.994668	0.997462
Prpf6	33.7758	0.97989	0.494464	1.98172	0.0475104	0.214482	29.4158	0.485292	0.437358	1.1096	0.267171	0.511753	30.2621	-0.509821	0.492238	-1.03572	0.300332	0.534353
Rgs19	5.75386	-0.352377	1.13753	-0.309774	0.756733	0.907287	7.01976	0.0251298	0.919483	0.0273304	0.978196	NA	4.54023	0.35833	1.25	0.286664	0.77437	NA
Rgs20	0.972169	0.0394407	3.18125	0.0123979	0.990108	NA	0.516038	-2.17356	3.89054	-0.558677	0.576382	NA	0.395297	-2.22931	4.02612	-0.553713	0.579776	NA
Abhd3	11.1601	0.198564	0.776872	0.255594	0.798264	0.92388	8.20953	-1.09724	0.84503	-1.29846	0.194129	0.427034	6.62301	-1.31397	0.970808	-1.35348	0.175902	NA
Snrpd1	193.37	0.294792	0.200879	1.46751	0.142237	0.412737	150.867	-0.718314	0.220009	-3.26492	0.00109493	0.0106051	125.916	-1.02931	0.250582	-4.10766	3.99684e-05	0.000683897
Tchp	83.944	-0.372946	0.318224	-1.17196	0.241213	0.547887	116.117	0.344634	0.250175	1.37757	0.168335	0.393128	76.3865	0.704475	0.2949	2.38886	0.0169009	0.0855236
Tiam1	24.5278	-1.07379	0.574202	-1.87005	0.061477	0.253303	30.4361	-0.5382	0.512413	-1.05032	0.293569	0.540023	15.3663	0.522375	0.714966	0.730629	0.465006	0.676651
Tsc2	0.515737	-2.06187	3.96855	-0.519552	0.603376	NA	0.745958	-1.30351	2.89293	-0.450585	0.652289	NA	0.138335	0.731256	4.08047	0.179209	0.857774	NA
Rpl3l	0	NA	NA	NA	NA	NA	0	NA	NA	NA	NA	NA	0	NA	NA	NA	NA	NA
Nherf2	0.109164	-0.0654919	4.08047	-0.0160501	0.987194	NA	0.117757	-0.279885	4.08047	-0.0685914	0.945315	NA	0	NA	NA	NA	NA	NA
Puf60	4.50623	-0.548648	1.33628	-0.410579	0.681381	0.873605	6.53879	0.352783	0.916731	0.384828	0.700365	NA	4.11502	0.884018	1.28874	0.685958	0.49274	NA
Golga2	0	NA	NA	NA	NA	NA	0	NA	NA	NA	NA	NA	0	NA	NA	NA	NA	NA
Uck1	124.476	-0.123451	0.279797	-0.441215	0.659057	0.862108	131.412	-0.199655	0.220024	-0.907422	0.364184	0.609035	91.5872	-0.0917615	0.289619	-0.316835	0.751369	0.872371
Scin	0.397203	-1.6799	3.98709	-0.421335	0.67351	NA	0.426383	-1.88605	3.98753	-0.472988	0.636222	NA	0	NA	NA	NA	NA	NA
Ikzf4	3.09341	-3.58784	1.8782	-1.91025	0.0561008	NA	9.58079	1.04303	0.831326	1.25465	0.209605	0.445253	4.87465	4.62537	1.60067	2.88964	0.00385685	NA
Mien1	219.363	-0.24291	0.186264	-1.30412	0.192194	0.484446	199.282	-0.85724	0.173842	-4.93114	8.17527e-07	2.63046e-05	131.303	-0.630449	0.219154	-2.87673	0.00401813	0.0294807
Pon1	1.29248	-2.19119	2.66215	-0.823091	0.410456	NA	1.18732	-3.37294	2.59738	-1.29859	0.194084	NA	0.156823	-1.1923	4.08047	-0.292196	0.770137	NA
Axl	38.278	1.58206	0.535958	2.95183	0.00315897	0.0319379	27.2525	0.697282	0.476566	1.46314	0.143429	0.35674	35.0944	-0.898292	0.50513	-1.77834	0.075348	0.233384
Tgfb1	1.22595	1.29345	2.6653	0.485293	0.627469	NA	1.98169	2.05091	1.86428	1.10011	0.271285	NA	1.85507	0.749129	1.84455	0.406132	0.684646	NA
Ccdc97	52.465	0.180241	0.404915	0.445132	0.656224	0.861053	52.5597	-0.0264178	0.35936	-0.0735136	0.941397	0.976325	41.1442	-0.222997	0.429245	-0.519511	0.603404	0.780887
Zfp40	239.49	0.705702	0.200693	3.51632	0.000437567	0.00697817	202.311	0.0807741	0.17509	0.461329	0.644563	0.817451	193.522	-0.640598	0.214538	-2.98595	0.002827	0.0222428
Akap8l	234.44	-1.51982	0.22857	-6.64925	2.94589e-11	3.81801e-09	315.636	-0.558579	0.154443	-3.61672	0.000298357	0.00385958	140.618	0.9476	0.263356	3.59817	0.000320468	0.00392613
Shh	21.5198	1.32569	0.582492	2.27589	0.0228529	0.13245	15.4123	0.402466	0.591243	0.680713	0.496053	0.717422	18.5841	-0.937317	0.589787	-1.58925	0.112005	0.298317
Pdcd2l	43.4296	-0.99079	0.476207	-2.08058	0.0374719	0.18509	47.4619	-0.939701	0.41201	-2.28077	0.0225619	0.106083	23.4087	0.0343972	0.535378	0.0642485	0.948772	0.976068
Gtf2f1	106.716	-1.01449	0.288832	-3.51237	0.000444123	0.0070568	132.414	-0.476553	0.21289	-2.23849	0.0251889	0.114671	68.2074	0.520226	0.330492	1.5741	0.115465	0.304016
Clpp	303.727	-0.591015	0.163891	-3.60615	0.000310775	0.00526559	315.974	-0.731345	0.145372	-5.03087	4.88267e-07	1.65152e-05	182.629	-0.156238	0.186604	-0.837271	0.40244	0.626013
Alkbh7	45.116	-0.569203	0.473989	-1.20088	0.229798	0.533897	36.4085	-1.99777	0.461954	-4.32461	1.52805e-05	0.000331521	19.5915	-1.44968	0.655035	-2.21313	0.0268888	0.118136
Pspn	0.358181	0.896289	4.08047	0.219653	0.826141	NA	0.598473	1.75454	3.41607	0.513613	0.607523	NA	0.544589	0.839576	3.73304	0.224904	0.822054	NA
Dennd1c	4.92159	1.48728	1.17531	1.26544	0.205714	0.50155	4.90705	1.31663	1.04726	1.25722	0.208675	NA	5.41902	-0.18869	1.04624	-0.18035	0.856877	NA
Med6	7.81835	-0.986752	0.95455	-1.03373	0.30126	0.612	7.74462	-1.42678	0.891046	-1.60124	0.109324	NA	3.60134	-0.448266	1.25164	-0.358144	0.720235	NA
Prkd1	53.6547	0.326352	0.449018	0.726813	0.46734	0.750953	62.9953	0.5352	0.342044	1.56471	0.117651	0.31557	50.6303	0.186632	0.394842	0.472676	0.636445	0.802142
Lcp2	12.4329	0.516139	0.806338	0.640103	0.522106	0.788175	10.7251	-0.0951599	0.758349	-0.125483	0.900141	0.959262	9.55929	-0.630873	0.800255	-0.78834	0.430498	NA
Cse1l	225.862	0.539541	0.184178	2.92946	0.00339557	0.0337748	175.164	-0.384817	0.194428	-1.97923	0.0477904	0.176897	161.444	-0.940703	0.215477	-4.36568	1.26727e-05	0.000256722
Naa20	63.2351	-1.10255	0.34403	-3.20481	0.00135152	0.0167298	71.6161	-0.888429	0.327267	-2.71469	0.00663372	0.0434814	34.1249	0.197181	0.46127	0.427473	0.669035	0.821772
Prkra	76.162	0.321945	0.343449	0.937387	0.34856	0.656356	77.0283	0.143324	0.308633	0.464383	0.642373	0.815832	62.9573	-0.191821	0.334693	-0.573126	0.56656	0.755556
Fkbp7	50.1454	-0.343375	0.413898	-0.829613	0.406758	0.706487	42.9931	-1.27177	0.378857	-3.35685	0.000788354	0.00825706	26.6402	-0.941064	0.509392	-1.84742	0.0646857	0.212241
Plekha3	166.253	0.649021	0.24187	2.68335	0.00728878	0.0596533	133.834	-0.119647	0.249005	-0.480502	0.63087	0.809619	127.12	-0.785658	0.262245	-2.99589	0.00273644	0.0216545
Ykt6	124.695	-0.704439	0.251798	-2.79763	0.00514786	0.0459183	123.055	-1.07799	0.249652	-4.31797	1.57474e-05	0.000340192	66.5129	-0.390678	0.341009	-1.14565	0.251938	0.482243
Baz1b	374.724	-0.149443	0.162584	-0.919175	0.358004	0.665111	487.649	0.367015	0.111148	3.30204	0.000959853	0.00952158	340.591	0.500825	0.158398	3.16182	0.00156785	0.0141176
Pex6	123.781	-0.0207998	0.265945	-0.078211	0.93766	0.980766	126.479	-0.198087	0.239785	-0.826102	0.408746	0.649448	91.6215	-0.191615	0.266862	-0.718031	0.472738	0.683353
Mrpl2	2.49554	-3.23144	1.94527	-1.66118	0.0966773	NA	3.53303	-1.17895	1.27652	-0.923567	0.355712	NA	0.999019	2.06203	2.55747	0.806276	0.420084	NA
Mea1	9.21666	-0.346798	0.865777	-0.400562	0.688743	0.877239	8.68818	-0.838962	0.811213	-1.03421	0.30104	0.54786	5.51406	-0.505772	1.01723	-0.497207	0.619043	NA
Gnmt	17.1528	1.36001	0.649032	2.09544	0.0361321	0.180473	15.6742	1.00154	0.59382	1.6866	0.0916799	0.269208	17.3706	-0.376272	0.600047	-0.627072	0.530612	0.730273
Grin2d	68.1089	-0.499856	0.363197	-1.37627	0.168739	0.451679	97.9547	0.344332	0.274581	1.25403	0.209833	0.445476	62.1754	0.825232	0.329274	2.50621	0.0122031	0.0676935
Kdelr1	1.40587	-2.27709	2.3643	-0.963113	0.335491	NA	1.24882	-3.45268	2.32052	-1.48789	0.136779	NA	0.197649	-1.1923	4.08047	-0.292196	0.770137	NA
Tmem143	3.02978	-4.62614	1.92363	-2.40491	0.0161766	NA	3.52144	-3.8835	1.67541	-2.31794	0.0204527	NA	0.17347	0.731256	4.08047	0.179209	0.857774	NA
Pdxk-ps_ENSMUSG00000002791.19	0	NA	NA	NA	NA	NA	0	NA	NA	NA	NA	NA	0	NA	NA	NA	NA	NA
Ggct	66.7256	0.259359	0.405478	0.639638	0.522408	0.788175	60.1509	-0.272222	0.308383	-0.88274	0.377377	0.622215	48.6227	-0.546549	0.427251	-1.27922	0.200819	0.422422
Jag2	99.6782	-0.758207	0.294482	-2.57471	0.0100323	0.0746172	156.872	0.393937	0.224909	1.75154	0.0798521	0.246487	94.1062	1.13561	0.294609	3.85462	0.000115911	0.00168432
Btbd6	2.3087	-0.893718	1.88346	-0.474508	0.635137	NA	1.82828	-2.88141	1.97003	-1.46263	0.14357	NA	0.765629	-1.9732	3.267	-0.60398	0.545857	NA
Nudt14	7.42881	-0.693672	1.07843	-0.643225	0.520078	0.78738	9.72806	-0.0800196	0.782068	-0.102318	0.918504	0.96736	5.68985	0.60477	1.15646	0.522949	0.60101	NA
Epdr1	663.641	0.0365426	0.138388	0.264059	0.791735	0.921524	587.814	-0.597624	0.129885	-4.60118	4.20103e-06	0.000106513	436.964	-0.648533	0.129554	-5.00589	5.56041e-07	1.58062e-05
Flii	204.548	0.0515622	0.210197	0.245304	0.806221	0.926321	216.88	0.00175971	0.171069	0.0102865	0.991793	0.996117	161.572	-0.0671595	0.22202	-0.302493	0.762276	0.877967
Top3a	2.43957	-0.953722	1.72864	-0.551719	0.581141	NA	5.60247	1.10899	0.999547	1.10949	0.26722	NA	3.44136	2.04692	1.44696	1.41463	0.157178	NA
Atg4d	55.6651	-0.643946	0.366018	-1.75933	0.0785216	0.293581	66.1153	-0.314144	0.297846	-1.05472	0.291553	0.537682	38.7078	0.314172	0.395154	0.795062	0.426577	0.64531
Qtrt1	128.262	-0.962225	0.261089	-3.68543	0.000228313	0.00411243	152.081	-0.598215	0.203471	-2.94005	0.00328164	0.025363	78.5446	0.348728	0.306318	1.13845	0.254932	0.485493
Plin4	0	NA	NA	NA	NA	NA	0	NA	NA	NA	NA	NA	0	NA	NA	NA	NA	NA
Hdgfl2	18.1577	0.399475	0.645714	0.618656	0.536143	0.797214	17.1663	0.017212	0.580173	0.0296671	0.976333	0.990996	14.4663	-0.393963	0.671255	-0.586904	0.557268	0.750348
Chaf1a	55.2316	0.200324	0.383819	0.521923	0.601724	0.832762	49.7842	-0.318191	0.368882	-0.862583	0.388367	0.632331	39.5303	-0.538947	0.431668	-1.24852	0.21184	0.434709
Adprh	138.066	-0.383831	0.230316	-1.66654	0.0956059	0.329858	157.022	-0.225581	0.196445	-1.14832	0.250838	0.494344	100.209	0.144147	0.252919	0.569931	0.568724	0.756561
Tmem39a	0	NA	NA	NA	NA	NA	0	NA	NA	NA	NA	NA	0	NA	NA	NA	NA	NA
Timmdc1	40.31	-1.07355	0.441685	-2.43058	0.0150745	0.0995811	45.414	-0.89049	0.36744	-2.4235	0.0153717	0.080639	21.8091	0.165918	0.538379	0.308181	0.757945	0.875622
Pla1a	0.249017	1.85806	4.08047	0.455354	0.648854	NA	0.629628	3.13864	3.28583	0.955205	0.339474	NA	0.656369	1.2674	3.1855	0.397865	0.69073	NA
Mcm2	8.69039	-0.792284	1.02004	-0.776722	0.437323	0.728745	9.72472	-0.679261	1.00769	-0.674079	0.500261	0.720616	5.284	0.0973122	1.22898	0.079181	0.936889	NA
Tpra1	16.1126	-0.616304	0.674534	-0.913673	0.360889	0.667798	20.9383	-0.0293922	0.517338	-0.0568142	0.954693	0.981518	12.5919	0.575055	0.692626	0.830253	0.406396	0.628835
Nab1	0.316471	0.896289	4.08047	0.219653	0.826141	NA	0.319575	0.681895	4.08047	0.167112	0.867282	NA	0.295158	-0.230516	4.08047	-0.0564926	0.954949	NA
Adgre5	0	NA	NA	NA	NA	NA	0	NA	NA	NA	NA	NA	0	NA	NA	NA	NA	NA
Il17ra	63.8316	0.211523	0.400825	0.52772	0.597694	0.830475	78.1957	0.527932	0.305216	1.7297	0.0836844	0.253878	60.6449	0.297649	0.363012	0.819943	0.412249	0.633449
Lamb1	0.237068	-0.950019	4.03907	-0.235208	0.814048	NA	0.258019	-1.17388	4.0382	-0.290693	0.771286	NA	0	NA	NA	NA	NA	NA
Kcnn1	15.0828	0.694003	0.664509	1.04438	0.296307	0.607983	21.888	1.32608	0.530725	2.49861	0.0124681	0.0688555	18.7748	0.615955	0.59093	1.04235	0.29725	0.530705
Arrdc2	62.4263	-0.171575	0.343539	-0.499434	0.617473	0.841895	79.0896	0.282917	0.267962	1.05581	0.291054	0.53735	54.9299	0.43987	0.336701	1.30641	0.191412	0.411255
Ppp1r17	31.7719	-0.962755	0.504974	-1.90654	0.0565798	0.240544	36.5697	-0.713427	0.438863	-1.62563	0.104029	0.291546	18.5563	0.238265	0.637929	0.373498	0.708778	0.845258
Cd36	0	NA	NA	NA	NA	NA	0	NA	NA	NA	NA	NA	0	NA	NA	NA	NA	NA
Map2k7	0.249017	1.85806	4.08047	0.455354	0.648854	NA	0	NA	NA	NA	NA	NA	0.197649	-1.1923	4.08047	-0.292196	0.770137	NA
Timm44	381.416	0.183655	0.154992	1.18493	0.236044	0.542224	394.086	0.0566022	0.126864	0.446163	0.65548	0.825508	307.058	-0.142629	0.160474	-0.888796	0.374113	0.603087
Ap2a2	298.72	0.382588	0.183355	2.08659	0.0369249	0.183012	261.822	-0.207362	0.154619	-1.34111	0.179884	0.408077	222.488	-0.604835	0.190024	-3.18294	0.00145787	0.0133624
Pnkp	20.371	0.951948	0.573148	1.66091	0.0967313	0.332331	12.8078	-0.531505	0.719232	-0.73899	0.459913	0.692446	14.4915	-1.50083	0.721456	-2.08028	0.0374995	0.149056
Med25	198.08	0.0586395	0.218569	0.268289	0.788477	0.919994	208.859	-0.0105411	0.184952	-0.0569937	0.95455	0.981518	155.888	-0.0857443	0.217895	-0.393512	0.693942	0.835754
Bcam	3.22601	0.184395	1.58309	0.116478	0.907274	NA	2.84469	-0.444162	1.5141	-0.293351	0.769254	NA	2.23365	-0.637475	1.57716	-0.404192	0.686071	NA
Clptm1	219.873	-0.301841	0.222661	-1.35561	0.175224	0.459547	216.192	-0.626774	0.177688	-3.52739	0.000419685	0.00511127	140.024	-0.340497	0.242666	-1.40315	0.160573	0.370317
Relb	0	NA	NA	NA	NA	NA	0	NA	NA	NA	NA	NA	0	NA	NA	NA	NA	NA
Tomm40	0.4925	-1.99897	3.72807	-0.536194	0.591825	NA	0.961946	-0.315327	2.30827	-0.136607	0.891341	NA	0.311805	1.66841	4.03459	0.413528	0.67922	NA
Apoe	83.1723	-0.519586	0.336545	-1.54388	0.122617	0.379646	78.3068	-1.08305	0.335604	-3.22716	0.00125027	0.0117572	45.3839	-0.576092	0.395609	-1.45622	0.145333	0.349099
Apoc2	0	NA	NA	NA	NA	NA	0	NA	NA	NA	NA	NA	0	NA	NA	NA	NA	NA
Hbp1	382.431	0.237035	0.176367	1.34399	0.178953	0.464486	404.308	0.177268	0.134722	1.31581	0.188239	0.419176	319.824	-0.076118	0.183336	-0.415183	0.678008	0.827065
Prkar2b	2.4351	-1.33433	1.77265	-0.75273	0.451612	NA	4.24505	0.333129	1.25413	0.265626	0.790527	NA	2.2774	1.65035	1.87101	0.882061	0.377744	NA
Cdkn1b	4.88322	-2.15812	1.42605	-1.51335	0.130191	0.394241	9.00644	0.12397	0.857007	0.144655	0.884983	0.952091	4.13933	2.26932	1.5131	1.49978	0.133671	NA
Klf4	11.8908	-0.5957	0.891241	-0.668394	0.503882	0.775379	10.0082	-1.67801	0.891052	-1.88317	0.0596768	0.204446	5.49566	-1.12655	1.25497	-0.897674	0.36936	NA
Ap1m1	148.113	-0.245913	0.221962	-1.10791	0.267902	0.578787	174.279	0.00408997	0.211545	0.0193338	0.984575	0.993669	117.256	0.235057	0.253461	0.92739	0.353724	0.583924
Rab8a	95.385	-0.00173156	0.324661	-0.00533345	0.995745	0.999505	105.392	0.0622051	0.26012	0.23914	0.810997	0.916031	77.0046	0.0497024	0.311453	0.159583	0.87321	0.93823
Hmgn2	104.464	-0.0859266	0.314041	-0.273615	0.78438	0.918566	100.924	-0.441554	0.280562	-1.57382	0.11553	0.312455	71.3287	-0.372259	0.354681	-1.04956	0.293921	0.527848
Fam32a	129.087	-0.652689	0.272285	-2.39708	0.0165262	0.106497	135.819	-0.75866	0.224454	-3.38002	0.000724802	0.00776886	76.5636	-0.120785	0.310255	-0.389309	0.697048	0.837584
Elf3	0	NA	NA	NA	NA	NA	0	NA	NA	NA	NA	NA	0	NA	NA	NA	NA	NA
Cyp2c29	0	NA	NA	NA	NA	NA	0	NA	NA	NA	NA	NA	0	NA	NA	NA	NA	NA
Stard3nl	1.86799	0.649834	2.10013	0.309426	0.756998	NA	1.95092	0.588174	1.8851	0.312012	0.755031	NA	1.75805	-0.0649027	2.01385	-0.0322281	0.97429	NA
Stk11	2.94258	1.8966	1.74998	1.08378	0.278461	NA	1.11939	-0.666125	2.32101	-0.286997	0.774114	NA	2.14867	-2.57958	1.96572	-1.31228	0.189425	NA
Efna2	16.8503	-0.657195	0.648176	-1.01391	0.310624	0.621154	18.24	-0.634809	0.55212	-1.14977	0.25024	0.49375	10.3884	0.00320134	0.752079	0.00425665	0.996604	NA
Atp5f1d	5.20988	0.0168243	1.35283	0.0124364	0.990077	0.997315	8.23326	0.952685	0.996153	0.956364	0.338888	0.584918	6.00332	0.911807	1.06284	0.857898	0.390949	NA
Ppp5c	90.0358	-1.01507	0.302754	-3.35281	0.000799966	0.0113135	110.475	-0.527292	0.24941	-2.11416	0.0345018	0.142696	56.5625	0.474095	0.337005	1.40679	0.15949	0.368936
Cdk12	69.9845	-0.382119	0.372598	-1.02555	0.305102	0.615986	97.0995	0.340975	0.249161	1.3685	0.171157	0.396425	63.461	0.704546	0.356209	1.9779	0.04794	0.1755
Lipe	1.67944	-0.440341	2.00942	-0.219138	0.826543	NA	1.856	-0.332294	1.64248	-0.202312	0.839673	NA	1.17068	0.0897483	2.21116	0.0405888	0.967624	NA
Pafah1b2	374.733	-0.0400359	0.162197	-0.246834	0.805036	0.926321	384.157	-0.193398	0.137348	-1.40809	0.159104	0.379983	276.992	-0.17006	0.175397	-0.969571	0.33226	0.564303
Tbc1d8	184.593	-0.173408	0.217654	-0.796714	0.425617	0.719448	183.554	-0.442714	0.217969	-2.03108	0.0422466	0.16334	125.286	-0.284631	0.253134	-1.12443	0.260831	0.491728
Cnot11	0.118534	-0.0654919	4.08047	-0.0160501	0.987194	NA	0.129009	-0.279885	4.08047	-0.0685914	0.945315	NA	0	NA	NA	NA	NA	NA
Slc2a3	452.258	-0.133076	0.146732	-0.906932	0.364443	0.670935	491.987	-0.117793	0.130754	-0.900877	0.367654	0.611795	342.857	3.64012e-05	0.15173	0.000239907	0.999809	0.999809
Foxj2	111.278	-0.578214	0.284405	-2.03306	0.0420461	0.199291	141.562	-0.0451974	0.208777	-0.216487	0.828608	0.925504	86.0526	0.515409	0.299006	1.72374	0.0847545	0.251671
Sri	80.9763	0.0550342	0.30836	0.178474	0.858351	0.94936	71.8188	-0.574291	0.297385	-1.93113	0.0534664	0.190118	53.8523	-0.64382	0.349659	-1.84128	0.0655803	0.213868
Dgcr2	0	NA	NA	NA	NA	NA	0	NA	NA	NA	NA	NA	0	NA	NA	NA	NA	NA
Irf3	6.20011	-2.45305	1.34865	-1.81889	0.0689287	0.27114	9.5631	-0.502842	0.794218	-0.633128	0.52665	0.74029	3.6598	1.91964	1.49611	1.28308	0.199464	NA
Bcl2l12	3.26476	-0.20252	1.41544	-0.14308	0.886227	NA	3.04586	-0.775689	1.45228	-0.534118	0.59326	NA	2.03532	-0.575309	1.7826	-0.322736	0.746895	NA
Zfp959	116.957	0.236391	0.275838	0.856994	0.391448	0.692924	137.796	0.466284	0.234008	1.9926	0.046305	0.17304	108.305	0.213154	0.239135	0.891357	0.372738	0.601893
Mpnd	14.8017	-0.208272	0.693532	-0.300306	0.763944	0.910443	16.4323	-0.139775	0.595368	-0.234771	0.814386	0.917916	11.1453	0.0551589	0.738821	0.074658	0.940487	0.972735
Sh3gl1	80.8532	-0.321954	0.316942	-1.01582	0.309717	0.620184	105.633	0.225511	0.242262	0.930857	0.351928	0.597911	69.8938	0.532956	0.31081	1.71473	0.0863941	0.254596
Ebi3	11.3656	0.299747	0.795053	0.377016	0.706162	0.885304	11.6901	0.169329	0.721348	0.23474	0.81441	0.917916	9.44956	-0.14379	0.818164	-0.175747	0.860493	NA
Yju2	1.51541	-2.40772	2.50318	-0.961864	0.336118	NA	1.99965	-1.14881	1.77271	-0.64805	0.516952	NA	0.652079	1.25517	2.97072	0.422515	0.672649	NA
Ranbp2	528.531	-0.112168	0.123624	-0.907329	0.364233	0.67087	562.735	-0.151098	0.115791	-1.30492	0.191921	0.424265	395.317	-0.0555222	0.139355	-0.398424	0.690318	0.833802
Edar	1.10841	-3.17042	2.96954	-1.06765	0.285681	NA	1.20044	-3.38737	2.57198	-1.31703	0.187829	NA	0	NA	NA	NA	NA	NA
Grk5	27.0581	-0.188356	0.574135	-0.32807	0.742859	0.901464	28.8924	-0.212661	0.453791	-0.468632	0.639332	0.814228	19.8483	-0.0396039	0.612824	-0.0646252	0.948472	0.975841
Dvl3	490.607	0.287022	0.16459	1.74386	0.0811839	0.299532	535.725	0.313198	0.114508	2.73517	0.00623489	0.0414758	429.592	0.0107536	0.163833	0.0656377	0.947666	0.975744
Abcf3	241.535	0.473041	0.176219	2.68439	0.00726631	0.0595255	241.952	0.279956	0.156982	1.78337	0.0745269	0.235898	207.962	-0.20859	0.172555	-1.20883	0.226728	0.453052
Eif2b5	91.1534	0.0990631	0.289094	0.342668	0.731848	0.897173	89.6143	-0.179622	0.248603	-0.722525	0.469972	0.699932	67.9202	-0.294507	0.308093	-0.955904	0.339121	0.570613
Cyth2	1.84822	-0.884258	1.93067	-0.458007	0.646948	NA	2.88815	0.312987	1.33702	0.234094	0.814912	NA	1.67027	1.17487	1.91939	0.612105	0.540468	NA
Sult2b1	26.0342	-1.59541	0.633126	-2.5199	0.0117388	0.0828733	31.1209	-1.06422	0.590364	-1.80265	0.0714425	0.229408	12.56	0.509322	0.878663	0.579656	0.562147	0.753499
Car11	268.354	-0.615751	0.205508	-2.99623	0.00273339	0.0286659	328.205	-0.198593	0.152218	-1.30466	0.192008	0.424382	195.351	0.401628	0.205672	1.95276	0.0508475	0.182303
Dlgap1	140.717	-1.60252	0.253923	-6.31105	2.77157e-10	2.88227e-08	189.92	-0.608508	0.188019	-3.23641	0.00121043	0.0114606	82.3273	0.982786	0.29771	3.30116	0.000962875	0.00964987
Plag1	3.11074	0.934181	1.60308	0.582743	0.560066	NA	4.87838	1.67302	1.05958	1.57894	0.11435	NA	4.30909	0.715644	1.32048	0.541956	0.587849	NA
Hck	0	NA	NA	NA	NA	NA	0	NA	NA	NA	NA	NA	0	NA	NA	NA	NA	NA
Mrpl4	200.913	-1.18541	0.212621	-5.57523	2.472e-08	1.677e-06	254.711	-0.543428	0.178945	-3.03685	0.00239065	0.0197642	124.167	0.628143	0.229092	2.74187	0.00610896	0.0403028
Keap1	2.69293	0.287536	1.80528	0.159275	0.873452	NA	1.92125	-1.0563	1.64961	-0.640332	0.521957	NA	1.64032	-1.36394	2.16416	-0.630241	0.528537	NA
Ap1m2	0	NA	NA	NA	NA	NA	0.434993	2.5974	3.81821	0.680267	0.496335	NA	0.316095	1.68614	4.03305	0.418081	0.675888	NA
Glg1	174.27	-0.611761	0.215852	-2.83417	0.00459444	0.0423972	200.337	-0.393711	0.172383	-2.28393	0.0223759	0.1056	117.716	0.202395	0.235321	0.860078	0.389746	0.614611
Atp8b3	2.81427	0.340055	1.82173	0.186666	0.851922	NA	1.91613	-1.1819	1.87404	-0.63067	0.528256	NA	1.66329	-1.55967	2.454	-0.635564	0.525061	NA
Btbd2	125.476	-0.161243	0.249129	-0.647224	0.517487	0.785661	131.855	-0.248344	0.21536	-1.15316	0.248846	0.491702	90.8097	-0.10306	0.264358	-0.389852	0.696646	0.837428
Csnk1g2	98.2511	0.388587	0.320556	1.21223	0.225425	0.528858	100.25	0.237514	0.259589	0.914961	0.360212	0.605891	83.613	-0.169276	0.320106	-0.528812	0.596936	0.776426
Abhd17a	21.7451	-0.37171	0.588183	-0.631963	0.527411	0.791664	24.6837	-0.194491	0.485444	-0.400645	0.688682	0.846116	15.8825	0.15665	0.647259	0.242021	0.808764	0.903618
Mob3a	10.9891	-1.46912	0.841594	-1.74563	0.0808746	0.299095	17.2664	-0.0242026	0.683249	-0.0354228	0.971743	0.989066	8.54045	1.42344	0.967219	1.47169	0.141106	NA
Cacnb3	0.132401	-0.0654919	4.08047	-0.0160501	0.987194	NA	0.142128	-0.279885	4.08047	-0.0685914	0.945315	NA	0	NA	NA	NA	NA	NA
Ccdc65	14.4389	0.197532	0.728524	0.27114	0.786283	0.91908	10.8053	-1.06757	0.824094	-1.29545	0.195166	0.42851	8.70901	-1.28188	0.891524	-1.43785	0.150477	NA
Fkbp11	11.6239	-0.0718491	0.997552	-0.0720254	0.942582	0.982142	9.67275	-1.01124	0.836382	-1.20907	0.226637	0.465534	6.8284	-0.954124	1.14312	-0.834664	0.403907	NA
Ddx23	5.33968	-1.75011	1.37485	-1.27294	0.203038	0.498045	6.52429	-1.1383	0.970179	-1.17329	0.240681	NA	2.4203	0.617143	1.77106	0.348459	0.727495	NA
Pld3	0.545819	-2.15893	3.96457	-0.544557	0.586059	NA	0.588786	-2.37284	3.68878	-0.643259	0.520056	NA	0	NA	NA	NA	NA	NA
Grik5	446.304	-0.0397632	0.134461	-0.295723	0.767442	0.911826	480.592	-0.0530569	0.133325	-0.397953	0.690665	0.8474	346.161	-0.0292097	0.155529	-0.187809	0.851027	0.927238
Cd79a	1.84678	0.241439	2.25751	0.106949	0.914829	NA	2.32181	0.622582	1.59066	0.391399	0.695502	NA	1.80476	0.349848	1.98549	0.176203	0.860135	NA
Rabac1	137.442	-1.41306	0.267446	-5.28353	1.26716e-07	7.09895e-06	149.353	-1.3962	0.265857	-5.25171	1.50696e-07	5.88332e-06	59.7901	0.00314957	0.349009	0.00902432	0.9928	0.996626
Etv3	91.7938	-0.0154888	0.355868	-0.043524	0.965284	0.98948	105.258	0.160737	0.249078	0.645329	0.518714	0.733428	76.7783	0.161041	0.345994	0.465446	0.641612	0.80592
Prkcsh	1.77084	-2.67113	2.18211	-1.22411	0.220912	NA	2.51708	-0.954463	1.53402	-0.622198	0.533812	NA	0.829839	1.72391	2.90934	0.592543	0.553487	NA
Elavl3	322.567	-0.670857	0.206284	-3.25211	0.0011455	0.0147472	445.493	0.104195	0.134848	0.772682	0.439711	0.675011	266.461	0.762085	0.212063	3.59367	0.000326053	0.00398664
Rab3b	14.8854	-1.3815	0.746147	-1.85152	0.0640951	0.259958	18.2841	-0.808926	0.593791	-1.36231	0.173101	0.399345	8.09078	0.559136	0.866994	0.644913	0.518984	NA
St8sia6	52.112	0.809992	0.413003	1.96123	0.0498528	0.221273	49.5718	0.497737	0.375508	1.3255	0.185004	0.414771	47.5084	-0.327529	0.395146	-0.828881	0.407172	0.629247
Fcgrt	2.74488	0.074778	1.56672	0.0477291	0.961932	NA	1.62652	-2.68575	2.05291	-1.30827	0.190783	NA	1.26408	-2.78385	2.38075	-1.16932	0.242277	NA
Nosip	61.9707	-0.454821	0.363768	-1.25031	0.211188	0.509969	68.4539	-0.385449	0.316993	-1.21596	0.224002	0.462469	42.4388	0.0543056	0.41974	0.129379	0.897058	0.950596
Pih1d1	1.49206	-2.43664	2.30198	-1.0585	0.289827	NA	3.67035	0.691921	1.20335	0.574996	0.565294	NA	1.80965	3.1204	2.0726	1.50555	0.132183	NA
Rps11	263.152	0.819268	0.198147	4.13466	3.55487e-05	0.000879452	186.357	-0.304378	0.205567	-1.48068	0.138692	0.349176	194.013	-1.13896	0.186662	-6.10174	1.0492e-09	5.1365e-08
Supt5	4.78643	-0.488639	1.17383	-0.416277	0.677207	0.87139	3.88555	-1.83394	1.27124	-1.44264	0.149122	NA	2.20479	-1.3535	1.61411	-0.838548	0.401723	NA
Dll3	6.2156	-0.293316	1.12614	-0.260462	0.794508	0.92239	8.00347	0.245161	0.829918	0.295404	0.767685	0.89326	5.38015	0.519217	1.10329	0.47061	0.63792	NA
Paf1	229.834	-0.26976	0.19666	-1.37171	0.170154	0.453787	257.044	-0.158917	0.156384	-1.0162	0.309536	0.556044	170.921	0.0939075	0.212134	0.44268	0.657998	0.815406
Timm50	102.721	-0.715386	0.273153	-2.61899	0.00881893	0.0683437	127.969	-0.231456	0.252221	-0.917673	0.35879	0.604498	73.6706	0.468526	0.317726	1.47462	0.140313	0.342037
Med29	83.1528	-0.0658832	0.367297	-0.179373	0.857645	0.949249	75.9554	-0.613548	0.305961	-2.00531	0.0449296	0.169527	54.0946	-0.563687	0.395418	-1.42555	0.153999	0.361882
Bicd1	390.105	0.605913	0.158622	3.81986	0.000133529	0.0026517	337.088	0.0310244	0.138964	0.223255	0.823337	0.923378	310.714	-0.592084	0.164996	-3.58847	0.000332624	0.00405493
Ncstn	166.321	-0.0754263	0.247946	-0.304205	0.760972	0.909115	178.048	-0.105203	0.221934	-0.474029	0.635479	0.812354	126.685	-0.0449056	0.228718	-0.196336	0.844347	0.92391
Pex19	44.2294	-0.379053	0.392747	-0.965132	0.334479	0.644573	51.9171	-0.123683	0.337073	-0.366932	0.713669	0.86013	33.3176	0.23976	0.432322	0.554587	0.579178	0.764205
Phyhip	5.8431	-1.45177	1.20428	-1.20551	0.228007	0.53153	8.19628	-0.4101	0.924453	-0.443614	0.657322	0.826866	3.82798	1.03807	1.35022	0.768816	0.442003	NA
Crhr2	6.82837	0.0231651	1.2537	0.0184774	0.985258	0.995519	7.13843	-0.0871493	0.897025	-0.0971537	0.922604	NA	5.22051	-0.126937	1.2861	-0.0986991	0.921377	NA
Inmt	0.984118	1.6312	3.1742	0.513893	0.607327	NA	2.16368	2.89718	2.19564	1.31951	0.186998	NA	1.97629	1.26936	2.32561	0.545819	0.58519	NA
Cyp4f18	1.21738	2.12336	2.72594	0.778947	0.436011	NA	0.487125	-0.15967	3.40227	-0.0469303	0.962569	NA	0.957588	-2.29446	3.01608	-0.760743	0.446811	NA
Impdh1	0.132401	-0.0654919	4.08047	-0.0160501	0.987194	NA	0.142128	-0.279885	4.08047	-0.0685914	0.945315	NA	0	NA	NA	NA	NA	NA
Psg18	0	NA	NA	NA	NA	NA	0	NA	NA	NA	NA	NA	0	NA	NA	NA	NA	NA
Dusp3	0.724089	0.911263	3.06075	0.297726	0.765912	NA	0.271137	-1.23583	4.03276	-0.306448	0.759263	NA	0.375976	-2.16551	4.03143	-0.537157	0.591159	NA
Prodh	9.01664	-0.442636	0.867138	-0.510456	0.609732	0.837424	18.2556	1.1708	0.565414	2.07069	0.0383882	0.153421	12.2211	1.59865	0.731801	2.18454	0.0289226	0.12424
Ess2	0.455396	-1.89483	3.97607	-0.476559	0.633676	NA	1.11909	0.321157	2.14348	0.14983	0.880899	NA	0.45443	2.21782	3.61214	0.613992	0.539221	NA
Slc25a1	148.801	-0.116251	0.241659	-0.481052	0.63048	0.848275	157.934	-0.165924	0.235874	-0.703443	0.48178	0.707552	111.002	-0.0652217	0.287436	-0.226908	0.820495	0.910164
Dgcr6	4.26741	-0.247828	1.2572	-0.197127	0.843728	0.943265	3.61926	-1.2208	1.2808	-0.953156	0.340511	NA	2.33962	-0.97907	1.58991	-0.615804	0.538024	NA
Ddr1	0	NA	NA	NA	NA	NA	0.190566	1.64367	4.08047	0.402813	0.687086	NA	0.138335	0.731256	4.08047	0.179209	0.857774	NA
Ier3	24.442	-2.42678	0.713383	-3.40179	0.000669456	0.00979482	26.5488	-2.37061	0.543005	-4.36572	1.26704e-05	0.000283395	6.17876	0.029145	1.07986	0.0269897	0.978468	NA
Fosb	0	NA	NA	NA	NA	NA	0	NA	NA	NA	NA	NA	0	NA	NA	NA	NA	NA
Klc4	0.904267	-1.56333	2.76146	-0.566123	0.57131	NA	1.73378	0.363845	1.79724	0.202447	0.839568	NA	0.865659	1.91008	2.87964	0.663305	0.507135	NA
Ercc1	48.6667	-0.877546	0.415376	-2.11265	0.0346305	0.175856	48.5449	-1.21486	0.389879	-3.116	0.00183325	0.0160206	24.2439	-0.35962	0.53699	-0.669695	0.503052	0.70879
Cyp17a1	0	NA	NA	NA	NA	NA	0.194635	1.64367	4.08047	0.402813	0.687086	NA	0.142625	0.731256	4.08047	0.179209	0.857774	NA
As3mt	0.570369	-0.538707	3.57567	-0.150659	0.880245	NA	0.756908	0.0436161	2.86039	0.0152483	0.987834	NA	0.454997	0.55958	4.00014	0.13989	0.888747	NA
Homer3	0.132401	-0.0654919	4.08047	-0.0160501	0.987194	NA	0.142128	-0.279885	4.08047	-0.0685914	0.945315	NA	0	NA	NA	NA	NA	NA
Crtc1	116.74	-1.41026	0.280012	-5.03644	4.74277e-07	2.23218e-05	177.541	-0.0982203	0.198487	-0.494845	0.62071	0.803933	87.773	1.29752	0.293815	4.4161	1.00499e-05	0.000207816
Rnf215	128.706	-0.735289	0.262652	-2.79948	0.00511851	0.0457034	164.886	-0.158624	0.19523	-0.812502	0.416504	0.656438	94.9765	0.560932	0.284011	1.97504	0.0482639	0.176215
Sec14l2	15.7946	-0.373791	0.706473	-0.529095	0.596739	0.83026	17.1879	-0.357307	0.604337	-0.591239	0.554361	0.760393	10.9775	0.00344729	0.780347	0.00441763	0.996475	0.998341
Aven	4.41243	0.168545	1.40902	0.119618	0.904786	0.967428	3.12244	-1.41831	1.42564	-0.994857	0.319806	NA	2.47543	-1.58844	1.69756	-0.935718	0.349418	NA
Cp	13.7527	0.84063	0.719333	1.16863	0.242555	0.549569	15.5856	0.950478	0.58764	1.61745	0.105781	0.29488	14.4543	0.0926578	0.656965	0.141039	0.887839	0.945786
Crot	137.863	0.303417	0.254046	1.19434	0.232346	0.537518	129.034	-0.0879528	0.228322	-0.385214	0.700079	0.852888	106.036	-0.407218	0.257229	-1.5831	0.1134	0.300669
Rps6ka1	0.132401	-0.0654919	4.08047	-0.0160501	0.987194	NA	0.332694	0.681895	4.08047	0.167112	0.867282	NA	0.138335	0.731256	4.08047	0.179209	0.857774	NA
Calb2	62.4148	-1.05074	0.397007	-2.64664	0.00812948	0.0644385	62.1895	-1.45914	0.364637	-4.00162	6.29094e-05	0.00107712	28.2062	-0.420236	0.47348	-0.887547	0.374785	0.603341
Snrnp200	278.004	0.273088	0.175179	1.55891	0.119018	0.37337	237.918	-0.410934	0.175692	-2.33895	0.019338	0.0951652	194.913	-0.699431	0.191905	-3.64468	0.000267723	0.00337719
Ciao1	138.086	0.847348	0.279291	3.03393	0.00241394	0.0260535	104.159	-0.0628032	0.258753	-0.242715	0.808226	0.914781	107.364	-0.926759	0.304749	-3.04106	0.00235746	0.0192737
Has1	9.92499	-1.79774	0.906906	-1.98227	0.0474487	0.214371	12.5337	-0.96409	0.724189	-1.33127	0.1831	0.412223	4.82014	0.807161	1.13725	0.709748	0.47786	NA
Taf6l	0.118534	-0.0654919	4.08047	-0.0160501	0.987194	NA	0.129009	-0.279885	4.08047	-0.0685914	0.945315	NA	0	NA	NA	NA	NA	NA
Insig2	270.697	0.0110891	0.173257	0.0640035	0.948967	0.984923	251.295	-0.459138	0.163533	-2.80761	0.00499101	0.0348659	184.786	-0.48651	0.184901	-2.63119	0.00850852	0.0517293
Kpna6	120.89	-0.0907787	0.271905	-0.333862	0.738483	0.900017	145.784	0.216115	0.217356	0.99429	0.320082	0.567088	103.464	0.29072	0.255408	1.13826	0.255013	0.485493
Man1a	178.306	0.513785	0.275142	1.86734	0.0618534	0.254371	147.027	-0.227279	0.216751	-1.04857	0.294375	0.54092	132.507	-0.756631	0.273403	-2.76746	0.00564949	0.0378346
Itpkc	0.436656	-1.83885	3.97879	-0.462163	0.643964	NA	0.711387	-1.09568	3.18501	-0.344011	0.730838	NA	0.17347	0.731256	4.08047	0.179209	0.857774	NA
Coq8b	0.88103	-1.51926	3.01068	-0.504622	0.613824	NA	1.56049	0.136289	1.86667	0.0730118	0.941797	NA	0.753879	1.65281	2.80203	0.589861	0.555284	NA
Brd8	156.959	0.43965	0.233229	1.88505	0.0594226	0.248776	158.885	0.269963	0.192693	1.401	0.161213	0.382798	134.76	-0.18508	0.234533	-0.789145	0.430027	0.647831
Kif20a	0	NA	NA	NA	NA	NA	0	NA	NA	NA	NA	NA	0	NA	NA	NA	NA	NA
Farsa	2.33694	-4.25109	2.06769	-2.05596	0.0397863	NA	3.58663	-1.26709	1.32982	-0.95283	0.340676	NA	0.774816	2.98511	3.17713	0.939564	0.347441	NA
Gcdh	0.587796	-2.25952	3.45471	-0.654038	0.513087	NA	0.876019	-1.51532	2.52183	-0.600879	0.54792	NA	0.17347	0.731256	4.08047	0.179209	0.857774	NA
Mast2	1.4969	-1.04934	2.31003	-0.454252	0.649647	NA	2.56664	0.473985	1.44244	0.328599	0.742459	NA	1.47763	1.50615	2.1611	0.696938	0.485842	NA
Dnase2a	4.64775	-1.18736	1.33114	-0.891994	0.372396	0.677357	8.22322	0.460561	0.81257	0.566795	0.570853	0.771113	4.61351	1.63682	1.24995	1.30951	0.190363	NA
Rad23a	3.05133	-2.43691	1.76768	-1.37859	0.168021	NA	4.1955	-0.933186	1.16289	-0.802474	0.422279	NA	1.4382	1.45857	2.20444	0.661651	0.508195	NA
Calr	360.181	0.107931	0.16117	0.669673	0.503066	0.774995	330.675	-0.390111	0.151418	-2.57638	0.00998397	0.0584078	252.306	-0.513318	0.1732	-2.96373	0.00303933	0.0236023
Syce2	4.40399	0.630991	1.40353	0.449573	0.653019	0.859926	4.11296	0.299374	1.11952	0.267411	0.789152	NA	3.77974	-0.35122	1.3981	-0.251213	0.801649	NA
Nfat5	0.118534	-0.0654919	4.08047	-0.0160501	0.987194	NA	0.129009	-0.279885	4.08047	-0.0685914	0.945315	NA	0	NA	NA	NA	NA	NA
Nob1	121.042	-0.414199	0.252902	-1.63778	0.101467	0.341575	148.334	-0.0138968	0.210424	-0.066042	0.947344	0.978192	94.8695	0.383869	0.26539	1.44643	0.148055	0.352683
Nqo1	10.4303	-0.0405475	0.946747	-0.0428282	0.965838	0.989483	11.4835	-0.00663995	0.677253	-0.00980425	0.992177	0.996117	8.20747	0.0209852	0.981182	0.0213877	0.982936	NA
Ppfia3	1.14299	-3.22176	2.68733	-1.19887	0.230578	NA	2.15141	-0.491246	1.67579	-0.293143	0.769413	NA	0.663035	2.75142	3.40131	0.808929	0.418556	NA
Gys1	54.7622	-0.277006	0.375551	-0.737599	0.460758	0.745841	81.2272	0.587924	0.281383	2.08941	0.0366705	0.149067	55.1059	0.848972	0.341198	2.48821	0.0128386	0.0702708
Ruvbl2	0.350729	-1.51522	3.99668	-0.37912	0.704599	NA	0.858358	0.288594	2.73569	0.105492	0.915985	NA	0.34694	1.80554	4.02318	0.448784	0.653587	NA
Lin7b	186.907	-0.56909	0.237522	-2.39595	0.0165774	0.106695	206.946	-0.485143	0.194454	-2.4949	0.0125993	0.0694288	122.568	0.0689646	0.25329	0.272275	0.78541	0.891368
Bax	28.4522	-0.7986	0.533707	-1.49633	0.134569	0.40128	29.8199	-0.961346	0.519636	-1.85004	0.0643083	0.214615	15.6062	-0.167404	0.714001	-0.23446	0.814628	0.906391
Il7r	0	NA	NA	NA	NA	NA	0	NA	NA	NA	NA	NA	0	NA	NA	NA	NA	NA
Tfam	130.19	-0.065518	0.231457	-0.283068	0.777125	0.915596	127.011	-0.387227	0.214441	-1.80575	0.0709578	0.228168	90.5893	-0.336733	0.26172	-1.28661	0.198229	0.419548
Zfp81	238.237	0.514109	0.179781	2.85965	0.00424111	0.0397278	233.674	0.26233	0.176682	1.48476	0.137608	0.347614	203.984	-0.267208	0.193211	-1.38299	0.166668	0.378531
Efnb3	235.936	0.372398	0.178704	2.08388	0.0371707	0.184085	207.514	-0.209229	0.197494	-1.05942	0.289408	0.535351	175.764	-0.598279	0.214015	-2.7955	0.00518203	0.0356955
Mmd	375.452	0.806321	0.152564	5.28513	1.25619e-07	7.06025e-06	284.737	-0.102663	0.152399	-0.673649	0.500535	0.720806	289.23	-0.925239	0.163928	-5.64419	1.65957e-08	6.84755e-07
Hlf	216.712	0.140938	0.220816	0.638261	0.523304	0.788406	201.045	-0.318397	0.169877	-1.87428	0.0608921	0.207389	155.16	-0.473445	0.237167	-1.99626	0.045906	0.170431
Fam162a	5.14001	-0.423247	1.15225	-0.367322	0.713379	0.888463	5.00488	-0.791502	1.09953	-0.719852	0.471616	NA	3.05329	-0.390311	1.39063	-0.280671	0.778963	NA
Rpl8	9.44497	-2.17018	1.00978	-2.14915	0.0316221	0.165167	11.5122	-1.38245	0.771916	-1.79093	0.0733038	0.23334	3.62763	0.770525	1.43067	0.538576	0.59018	NA
Grm3	73.1422	-0.0528112	0.348617	-0.151488	0.879591	0.957833	67.1336	-0.589072	0.31556	-1.86675	0.0619364	0.209564	48.1152	-0.550176	0.389837	-1.4113	0.158157	0.367662
Ssbp2	35.6158	-0.840209	0.446693	-1.88095	0.0599785	0.250514	41.9996	-0.508055	0.364371	-1.39434	0.163216	0.385077	22.7698	0.315264	0.511921	0.615846	0.537996	0.736409
Fancl	32.3981	0.455392	0.485916	0.937182	0.348665	0.656419	32.903	0.292924	0.409483	0.715351	0.474392	0.702664	27.9884	-0.178339	0.479605	-0.371846	0.710007	0.846233
Brinp2	207.33	-0.405979	0.199925	-2.03065	0.0422901	0.199949	238.675	-0.199799	0.161928	-1.23388	0.217249	0.454539	151.474	0.189867	0.210017	0.904056	0.365966	0.594851
Gstm5	92.9462	0.307104	0.297559	1.03208	0.302036	0.612931	71.1629	-0.76727	0.305481	-2.51168	0.0120158	0.0668929	59.977	-1.08993	0.329777	-3.30505	0.000949586	0.00953993
Gstm7	29.0987	0.00142397	0.514656	0.00276684	0.997792	0.999799	23.1125	-1.09039	0.548691	-1.98726	0.0468941	0.174383	16.9829	-1.10892	0.660555	-1.67877	0.093197	0.267762
Gstm3	0.218328	-0.847236	4.04866	-0.209264	0.834243	NA	0.235514	-1.05993	4.0488	-0.261789	0.793484	NA	0	NA	NA	NA	NA	NA
Stat3	4.94681	-0.460148	1.23066	-0.373905	0.708475	0.885971	7.11565	0.371873	0.868086	0.428383	0.668372	NA	4.53699	0.811186	1.2217	0.663981	0.506702	NA
Stat5a	0	NA	NA	NA	NA	NA	0	NA	NA	NA	NA	NA	0	NA	NA	NA	NA	NA
Cavin1	7.11171	1.78285	1.18814	1.50054	0.133475	0.398979	2.12226	-2.11236	1.81308	-1.16507	0.243992	NA	4.65094	-3.9014	1.59239	-2.45002	0.0142847	NA
Map3k11	39.4586	-0.719969	0.43863	-1.6414	0.100714	0.339985	45.5786	-0.485044	0.376109	-1.28964	0.197176	0.430742	25.6598	0.220548	0.485202	0.454548	0.649434	0.809873
Akt2	34.0908	0.246324	0.515096	0.47821	0.632501	0.849481	38.375	0.346395	0.380989	0.909197	0.363246	0.608764	30.2676	0.0836224	0.513067	0.162985	0.87053	0.936945
Dnaja3	1.22694	-3.31737	2.86481	-1.15797	0.246875	NA	1.76037	-1.6478	2.02058	-0.815512	0.414779	NA	0.311805	1.66841	4.03459	0.413528	0.67922	NA
Hmox2	7.84741	-0.911417	1.02347	-0.890513	0.37319	0.678092	8.16938	-1.05925	0.862123	-1.22865	0.219204	0.457036	4.09302	-0.169891	1.24877	-0.136046	0.891785	NA
Cdip1	27.7952	0.418232	0.523355	0.799136	0.424212	0.718339	26.792	0.1299	0.463891	0.280022	0.77946	0.898943	22.807	-0.305876	0.542675	-0.563645	0.572995	0.759867
Map3k20	38.5883	0.607232	0.477369	1.27204	0.203359	0.498194	37.2528	0.33045	0.434972	0.759702	0.447433	0.682108	33.6278	-0.294476	0.458895	-0.641707	0.521063	0.723344
Cwc15	52.6499	0.490157	0.390855	1.25407	0.209818	0.507438	45.9021	-0.0829842	0.360164	-0.230407	0.817776	0.920172	40.6828	-0.589637	0.395451	-1.49105	0.135948	0.334836
Col5a3	22.8553	-0.574145	0.570576	-1.00626	0.314293	0.624308	31.6114	0.16552	0.47601	0.347724	0.728047	0.868512	19.4697	0.729113	0.602434	1.21028	0.226172	0.452307
Dnmt1	2.31464	-0.550033	1.76405	-0.311801	0.755192	NA	3.70774	0.614809	1.35638	0.453271	0.650354	NA	2.38252	1.14395	1.83024	0.625029	0.531952	NA
Ppan	70.5915	-0.670032	0.336322	-1.99224	0.0463451	0.211273	80.7369	-0.475787	0.291192	-1.63393	0.102274	0.288168	46.1497	0.180945	0.373538	0.484409	0.628096	0.797386
Angptl2	5.10775	-0.362807	1.69533	-0.214004	0.830544	0.936338	8.47337	0.769622	1.05456	0.729802	0.465511	0.697142	5.68043	1.12391	1.32436	0.848645	0.396079	NA
Cacna1e	1017.08	-0.390599	0.113825	-3.43156	0.000600116	0.00897693	1342.32	0.206677	0.0780839	2.64686	0.00812429	0.0504636	871.798	0.580482	0.114409	5.07375	3.90046e-07	1.16232e-05
Cacna1b	0.197937	1.85806	4.08047	0.455354	0.648854	NA	0	NA	NA	NA	NA	NA	0.156823	-1.1923	4.08047	-0.292196	0.770137	NA
Trmt10a	1.78716	0.582678	1.82555	0.31918	0.74959	NA	1.59391	0.0767498	1.73658	0.0441958	0.964748	NA	1.43921	-0.522375	1.91608	-0.272627	0.78514	NA
Etv1	153.818	-0.195395	0.218051	-0.896098	0.3702	0.675556	131.087	-1.07406	0.24568	-4.37179	1.23231e-05	0.000276851	87.5776	-0.893623	0.297572	-3.00305	0.0026729	0.0212896
Kifc2	504.065	-0.0757023	0.1383	-0.547377	0.58412	0.822738	611.094	0.245197	0.114419	2.14297	0.0321157	0.136088	435.989	0.305385	0.142879	2.13737	0.0325678	0.135301
Psap	1.52632	-3.63616	2.38057	-1.52744	0.126653	NA	1.64896	-3.85149	2.09078	-1.84213	0.0654561	NA	0	NA	NA	NA	NA	NA
Ikbkg	0.921302	0.864176	3.22383	0.268059	0.788654	NA	1.17347	1.18034	2.25502	0.523428	0.600677	NA	1.06753	0.303712	2.43715	0.124618	0.900826	NA
Pax2	0	NA	NA	NA	NA	NA	0.194635	1.64367	4.08047	0.402813	0.687086	NA	0.142625	0.731256	4.08047	0.179209	0.857774	NA
Wars2	26.4916	0.120989	0.528252	0.229036	0.818841	0.93274	43.5006	1.13153	0.393231	2.87752	0.0040081	0.0293072	32.6343	0.991757	0.444084	2.23327	0.0255313	0.11398
Atn1	20.4243	-1.03609	0.625225	-1.65715	0.0974888	0.333549	27.6767	-0.21357	0.453619	-0.470813	0.637774	0.813303	14.5928	0.807495	0.671636	1.20228	0.229255	0.456076
Phb2	106.254	-0.50598	0.26626	-1.90033	0.0573904	0.243216	118.545	-0.400961	0.224854	-1.7832	0.0745531	0.235932	71.9335	0.0900876	0.296746	0.303584	0.761445	0.877516
Ptpn6	2.43271	5.2031	2.25506	2.30731	0.0210378	NA	1.05648	3.8829	2.49825	1.55425	0.120126	NA	2.69542	-1.34193	1.60352	-0.836868	0.402667	NA
Eno2	3.6886	-3.85532	1.77439	-2.17276	0.0297986	NA	4.23319	-3.10172	1.50271	-2.06409	0.0390094	NA	0.525267	0.840397	3.78466	0.222053	0.824272	NA
Emg1	269.425	-0.874158	0.186968	-4.67543	2.93331e-06	0.000105691	277.705	-1.0758	0.16139	-6.66582	2.63197e-11	2.22065e-09	140.737	-0.217434	0.235178	-0.92455	0.3552	0.58553
Lpcat3	112.31	0.0924158	0.264478	0.349427	0.726769	0.894482	108.11	-0.254392	0.243544	-1.04454	0.296234	0.542939	81.8426	-0.362584	0.278978	-1.29969	0.193708	0.414282
Atp6v1f	222.912	-0.0567298	0.223512	-0.253811	0.799641	0.924125	182.226	-1.03948	0.226884	-4.58156	4.61511e-06	0.00011566	130.208	-1.00006	0.267125	-3.74381	0.000181252	0.00243055
Il12b	0	NA	NA	NA	NA	NA	0	NA	NA	NA	NA	NA	0	NA	NA	NA	NA	NA
Clcn5	144.289	0.450997	0.289391	1.55844	0.11913	0.373453	144.703	0.267675	0.207638	1.28914	0.197348	0.43093	123.595	-0.202729	0.289382	-0.700556	0.48358	0.691718
Clcn3	10.4124	-0.55348	0.810402	-0.68297	0.494626	0.770354	8.8519	-1.59712	0.846291	-1.8872	0.0591332	0.203329	4.92542	-1.0684	1.12114	-0.952964	0.340608	NA
Hif3a	10.5673	0.0796492	0.964725	0.0825616	0.9342	0.980495	12.2062	0.252332	0.808888	0.31195	0.755079	0.885444	9.15506	0.155918	0.974879	0.159936	0.872931	NA
Gpx6	6.14758	3.46244	1.5532	2.22923	0.0257986	0.142871	0.568511	-2.30268	3.74872	-0.614259	0.539044	NA	4.46448	-5.74691	3.76627	-1.52589	0.127038	NA
Gpx5	0	NA	NA	NA	NA	NA	0	NA	NA	NA	NA	NA	0	NA	NA	NA	NA	NA
Pde1c	250.657	-0.819739	0.199009	-4.11911	3.80346e-05	0.000925135	279.932	-0.692227	0.171941	-4.02596	5.67436e-05	0.00099511	149.854	0.112476	0.208729	0.538862	0.589982	0.772266
Utp20	106.542	-0.235512	0.27947	-0.842711	0.39939	0.699637	137.067	0.267285	0.214605	1.24547	0.212958	0.449257	93.1407	0.484243	0.266416	1.81762	0.0691222	0.220565
Spic	0.712345	2.22787	3.59012	0.620554	0.534893	NA	0.750499	2.15993	2.89329	0.74653	0.455347	NA	0.92061	-0.0974462	2.78039	-0.0350477	0.972042	NA
9330159F19Rik	302.51	0.14468	0.159434	0.907462	0.364163	0.670828	319.361	0.0811807	0.13539	0.599605	0.54877	0.755696	245.322	-0.079948	0.163293	-0.489598	0.624419	0.795435
Cul3	138.396	0.426502	0.251239	1.6976	0.0895834	0.317444	110.969	-0.4468	0.246259	-1.81435	0.0696232	0.225981	97.0977	-0.887681	0.290803	-3.05252	0.0022693	0.0187631
Sst	752.603	-0.534982	0.146276	-3.65734	0.00025485	0.00451062	669.298	-1.35405	0.308341	-4.39142	1.12614e-05	0.00025662	380.343	-0.832144	0.20637	-4.03228	5.52372e-05	0.000904995
Il11	8.59251	0.911182	0.875422	1.04085	0.297946	0.609463	14.0526	1.7546	0.636057	2.75855	0.00580587	0.0392931	12.3408	0.83078	0.702483	1.18263	0.236954	0.46508
Large1	0.241565	-0.972072	4.03709	-0.240785	0.809722	NA	0.45452	-0.219011	3.48676	-0.0628122	0.949916	NA	0.142625	0.731256	4.08047	0.179209	0.857774	NA
Ddx56	75.2706	0.466605	0.326195	1.43045	0.152588	0.428733	61.6163	-0.32443	0.305962	-1.06036	0.28898	0.535017	54.5363	-0.804418	0.360084	-2.23397	0.0254849	0.11398
Tmed4	410.054	-0.30649	0.147136	-2.08303	0.0372482	0.184323	394.755	-0.712297	0.131962	-5.39772	6.74916e-08	2.92021e-06	254.333	-0.42117	0.165403	-2.54633	0.0108863	0.061749
Col26a1	0.367551	0.896289	4.08047	0.219653	0.826141	NA	0.758637	2.17575	2.88322	0.754627	0.450473	NA	0.656369	1.2674	3.1855	0.397865	0.69073	NA
Bid	44.1094	0.177384	0.527183	0.336476	0.736512	0.899445	35.96	-0.71041	0.499145	-1.42325	0.154663	0.373536	28.5898	-0.908286	0.639533	-1.42023	0.15554	0.364324
Ralb	18.4441	-0.456785	0.611627	-0.746835	0.455163	0.74315	22.1709	-0.111951	0.497005	-0.22525	0.821784	0.922669	13.9277	0.329416	0.657032	0.50137	0.616111	0.788481
Ppp1cc	170.234	0.0906206	0.205378	0.441237	0.659041	0.862108	165.309	-0.223028	0.185925	-1.19956	0.23031	0.469807	125.157	-0.329814	0.221713	-1.48757	0.136864	0.336085
Dnajb11	105.767	0.281138	0.287013	0.979531	0.327318	0.637601	92.957	-0.319859	0.266209	-1.20154	0.229544	0.469	75.9787	-0.616177	0.320264	-1.92397	0.0543587	0.190518
Tbccd1	1.4091	-2.3086	2.35026	-0.982272	0.325966	NA	1.71757	-1.59818	1.8698	-0.854731	0.3927	NA	0.494422	0.721549	3.56322	0.202499	0.839527	NA
Clec11a	27.2821	-0.270539	0.699149	-0.386955	0.69879	0.881653	24.0167	-1.03905	0.502315	-2.06851	0.0385918	0.153952	15.5591	-0.781407	0.797808	-0.979442	0.327361	0.559921
Zfp324	8.3893	-0.547314	1.10852	-0.493734	0.621494	0.844495	10.1909	-0.171057	0.806413	-0.212121	0.832013	0.92692	6.22118	0.371175	1.10317	0.336461	0.736523	NA
Gab2	26.2278	-0.880728	0.716331	-1.2295	0.218885	0.520652	29.1546	-0.752308	0.628594	-1.19681	0.23138	0.471231	15.2376	0.108307	0.630323	0.171828	0.863573	0.933488
Coro1c	105.267	-0.176985	0.332707	-0.531955	0.594757	0.828519	117.926	-0.0701671	0.226329	-0.310022	0.756544	0.88632	81.0715	0.0906794	0.350297	0.258865	0.79574	0.895879
Tax1bp1	483.73	-0.00138372	0.167621	-0.00825506	0.993413	0.998588	452.214	-0.457645	0.134552	-3.40124	0.000670809	0.00731341	330.086	-0.472075	0.168383	-2.80358	0.00505395	0.0350508
Psg17	0.738937	-2.58534	3.46681	-0.74574	0.455824	NA	0.800293	-2.80222	2.97526	-0.941841	0.346274	NA	0	NA	NA	NA	NA	NA
Psg19	0	NA	NA	NA	NA	NA	0.190566	1.64367	4.08047	0.402813	0.687086	NA	0.138335	0.731256	4.08047	0.179209	0.857774	NA
Ctse	0	NA	NA	NA	NA	NA	0	NA	NA	NA	NA	NA	0	NA	NA	NA	NA	NA
Ndrg2	4.73327	-1.07427	1.22415	-0.877566	0.380179	0.68385	4.34505	-2.04772	1.27254	-1.60915	0.107584	NA	1.82671	-0.972242	1.82822	-0.531796	0.594867	NA
Mettl17	90.7729	-0.0341151	0.304737	-0.111949	0.910864	0.970668	93.8044	-0.170884	0.257263	-0.664238	0.506538	0.725051	67.6564	-0.153322	0.325817	-0.470577	0.637943	0.803092
Arhgef40	3.04856	0.234663	1.56107	0.150321	0.880511	NA	3.39381	0.280219	1.34996	0.207575	0.835561	NA	2.64801	0.0342896	1.70734	0.0200836	0.983977	NA
Pnpla6	0.473154	2.83007	4.03153	0.701985	0.482689	NA	0.194635	1.64367	4.08047	0.402813	0.687086	NA	0.518601	-1.19991	3.50208	-0.342629	0.731878	NA
Mcoln1	81.665	-0.791478	0.312675	-2.53131	0.0113637	0.081115	89.1224	-0.758887	0.27646	-2.74501	0.00605084	0.0405893	47.7251	0.0203213	0.386862	0.0525285	0.958108	0.981019
Arhgef18	0.50187	-2.02508	3.97014	-0.510079	0.609996	NA	0.736909	-1.27342	2.88323	-0.441664	0.658732	NA	0.142625	0.731256	4.08047	0.179209	0.857774	NA
Pkn2	479.472	0.0909483	0.137906	0.659496	0.509577	0.779116	469.867	-0.189405	0.121061	-1.56455	0.117689	0.315571	355.843	-0.297229	0.147141	-2.02003	0.0433802	0.16445
Cd33	62.0623	-0.142527	0.416974	-0.341812	0.732492	0.897413	53.6822	-0.932425	0.388439	-2.40044	0.0163753	0.0843307	36.6862	-0.806659	0.508082	-1.58765	0.112365	0.298823
Etfb	81.1532	0.14382	0.303297	0.474186	0.635367	0.851355	65.6815	-0.788957	0.31128	-2.53456	0.011259	0.0638261	51.3131	-0.947871	0.34974	-2.71022	0.00672389	0.0433287
Nkg7	2.45511	1.4584	2.28771	0.637495	0.523802	NA	1.09177	-0.850028	2.73177	-0.311164	0.755676	NA	1.70329	-2.32698	2.48089	-0.937962	0.348264	NA
Stxbp2	337.919	-0.464445	0.182464	-2.54541	0.010915	0.0788612	424.243	0.000156263	0.131515	0.00118818	0.999052	0.999219	266.786	0.449833	0.186881	2.40705	0.0160819	0.0823932
Pcp2	47.2084	-0.974658	0.42802	-2.27713	0.0227783	0.132128	54.808	-0.685786	0.354512	-1.93445	0.0530576	0.189347	28.0674	0.274173	0.526832	0.520419	0.602772	0.780573
Sgce	21.4074	0.68669	0.570653	1.20334	0.228845	0.532612	16.1211	-0.30109	0.600991	-0.50099	0.616378	0.801615	15.7489	-1.00487	0.643182	-1.56234	0.118208	0.308034
Chn2	278.895	0.229718	0.185959	1.23531	0.216714	0.51784	221.246	-0.752199	0.170192	-4.4197	9.88393e-06	0.00022778	179.211	-0.996823	0.206924	-4.81734	1.45485e-06	3.78659e-05
Wwox	75.5698	-0.0408949	0.31614	-0.129357	0.897075	0.96497	97.459	0.432158	0.259239	1.66702	0.0955096	0.275866	70.3046	0.459371	0.302165	1.52026	0.128445	0.322927
Slbp	12.1183	-0.47537	0.760842	-0.624795	0.532106	0.794658	19.517	0.635652	0.546824	1.16244	0.245055	0.486936	12.6817	1.09821	0.709315	1.54827	0.121558	0.313083
Tyr	4.74862	0.26796	1.20011	0.22328	0.823317	0.933923	7.65883	1.19432	0.865513	1.37989	0.16762	NA	5.91583	0.902116	1.0521	0.857441	0.391201	NA
Ghrhr	0.237068	-0.950019	4.03907	-0.235208	0.814048	NA	0.258019	-1.17388	4.0382	-0.290693	0.771286	NA	0	NA	NA	NA	NA	NA
Aqp1	1.86741	0.170393	2.26339	0.075282	0.93999	NA	2.67832	0.879265	1.51666	0.579737	0.562092	NA	2.05069	0.702326	1.91309	0.367115	0.713533	NA
Arid3b	4.44551	0.67537	1.2287	0.549664	0.58255	0.821933	3.93274	0.174932	1.29298	0.135293	0.89238	NA	3.69081	-0.512392	1.3688	-0.374336	0.708154	NA
Cnn2	4.51765	-0.225208	1.3561	-0.16607	0.868102	0.95292	7.19822	0.819633	0.913424	0.89732	0.369548	NA	4.99292	1.02714	1.221	0.841226	0.400221	NA
Polr2e	165.508	-0.41599	0.259515	-1.60295	0.108945	0.355787	185.906	-0.296461	0.190999	-1.55216	0.120624	0.320322	116.855	0.105936	0.269926	0.392463	0.694716	0.836085
Abca13	2.15994	-0.244818	2.17788	-0.112411	0.910497	NA	1.25291	-3.44403	2.55697	-1.34692	0.178006	NA	0.790595	-3.23522	3.48513	-0.928293	0.353255	NA
Myo9b	2.34182	-4.25403	2.05597	-2.06911	0.0385354	NA	5.36136	0.133547	1.04946	0.127254	0.89874	NA	2.04859	4.38478	2.10825	2.07983	0.0375415	NA
Hdac9	29.9945	0.472709	0.513581	0.920418	0.357354	0.664752	31.3751	0.392474	0.458834	0.855372	0.392345	0.635981	26.796	-0.0933036	0.484868	-0.192431	0.847405	0.925417
Ly9	0.395874	2.60749	4.05194	0.643516	0.519889	NA	0	NA	NA	NA	NA	NA	0.313647	-1.93926	4.05219	-0.47857	0.632245	NA
Cd244a	2.34089	5.14073	2.2922	2.24271	0.0249156	NA	1.00262	3.81858	2.76573	1.38068	0.167378	NA	2.58737	-1.33421	1.76267	-0.756927	0.449094	NA
Adgre1	24.9815	1.59275	0.573163	2.77889	0.00545457	0.048356	12.1425	-0.318835	0.703668	-0.453104	0.650474	0.822201	18.8289	-1.92883	0.62702	-3.07619	0.00209662	0.017668
Mtfp1	108.759	-0.609944	0.26913	-2.26635	0.0234298	0.1345	113.867	-0.736924	0.234439	-3.14335	0.00167027	0.0149214	65.1845	-0.140551	0.308457	-0.455659	0.648635	0.809203
Rab23	1.4969	-1.04934	2.31003	-0.454252	0.649647	NA	1.2698	-2.26237	2.25023	-1.0054	0.314706	NA	0.537922	-1.2644	3.75023	-0.337153	0.736002	NA
Rab11a	253.994	0.647255	0.179357	3.60876	0.000307669	0.00522956	183.273	-0.485212	0.18486	-2.62475	0.00867129	0.0528873	178.429	-1.1485	0.207053	-5.54692	2.90745e-08	1.14233e-06
Eif2b2	72.4066	0.308183	0.339061	0.908932	0.363386	0.66995	78.9972	0.335413	0.290448	1.15481	0.248167	0.490679	63.6653	0.00872868	0.341559	0.0255554	0.979612	0.991181
Dlst	213.133	-0.754643	0.200726	-3.75958	0.000170201	0.00325538	294.726	0.055564	0.146349	0.379667	0.704192	0.854422	172.284	0.794925	0.199794	3.97873	6.92849e-05	0.00109027
Pgf	0	NA	NA	NA	NA	NA	0.190566	1.64367	4.08047	0.402813	0.687086	NA	0.138335	0.731256	4.08047	0.179209	0.857774	NA
Ulk2	400.165	-0.0092208	0.159679	-0.0577458	0.953951	0.986793	379.132	-0.419015	0.131129	-3.19544	0.0013962	0.0129214	276.375	-0.425392	0.171148	-2.48552	0.0129363	0.0707112
Ccl24	0.514408	1.64572	4.05194	0.406155	0.684628	NA	0.51421	1.4933	3.3388	0.447256	0.65469	NA	0.594607	-0.173133	3.32208	-0.0521159	0.958436	NA
Dgkq	4.12882	-5.07144	1.75031	-2.89746	0.00376201	0.0363577	7.5442	-0.539804	0.871471	-0.619417	0.535641	NA	2.23273	4.51736	1.98648	2.27405	0.0229629	NA
Tmed11	0	NA	NA	NA	NA	NA	0	NA	NA	NA	NA	NA	0	NA	NA	NA	NA	NA
Grap	1.17355	1.21735	2.70381	0.450236	0.65254	NA	0.772229	0.0196694	2.86152	0.00687377	0.994516	NA	0.929758	-1.19864	2.60537	-0.460063	0.645471	NA
Pou1f1	2.46867	2.11869	1.71184	1.23766	0.215841	NA	2.46572	1.95528	1.58082	1.23687	0.216135	NA	3.02767	-0.178676	1.36711	-0.130696	0.896015	NA
Chmp2b	3.4298	-2.03845	1.65171	-1.23414	0.21715	NA	5.76921	-0.105628	0.994711	-0.10619	0.915432	NA	2.5656	1.92105	1.75034	1.09753	0.272411	NA
Plod3	110.103	-0.199677	0.319193	-0.625569	0.531598	0.794515	124.868	-0.0553075	0.2491	-0.222029	0.824291	0.923671	85.1148	0.127008	0.321585	0.394943	0.692885	0.835362
Ap1s1	89.8441	-1.02366	0.291073	-3.51684	0.000436716	0.00697741	92.0284	-1.28144	0.273611	-4.68345	2.82088e-06	7.5036e-05	43.1314	-0.270477	0.386121	-0.700498	0.483616	0.691718
Mapk13	6.53998	-0.683297	1.08592	-0.629231	0.529198	0.79277	8.2484	-0.179241	0.810455	-0.22116	0.824968	0.92377	4.77323	0.491573	1.16552	0.421764	0.673197	NA
Srpk1	518.175	0.0448069	0.126853	0.35322	0.723923	0.892697	604.179	0.254279	0.111299	2.28464	0.0223339	0.105497	447.706	0.192933	0.126849	1.52096	0.128269	0.322643
Pax3	0.383336	-1.6327	3.98973	-0.409225	0.682374	NA	0.794397	-0.0679934	2.81594	-0.0241459	0.980736	NA	0.27667	1.52094	4.04809	0.375718	0.707127	NA
Lbr	266.963	0.657289	0.210686	3.11975	0.00181004	0.0208732	227.16	0.0377174	0.184403	0.204538	0.837933	0.928657	213.345	-0.635676	0.214077	-2.96938	0.00298405	0.0232707
Crabp2	11.6613	-1.06055	1.02344	-1.03625	0.300084	0.611183	12.4055	-1.11978	0.812978	-1.37738	0.168396	0.393141	5.81809	-0.079782	1.13488	-0.0703002	0.943955	NA
Nes	0	NA	NA	NA	NA	NA	0.38927	2.46122	4.04548	0.608388	0.54293	NA	0.28525	1.55898	4.04448	0.38546	0.699897	NA
Bcan	251.409	-0.480934	0.209076	-2.30028	0.0214324	0.126518	333.663	0.14163	0.171711	0.824818	0.409475	0.649896	210.47	0.607285	0.202722	2.99565	0.00273856	0.0216575
Hapln2	122.132	-1.63172	0.290322	-5.62038	1.90533e-08	1.3236e-06	141.255	-1.27012	0.243801	-5.20966	1.89189e-07	7.14729e-06	53.9428	0.347506	0.347174	1.00096	0.316848	0.550233
Prcc	6.46539	-1.38306	1.28822	-1.07362	0.282993	0.594789	6.34466	-1.99734	1.05999	-1.8843	0.0595238	NA	2.36203	-0.618116	1.97706	-0.312645	0.754551	NA
Mettl25b	48.7333	0.0927306	0.382243	0.242596	0.808318	0.927104	50.4872	-0.0263481	0.33384	-0.0789242	0.937093	0.974636	38.1005	-0.135307	0.39774	-0.340191	0.733713	0.861504
Hdgf	0	NA	NA	NA	NA	NA	0	NA	NA	NA	NA	NA	0	NA	NA	NA	NA	NA
Slc25a18	47.613	0.248237	0.444885	0.55798	0.576858	0.81894	34.4156	-1.11489	0.49502	-2.25221	0.0243093	0.111604	28.3708	-1.37815	0.500174	-2.75534	0.00586308	0.0388886
Thop1	48.7605	0.517187	0.39678	1.30346	0.192418	0.484518	45.4229	0.125684	0.38837	0.323619	0.746227	0.87975	39.9595	-0.408633	0.426074	-0.959066	0.337525	0.568866
Apba3	0	NA	NA	NA	NA	NA	0.194635	1.64367	4.08047	0.402813	0.687086	NA	0.142625	0.731256	4.08047	0.179209	0.857774	NA
Matk	17.0495	-0.808506	0.748808	-1.07972	0.280265	0.592137	17.112	-1.14688	0.661409	-1.734	0.082918	0.252411	8.75945	-0.345605	0.908218	-0.38053	0.703552	NA
Pias4	37.8071	-0.945873	0.478249	-1.97779	0.0479529	0.215536	47.0399	-0.414624	0.374581	-1.1069	0.268337	0.512416	25.0189	0.517	0.514533	1.00479	0.314996	0.548576
Map2k1	380.552	0.460642	0.171759	2.68191	0.0073204	0.0597819	300.332	-0.442031	0.156982	-2.81581	0.00486539	0.0342245	267.488	-0.91832	0.193744	-4.73985	2.13872e-06	5.27707e-05
Sgta	6.09698	-1.98563	1.30039	-1.52696	0.126772	0.38673	8.95147	-0.534081	0.820478	-0.650939	0.515086	0.730607	3.58438	1.44446	1.52504	0.947162	0.343556	NA
Nmrk2	95.7845	0.34521	0.295126	1.16971	0.24212	0.549228	125.155	0.801476	0.218745	3.66397	0.000248333	0.00331701	100.392	0.441566	0.270971	1.62957	0.103193	0.285215
Tmem242	86.5875	-0.175182	0.345157	-0.507543	0.611774	0.83857	83.7087	-0.541859	0.277845	-1.95022	0.0511498	0.18437	56.9742	-0.382034	0.369889	-1.03284	0.301681	0.53582
Dtx2	0	NA	NA	NA	NA	NA	0	NA	NA	NA	NA	NA	0	NA	NA	NA	NA	NA
Zp3	0.307101	0.896289	4.08047	0.219653	0.826141	NA	0.117757	-0.279885	4.08047	-0.0685914	0.945315	NA	0.156823	-1.1923	4.08047	-0.292196	0.770137	NA
Hspb1	0.902358	-1.50934	3.0222	-0.499418	0.617485	NA	1.31075	-0.318098	2.16939	-0.14663	0.883424	NA	0.601912	1.17033	3.28308	0.356473	0.721486	NA
Rasa4	0.747931	-2.60126	3.45107	-0.753753	0.450998	NA	3.25647	1.63116	1.37304	1.188	0.234835	NA	1.78259	4.19291	2.13499	1.96391	0.0495409	NA
Syt5	302.793	-0.383093	0.182647	-2.09745	0.0359534	0.179891	298.796	-0.70005	0.163507	-4.28146	1.85671e-05	0.000390013	187.066	-0.333013	0.195915	-1.69978	0.089172	0.259671
Hnrnpa2b1	1167.13	0.858606	0.093386	9.19416	3.77941e-20	1.31274e-17	928.711	0.100635	0.0909044	1.10704	0.268277	0.512416	946.647	-0.773557	0.0913601	-8.46713	2.51519e-17	3.60813e-15
Fxyd4	0	NA	NA	NA	NA	NA	1.06462	3.89367	2.68383	1.45079	0.146839	NA	0.774816	2.98511	3.17713	0.939564	0.347441	NA
Yju2b	13.3966	-0.565027	0.717704	-0.78727	0.431124	0.723843	15.2044	-0.38607	0.590562	-0.653732	0.513284	0.729353	9.09553	0.161257	0.799182	0.201778	0.840091	NA
Mri1	38.0766	-1.19432	0.479704	-2.4897	0.0127852	0.088181	48.368	-0.531209	0.408356	-1.30085	0.193311	0.425606	23.5633	0.646191	0.536968	1.20341	0.228819	0.455534
Prkacb	293.791	0.693756	0.177544	3.90751	9.32522e-05	0.00197742	250.132	0.0885169	0.157804	0.560931	0.574845	0.773787	237.864	-0.621296	0.178733	-3.47611	0.000508751	0.00573717
Sgsh	0.224138	1.85806	4.08047	0.455354	0.648854	NA	0.430924	2.58543	3.83263	0.674582	0.499941	NA	0.490132	0.704487	3.5746	0.197081	0.843764	NA
Chd5	0.580676	1.80073	3.89987	0.461742	0.644266	NA	0.336763	0.681895	4.08047	0.167112	0.867282	NA	0.49928	-1.13765	3.85817	-0.294869	0.768094	NA
Cstb	203.317	0.390161	0.194826	2.00262	0.0452182	0.207923	137.702	-1.15903	0.215212	-5.38552	7.22368e-08	3.11665e-06	122.404	-1.56498	0.241157	-6.48946	8.61438e-11	5.26117e-09
Sh2b2	0.794405	-2.68508	3.74371	-0.717225	0.473235	NA	2.19487	0.698087	1.92505	0.362632	0.71688	NA	0.976925	3.33348	2.90778	1.1464	0.251629	NA
Pex5	0.327492	-1.42676	4.0023	-0.356484	0.721478	NA	0.353271	-1.63938	4.0024	-0.409599	0.6821	NA	0	NA	NA	NA	NA	NA
Jkamp	185.577	0.161245	0.224056	0.719661	0.471734	0.754661	153.724	-0.689977	0.207033	-3.3327	0.000860091	0.00879341	120.499	-0.865404	0.246355	-3.51283	0.000443354	0.00510229
Cd44	0	NA	NA	NA	NA	NA	0	NA	NA	NA	NA	NA	0	NA	NA	NA	NA	NA
Slc1a2	2761.47	0.231129	0.0773339	2.98872	0.00280149	0.0292038	2417.05	-0.392902	0.0690793	-5.68769	1.28766e-08	6.64462e-07	1943.26	-0.639875	0.0761505	-8.40277	4.36066e-17	5.97749e-15
Eif2ak4	17.6661	-0.706718	0.636446	-1.11041	0.266821	0.57774	23.4986	-0.00802248	0.499854	-0.0160497	0.987195	0.994508	13.8559	0.681564	0.665116	1.02473	0.305491	0.539253
Wdr1	177.783	0.228259	0.218186	1.04617	0.295484	0.607429	183.824	0.111808	0.179424	0.623148	0.533187	0.745147	145.505	-0.133315	0.228058	-0.584565	0.55884	0.751434
Slc2a9	0	NA	NA	NA	NA	NA	0	NA	NA	NA	NA	NA	0	NA	NA	NA	NA	NA
Ccn4	68.9618	0.161059	0.391034	0.411881	0.680427	0.87296	76.8991	0.251515	0.278647	0.902631	0.366722	0.611217	59.3809	0.0748662	0.387733	0.193087	0.846891	0.925008
Ndrg1	177.53	0.330852	0.247225	1.33826	0.18081	0.467699	138.954	-0.654688	0.213191	-3.0709	0.00213413	0.0180865	117.823	-1.00135	0.276326	-3.62382	0.000290282	0.0035992
4930550C14Rik	2.72389	-1.46379	1.80153	-0.812527	0.416489	NA	4.66433	0.260245	1.1949	0.217796	0.827588	NA	2.43073	1.69443	1.88684	0.898024	0.369173	NA
Man2b1	167.704	-0.0714431	0.215007	-0.332282	0.739676	0.900017	174.967	-0.179361	0.198497	-0.903592	0.366212	0.610718	124.566	-0.123593	0.231379	-0.534156	0.593234	0.774468
Klf5	35.7086	0.766768	0.455735	1.68249	0.0924743	0.32353	27.1173	-0.13757	0.472772	-0.290987	0.771061	0.894927	27.1979	-0.920922	0.497195	-1.85224	0.063992	0.21075
Wdr83	88.2366	-1.11606	0.333701	-3.34449	0.000824354	0.0115643	110.195	-0.541885	0.241841	-2.24067	0.0250478	0.114277	54.8972	0.560612	0.389286	1.4401	0.149838	0.355368
Prdx2	42.1896	-1.04321	0.495523	-2.10528	0.0352672	0.177842	41.1055	-1.58261	0.390183	-4.05608	4.99039e-05	0.000896911	18.32	-0.548264	0.642014	-0.853974	0.393119	0.617823
Polr2a	167.711	-0.0164196	0.240078	-0.0683929	0.945473	0.983257	174.893	-0.127645	0.181356	-0.703837	0.481534	0.707489	126.858	-0.125267	0.251547	-0.497988	0.618493	0.790546
Shbg	0	NA	NA	NA	NA	NA	0.381132	2.43492	4.04799	0.601513	0.547498	NA	0.27667	1.52094	4.04809	0.375718	0.707127	NA
Senp3	2.66154	0.226423	1.68968	0.134004	0.8934	NA	3.43992	0.695758	1.38005	0.504156	0.614152	NA	2.69688	0.451622	1.70912	0.264242	0.791593	NA
Corin	0	NA	NA	NA	NA	NA	0	NA	NA	NA	NA	NA	0	NA	NA	NA	NA	NA
Plekha8	115.617	0.0694199	0.266236	0.260746	0.794289	0.92239	115.714	-0.148376	0.244971	-0.605687	0.544722	0.752679	86.8843	-0.234715	0.293046	-0.800951	0.42316	0.642447
G6pc2	0	NA	NA	NA	NA	NA	0	NA	NA	NA	NA	NA	0	NA	NA	NA	NA	NA
Spc25	0	NA	NA	NA	NA	NA	0	NA	NA	NA	NA	NA	0	NA	NA	NA	NA	NA
Dnah2	0	NA	NA	NA	NA	NA	0	NA	NA	NA	NA	NA	0	NA	NA	NA	NA	NA
Ripk4	5.52147	1.10127	3.16443	0.348014	0.727829	0.895009	4.45247	0.438488	1.2887	0.340257	0.733663	NA	4.84108	-0.704865	1.49732	-0.470752	0.637818	NA
Ufd1	0.224138	1.85806	4.08047	0.455354	0.648854	NA	0	NA	NA	NA	NA	NA	0.178327	-1.1923	4.08047	-0.292196	0.770137	NA
Zfp287	67.5712	0.45784	0.3855	1.18765	0.23497	0.541294	75.6651	0.547519	0.342742	1.59747	0.110161	0.303022	63.8193	0.0760559	0.311904	0.243844	0.807352	0.902819
Prlr	95.4724	0.660513	0.306516	2.1549	0.0311693	0.163522	81.5748	0.0607092	0.275116	0.220668	0.825351	0.923849	76.6266	-0.616579	0.323264	-1.90735	0.0564749	0.194563
Letm1	130.892	0.114036	0.247274	0.461172	0.644676	0.856871	123.793	-0.279839	0.230068	-1.21633	0.223859	0.4623	94.5228	-0.409614	0.278497	-1.4708	0.141344	0.342788
Ubqln1	1.01244	2.79481	2.88602	0.968395	0.332847	NA	1.71554	3.52424	2.04951	1.71955	0.0855135	NA	1.86363	0.718563	1.80855	0.397315	0.691135	NA
Fgfr4	1.44851	0.0553769	2.48444	0.0222895	0.982217	NA	0.755284	-2.72529	3.03438	-0.898138	0.369112	NA	0.592946	-2.8197	3.90185	-0.722656	0.469891	NA
Cadm3	64.865	-0.14518	0.3509	-0.413737	0.679067	0.872396	66.0645	-0.334693	0.311338	-1.07501	0.282369	0.528107	45.6547	-0.203928	0.374224	-0.544936	0.585798	0.768583
Fcer1a	0	NA	NA	NA	NA	NA	0	NA	NA	NA	NA	NA	0	NA	NA	NA	NA	NA
Txn2	56.6811	-0.629979	0.363282	-1.73413	0.0828944	0.303008	73.0433	-0.0542781	0.285547	-0.190084	0.849243	0.934598	43.8324	0.561797	0.387167	1.45105	0.146767	0.350862
Casp14	0	NA	NA	NA	NA	NA	0	NA	NA	NA	NA	NA	0	NA	NA	NA	NA	NA
Slc1a6	18.5348	-0.879966	0.668806	-1.31573	0.188266	0.478923	25.4774	-0.0592698	0.514598	-0.115177	0.908305	0.963029	14.3113	0.81097	0.657297	1.2338	0.217279	0.442181
Slc1a3	1332.66	0.533228	0.0929802	5.73485	9.75974e-09	7.46684e-07	990.11	-0.551112	0.0955591	-5.76723	8.05846e-09	4.3553e-07	917.918	-1.10006	0.0929068	-11.8405	2.41067e-32	1.29306e-29
Crbn	1.05256	-3.10063	2.76717	-1.12051	0.262498	NA	1.14045	-3.31991	2.411	-1.37698	0.168517	NA	0	NA	NA	NA	NA	NA
Il5ra	0	NA	NA	NA	NA	NA	0	NA	NA	NA	NA	NA	0	NA	NA	NA	NA	NA
Msh6	70.4531	0.0451214	0.354374	0.127327	0.898682	0.965506	66.3629	-0.371499	0.306812	-1.21083	0.225959	0.464819	49.4657	-0.432994	0.3978	-1.08847	0.276387	0.509274
Fbxo11	0.237068	-0.950019	4.03907	-0.235208	0.814048	NA	0.258019	-1.17388	4.0382	-0.290693	0.771286	NA	0	NA	NA	NA	NA	NA
Mlxipl	30.0344	0.872434	0.531448	1.64162	0.10067	0.339985	25.7753	0.316704	0.487575	0.64955	0.515983	0.730992	25.842	-0.568736	0.509144	-1.11704	0.263976	0.495311
Tbl2	73.0156	-0.328744	0.317034	-1.03693	0.299766	0.610888	104.323	0.459112	0.228751	2.00704	0.0447459	0.169128	69.5941	0.772474	0.305515	2.52843	0.0114572	0.064513
Bud23	2.17089	-1.94949	1.91277	-1.0192	0.308109	NA	2.34305	-2.05568	1.77826	-1.156	0.24768	NA	0.701412	-0.068286	3.12936	-0.021821	0.982591	NA
Nid1	44.5447	-0.253615	0.487491	-0.520245	0.602893	0.833368	40.4682	-0.875879	0.408331	-2.14502	0.0319509	0.135541	26.3658	-0.63947	0.54697	-1.16911	0.242358	0.471231
Mcm5	42.8149	1.05536	0.419319	2.51685	0.0118409	0.0832984	45.1417	0.998911	0.355339	2.81115	0.00493647	0.0345963	44.8337	-0.0715269	0.373043	-0.191739	0.847947	0.925669
Hmox1	2.80423	-4.50981	1.94661	-2.31675	0.0205176	NA	3.41422	-2.90563	1.53922	-1.88773	0.0590622	NA	0.28096	1.54005	4.04626	0.380611	0.703492	NA
Mprip	7.91584	-2.42982	1.17549	-2.06707	0.0387272	0.188926	13.1891	-0.289087	0.636733	-0.454015	0.649818	0.821598	5.24579	2.13138	1.28987	1.6524	0.0984526	NA
Cic	1.26529	0.0730922	2.41655	0.0302465	0.97587	NA	1.05242	-0.770808	2.5216	-0.305682	0.759847	NA	0.787965	-0.863298	2.96639	-0.291027	0.771031	NA
Pafah1b3	3.5161	-2.08477	1.61933	-1.28743	0.197944	NA	4.2252	-1.37219	1.21689	-1.12762	0.25948	NA	1.37357	0.665941	2.37066	0.280909	0.77878	NA
Il27ra	1.12227	-3.18723	2.95084	-1.08011	0.280093	NA	1.21356	-3.40167	2.55661	-1.33054	0.183341	NA	0	NA	NA	NA	NA	NA
Prkaca	40.013	-1.18462	0.449488	-2.6355	0.00840136	0.0659912	54.4297	-0.295619	0.331673	-0.891296	0.37277	0.617503	27.4547	0.872684	0.485709	1.79672	0.0723799	0.227214
Asf1b	0.989872	-3.00678	3.09398	-0.971816	0.331142	NA	2.26462	0.176394	1.75506	0.100506	0.919943	NA	0.865145	3.15342	3.07387	1.02588	0.304948	NA
Myl10	0	NA	NA	NA	NA	NA	0	NA	NA	NA	NA	NA	0	NA	NA	NA	NA	NA
Ddx39a	0.782887	-2.67717	3.38396	-0.791137	0.428864	NA	1.80824	0.121572	2.05249	0.0592314	0.952768	NA	0.69388	2.81482	3.66997	0.766987	0.443089	NA
Dnajb1	0.903569	-2.87135	3.24826	-0.883966	0.376715	NA	1.45124	-1.07077	2.30037	-0.465474	0.641592	NA	0.34694	1.80554	4.02318	0.448784	0.653587	NA
Msh4	0	NA	NA	NA	NA	NA	0	NA	NA	NA	NA	NA	0	NA	NA	NA	NA	NA
Usp40	295.666	-0.205521	0.183482	-1.12012	0.262664	0.572752	295.899	-0.448109	0.152468	-2.93904	0.00329234	0.0254069	199.995	-0.259782	0.204525	-1.27017	0.204023	0.42614
Evx1	1.21382	4.21413	2.89596	1.45517	0.145621	NA	0.774471	3.45419	3.03181	1.13931	0.254572	NA	1.52866	-0.767518	2.13716	-0.359129	0.719499	NA
Kbtbd4	0.557439	1.80076	3.96179	0.454532	0.649446	NA	0.789039	2.25105	2.84765	0.790493	0.42924	NA	0.841929	0.427809	2.89918	0.147562	0.882688	NA
Celf1	0.692463	-2.49752	3.55087	-0.703353	0.481836	NA	1.90355	0.571611	1.87529	0.304812	0.760509	NA	0.832215	3.07905	3.1258	0.985045	0.324602	NA
Ndufs3	329.945	-0.154444	0.174147	-0.886862	0.375153	0.680092	286.055	-0.935361	0.17389	-5.37903	7.48891e-08	3.21053e-06	195.557	-0.797133	0.208182	-3.82902	0.000128654	0.00183917
Por	10.6441	-0.555092	0.838228	-0.662221	0.50783	0.778286	12.8688	-0.196622	0.651779	-0.301669	0.762904	0.890153	7.77165	0.345667	0.890288	0.388265	0.69782	NA
Igf1r	406.59	-0.0247047	0.16185	-0.15264	0.878682	0.957645	412.96	-0.212461	0.1372	-1.54854	0.121492	0.321726	299.26	-0.202718	0.16724	-1.21214	0.225459	0.451331
Insr	398.475	0.253786	0.151114	1.67944	0.0930666	0.324468	402.352	0.0674705	0.137231	0.491656	0.622963	0.804981	321.75	-0.201176	0.140925	-1.42753	0.153426	0.360812
Fcer2a	3.90907	-0.520554	1.31322	-0.396397	0.691812	NA	5.21355	0.171538	1.03726	0.165376	0.868648	NA	3.27584	0.666891	1.38796	0.480483	0.630884	NA
Cyp2a5	1.44237	0.699313	2.72616	0.256519	0.79755	NA	1.92275	1.17275	2.19948	0.533195	0.593899	NA	1.68165	0.456386	2.42925	0.187871	0.850978	NA
Atp4a	0.397203	-1.6799	3.98709	-0.421335	0.67351	NA	0.811584	-0.0944443	2.81649	-0.0335327	0.97325	NA	0.28096	1.54005	4.04626	0.380611	0.703492	NA
Trim28	323.887	-0.263961	0.18746	-1.40809	0.159103	0.438073	400.624	0.13158	0.131598	0.999861	0.317378	0.564735	268.841	0.379316	0.18486	2.0519	0.0401789	0.156516
Ube2m	1.47902	-0.528976	2.45969	-0.215059	0.829722	NA	1.39053	-1.15305	2.1599	-0.533841	0.593451	NA	0.786566	-0.620551	2.98317	-0.208017	0.835216	NA
Adcy9	0.474136	-1.94901	3.97354	-0.490496	0.623783	NA	0.756396	-1.21202	3.12024	-0.388437	0.697692	NA	0.17347	0.731256	4.08047	0.179209	0.857774	NA
Mef2c	9.28785	-0.30054	0.889466	-0.337888	0.735448	0.899093	14.3486	0.659278	0.609369	1.0819	0.279296	0.525125	9.68641	0.943598	0.833376	1.13226	0.257525	NA
Ctr9	169.523	-0.126782	0.217028	-0.584174	0.559103	0.810584	186.184	-0.0713692	0.184959	-0.385864	0.699597	0.852772	130.32	0.0388157	0.2274	0.170693	0.864465	0.934043
Eif4g2	351.467	0.598364	0.181873	3.29	0.00100186	0.013451	299.842	-0.0218656	0.181949	-0.120174	0.904345	0.961179	276.113	-0.636008	0.195965	-3.24552	0.00117237	0.0113084
Irag1	0	NA	NA	NA	NA	NA	0.190566	1.64367	4.08047	0.402813	0.687086	NA	0.138335	0.731256	4.08047	0.179209	0.857774	NA
Pcyt1a	0.615531	-2.32119	3.72507	-0.623128	0.533201	NA	1.43637	0.26	2.06036	0.126192	0.89958	NA	0.56621	2.5453	3.60616	0.705819	0.480301	NA
Zfp592	121.71	-0.401401	0.266965	-1.50357	0.132692	0.397664	135.494	-0.299533	0.226809	-1.32064	0.18662	0.416917	85.5626	0.0846838	0.291624	0.290387	0.77152	0.883938
Psmd4	43.2942	-0.83234	0.418235	-1.99012	0.0465773	0.212082	54.595	-0.273646	0.320874	-0.852815	0.393762	0.637194	30.3854	0.542389	0.459376	1.18071	0.237719	0.465681
Tmod4	0.448275	2.76256	4.0374	0.684243	0.493822	NA	0	NA	NA	NA	NA	NA	0.356654	-2.09955	4.03716	-0.520056	0.603024	NA
Insrr	3.29494	-3.67446	1.94312	-1.89102	0.0586221	NA	5.21426	-0.747822	1.29528	-0.577345	0.563706	NA	1.57026	2.88454	2.35892	1.22282	0.221396	NA
Cabp5	0.316471	0.896289	4.08047	0.219653	0.826141	NA	2.72676	4.21266	1.79238	2.35031	0.0187579	NA	2.04052	3.30087	1.99653	1.6533	0.0982702	NA
Snx6	186.392	-0.0621548	0.229085	-0.271317	0.786147	0.91908	172.516	-0.567122	0.204068	-2.77908	0.00545139	0.0374108	122.772	-0.521639	0.250945	-2.0787	0.0376453	0.149367
Mthfd2	53.1888	-0.437168	0.501972	-0.870901	0.383808	0.686485	57.6641	-0.429418	0.328836	-1.30587	0.191596	0.423979	35.6403	-0.00865587	0.558912	-0.015487	0.987644	0.99482
Kit	0	NA	NA	NA	NA	NA	0	NA	NA	NA	NA	NA	0	NA	NA	NA	NA	NA
Tomm40l	12.0675	1.29407	0.898494	1.44027	0.149792	0.424171	6.19411	-0.647275	0.94657	-0.683811	0.494094	NA	8.54059	-1.95581	1.01503	-1.92685	0.0539979	NA
Nr1i3	3.25271	-1.52453	1.54496	-0.986781	0.32375	NA	6.51893	0.575434	0.903687	0.636762	0.52428	NA	3.47429	2.07186	1.4354	1.4434	0.148908	NA
Apoa2	0	NA	NA	NA	NA	NA	0	NA	NA	NA	NA	NA	0	NA	NA	NA	NA	NA
Pan2	0	NA	NA	NA	NA	NA	0	NA	NA	NA	NA	NA	0	NA	NA	NA	NA	NA
Cs	293.156	-0.0729955	0.186574	-0.391242	0.695618	0.880553	295.315	-0.291075	0.148896	-1.95489	0.0505956	0.183013	209.875	-0.233171	0.19223	-1.21298	0.225137	0.451043
Ampd3	189.4	0.542666	0.277071	1.95858	0.0501623	0.222104	164.427	-0.0323153	0.195802	-0.165041	0.868912	0.943459	148.372	-0.592312	0.278061	-2.13015	0.0331591	0.136863
Bcas2	582.598	0.181283	0.140081	1.29413	0.195619	0.48806	534.495	-0.296778	0.11051	-2.68554	0.00724123	0.0464114	420.077	-0.495199	0.149041	-3.32256	0.000891939	0.00907937
Sh2d1a	0	NA	NA	NA	NA	NA	0	NA	NA	NA	NA	NA	0	NA	NA	NA	NA	NA
Ctcf	387.658	0.0668338	0.151089	0.442348	0.658238	0.861914	388.692	-0.151289	0.138751	-1.09036	0.275554	0.520631	291.4	-0.233202	0.158876	-1.46782	0.142152	0.344147
Pard6a	0.132401	-0.0654919	4.08047	-0.0160501	0.987194	NA	0.142128	-0.279885	4.08047	-0.0685914	0.945315	NA	0	NA	NA	NA	NA	NA
Agrp	0.637439	0.748053	3.45384	0.216586	0.828531	NA	0.259885	-1.18147	4.03752	-0.292624	0.76981	NA	0.313647	-1.93926	4.05219	-0.47857	0.632245	NA
Pvalb	22.4956	-0.467763	0.60597	-0.771924	0.440159	0.731074	20.9588	-1.01581	0.54545	-1.86233	0.0625571	0.211024	12.5617	-0.57114	0.746519	-0.765071	0.444229	0.659978
Tfap4	3.4398	0.492692	1.33611	0.368751	0.712314	NA	4.72365	1.05687	1.07257	0.98536	0.324447	NA	3.91635	0.55049	1.21659	0.452487	0.650918	NA
Ranbp1	39.7762	-0.522356	0.460046	-1.13544	0.25619	0.565272	39.054	-0.901416	0.406718	-2.21631	0.02667	0.119834	22.8546	-0.390369	0.55813	-0.699422	0.484288	0.692366
Cd247	0.771168	-2.64294	3.44188	-0.767877	0.442561	NA	1.26339	-0.94168	2.26679	-0.415424	0.677832	NA	0.316095	1.68614	4.03305	0.418081	0.675888	NA
Rfx5	0	NA	NA	NA	NA	NA	0	NA	NA	NA	NA	NA	0	NA	NA	NA	NA	NA
Psmb4	160.371	-0.355934	0.211997	-1.67896	0.0931604	0.324468	144.133	-1.05776	0.221385	-4.77794	1.77099e-06	5.06515e-05	89.987	-0.717397	0.277913	-2.58137	0.00984078	0.0575382
Mmp8	1.06681	-3.11851	3.34988	-0.930933	0.351888	NA	1.35165	-2.38176	2.58999	-0.919599	0.357782	NA	0.138335	0.731256	4.08047	0.179209	0.857774	NA
Slc30a4	246.937	0.146245	0.207174	0.705907	0.480246	0.760641	225.051	-0.360846	0.174217	-2.07124	0.0383359	0.153366	174.481	-0.524958	0.211958	-2.47671	0.01326	0.0720336
Sqor	0.264802	-1.08941	4.02707	-0.270521	0.78676	NA	0.47889	-0.330943	3.71036	-0.0891942	0.928928	NA	0.142625	0.731256	4.08047	0.179209	0.857774	NA
Bloc1s6	64.2117	0.212464	0.325612	0.652508	0.514073	0.783193	76.8572	0.480339	0.265792	1.8072	0.0707312	0.227956	59.8871	0.251219	0.317545	0.791128	0.428869	0.646949
Metap1	223.492	-0.149722	0.203111	-0.73714	0.461037	0.745853	258.764	0.0518448	0.171664	0.302013	0.762642	0.889915	179.725	0.184415	0.20222	0.911954	0.361793	0.590871
Gpr108	14.8539	0.197271	0.663133	0.297483	0.766098	0.910911	13.6836	-0.256025	0.638585	-0.400926	0.688475	0.846081	10.8039	-0.471254	0.747915	-0.63009	0.528636	0.728853
Tnfsf14	0	NA	NA	NA	NA	NA	0	NA	NA	NA	NA	NA	0	NA	NA	NA	NA	NA
Gata6	0	NA	NA	NA	NA	NA	0	NA	NA	NA	NA	NA	0	NA	NA	NA	NA	NA
Rsl1d1	209.129	-0.56864	0.216481	-2.62674	0.00862076	0.0673186	259.1	-0.122571	0.164305	-0.745999	0.455668	0.68858	156.963	0.429699	0.213301	2.01452	0.043955	0.16563
Cnga2	5.6442	2.25835	1.49037	1.51529	0.129698	0.393443	3.26786	1.07198	1.39582	0.767992	0.442492	NA	5.28913	-1.21086	1.33221	-0.908911	0.363397	NA
Apc	34.6708	0.400385	0.47373	0.845175	0.398013	0.698714	38.5974	0.47254	0.384733	1.22823	0.219361	0.45711	31.8854	0.0542782	0.453212	0.119763	0.904671	0.954904
Reep5	685.376	0.505891	0.126074	4.01264	6.00424e-05	0.00135776	536.754	-0.408866	0.111108	-3.67988	0.00023334	0.003164	486.692	-0.930426	0.134658	-6.90954	4.86233e-12	3.59201e-10
Ergic3	18.8613	-1.40732	0.638913	-2.20268	0.0276176	0.150168	24.3408	-0.623584	0.492048	-1.26733	0.205039	0.44067	11.0775	0.765189	0.737568	1.03745	0.299527	0.53315
Uqcc1	7.85455	0.463049	0.977804	0.47356	0.635814	0.851428	5.27615	-1.10013	1.09712	-1.00274	0.315984	NA	4.83855	-1.57225	1.16128	-1.3539	0.175768	NA
Spo11	0	NA	NA	NA	NA	NA	0	NA	NA	NA	NA	NA	0	NA	NA	NA	NA	NA
Ncoa2	23.5442	1.15213	0.559338	2.0598	0.0394176	0.191076	17.305	0.250734	0.571136	0.439009	0.660655	0.828725	19.727	-0.920346	0.57384	-1.60384	0.10875	0.294545
Prl4a1	0	NA	NA	NA	NA	NA	0	NA	NA	NA	NA	NA	0	NA	NA	NA	NA	NA
Trh	41.3482	-1.76519	0.512643	-3.44331	0.000574647	0.00865559	54.6061	-0.775472	0.429045	-1.80744	0.0706943	0.227948	22.0802	0.975009	0.562634	1.73294	0.0831068	0.248555
Nr2c2	181.653	-0.224972	0.254951	-0.882412	0.377554	0.681917	234.872	0.293309	0.202898	1.44559	0.148291	0.363241	160.321	0.500388	0.236345	2.11719	0.0342434	0.139934
Nr2c1	69.5223	-0.056026	0.344964	-0.162411	0.870982	0.954563	66.7474	-0.41859	0.311516	-1.34372	0.17904	0.407108	47.8801	-0.379416	0.358401	-1.05864	0.289765	0.523951
Smpd4	0.355602	-1.53433	3.99551	-0.384013	0.700969	NA	1.00852	0.680403	2.56432	0.265334	0.790752	NA	0.45014	2.20552	3.9573	0.55733	0.577302	NA
Pex1	16.122	-0.964238	0.683457	-1.41082	0.158296	0.436816	23.1477	0.0114497	0.510674	0.0224208	0.982112	0.99295	12.7553	0.957337	0.698697	1.37018	0.170632	0.384
Otx1	16.6769	-1.74042	0.75862	-2.29419	0.0217793	0.127741	22.0558	-0.747146	0.592343	-1.26134	0.207186	0.44287	9.03272	0.971653	0.898858	1.08099	0.279703	NA
Kctd20	0.118534	-0.0654919	4.08047	-0.0160501	0.987194	NA	0.319575	0.681895	4.08047	0.167112	0.867282	NA	0.138335	0.731256	4.08047	0.179209	0.857774	NA
Itgae	0.218328	-0.847236	4.04866	-0.209264	0.834243	NA	0.906796	1.44959	2.6936	0.53816	0.590467	NA	0.485275	2.30369	3.84297	0.599454	0.54887	NA
Ctns	2.79458	-1.6695	1.59137	-1.0491	0.294132	NA	4.02364	-0.43662	1.16782	-0.373875	0.708497	NA	1.78431	1.22521	1.80398	0.679174	0.497028	NA
P2rx5	4.00384	0.445162	1.38238	0.322027	0.747432	NA	4.85581	0.709023	1.12159	0.632156	0.527285	NA	4.02151	0.250189	1.26425	0.197895	0.843127	NA
Shpk	19.4191	0.654835	0.77148	0.848803	0.395991	0.697128	15.4366	-0.157708	0.705083	-0.223673	0.823011	0.923378	14.6808	-0.833297	0.715766	-1.1642	0.244342	0.473671
Trpv1	0	NA	NA	NA	NA	NA	0	NA	NA	NA	NA	NA	0	NA	NA	NA	NA	NA
Ephb3	29.1628	0.261745	0.536524	0.487854	0.625653	0.846966	38.5785	0.765375	0.410354	1.86516	0.0621594	0.210108	30.2757	0.488045	0.467661	1.04359	0.296676	0.530205
Tuft1	0.346232	-1.4992	3.99768	-0.375018	0.707647	NA	0.566342	-0.760553	3.18763	-0.238595	0.81142	NA	0.138335	0.731256	4.08047	0.179209	0.857774	NA
Rcn1	56.9717	0.445135	0.384814	1.15676	0.247372	0.5557	50.9094	-0.0656041	0.342737	-0.191413	0.848202	0.934173	44.1826	-0.525923	0.404736	-1.29942	0.193798	0.414366
Dnase1	0.566809	1.80075	3.9363	0.457472	0.647332	NA	1.09811	2.81841	2.53959	1.10979	0.267089	NA	1.06549	1.00584	2.65487	0.378867	0.704787	NA
Trap1	115.816	-0.442783	0.26433	-1.67512	0.093911	0.325734	129.837	-0.325862	0.243522	-1.33812	0.180856	0.409461	80.7768	0.100705	0.309145	0.325754	0.74461	0.867774
Naa60	0.355602	-1.53433	3.99551	-0.384013	0.700969	NA	0.627386	-0.797057	3.34067	-0.238592	0.811422	NA	0.17347	0.731256	4.08047	0.179209	0.857774	NA
1700037C18Rik	16.297	-0.511043	0.652978	-0.782634	0.433842	0.726123	20.1827	-0.0568638	0.530594	-0.10717	0.914654	0.96585	12.5084	0.43444	0.708428	0.613246	0.539714	0.737697
Ankrd13d	175.682	-0.429177	0.277516	-1.5465	0.121984	0.379049	226.945	0.117193	0.238128	0.492142	0.622619	0.80478	145.369	0.530747	0.207831	2.55375	0.010657	0.0608963
Tyrp1	0	NA	NA	NA	NA	NA	0	NA	NA	NA	NA	NA	0	NA	NA	NA	NA	NA
Tpr	51.5023	-0.360855	0.36733	-0.982371	0.325917	0.636192	60.9546	-0.0643373	0.337854	-0.190429	0.848973	0.934503	39.5605	0.279425	0.427518	0.653598	0.513371	0.716941
Pdc	0	NA	NA	NA	NA	NA	0	NA	NA	NA	NA	NA	0	NA	NA	NA	NA	NA
Odr4	10.6099	-1.18937	0.852499	-1.39516	0.162969	0.443936	12.4882	-0.805088	0.747291	-1.07734	0.281327	0.526989	5.81195	0.367021	1.09688	0.334603	0.737924	NA
Prg4	0	NA	NA	NA	NA	NA	0	NA	NA	NA	NA	NA	0	NA	NA	NA	NA	NA
Dhx34	1.40905	0.16343	2.77055	0.0589881	0.952962	NA	0.950996	-1.65842	2.89012	-0.573824	0.566087	NA	0.766416	-1.85144	3.27716	-0.564953	0.572106	NA
Kptn	90.3849	0.155194	0.281869	0.550591	0.581914	0.821577	90.727	-0.0498787	0.2504	-0.199196	0.842109	0.931337	70.2845	-0.220751	0.301546	-0.732065	0.464129	0.675949
Napa	569.071	-0.866566	0.167546	-5.17212	2.31458e-07	1.18576e-05	646.83	-0.675148	0.144804	-4.66251	3.12377e-06	8.16534e-05	340.842	0.176359	0.163028	1.08177	0.279355	0.512705
Sra1	252.586	0.157442	0.203816	0.772471	0.439836	0.730974	238.624	-0.231613	0.157773	-1.46801	0.142102	0.35431	185.547	-0.40515	0.21374	-1.89553	0.058022	0.197867
Calcoco2	0	NA	NA	NA	NA	NA	0	NA	NA	NA	NA	NA	0	NA	NA	NA	NA	NA
Atp5mc1	177.06	-0.131024	0.206138	-0.635611	0.52503	0.789526	199.803	-0.00605073	0.183384	-0.0329949	0.973679	0.989909	139.569	0.109478	0.214264	0.510952	0.609384	0.784103
Snf8	32.0402	0.88553	0.488017	1.81455	0.0695932	0.272827	25.4409	0.143386	0.514082	0.278917	0.780309	0.89908	26.2046	-0.758896	0.546701	-1.38814	0.165095	0.37643
Tbcb	110.431	-0.279911	0.256511	-1.09123	0.275173	0.586049	110.176	-0.541845	0.280277	-1.93325	0.0532059	0.189502	72.1286	-0.280158	0.337576	-0.829912	0.406589	0.628976
Inpp5k	276.136	-0.611989	0.204298	-2.99558	0.00273928	0.0287104	363.028	0.0152405	0.163696	0.0931026	0.925822	0.970473	219.339	0.612495	0.184178	3.32556	0.000882416	0.00902683
Crkl	97.0494	0.13107	0.349453	0.375072	0.707607	0.885758	104.572	0.120947	0.240895	0.502075	0.615615	0.801555	79.8559	-0.024026	0.3523	-0.0681976	0.945628	0.974947
Upk3bl	0	NA	NA	NA	NA	NA	0	NA	NA	NA	NA	NA	0	NA	NA	NA	NA	NA
Eps8l1	10.9419	-0.762231	0.931686	-0.81812	0.413289	0.711075	14.766	-0.00429317	0.740279	-0.0057994	0.995373	0.99759	8.6047	0.742615	0.886701	0.837504	0.40231	NA
Clint1	0.360099	-1.55005	3.99456	-0.38804	0.697986	NA	1.06018	0.757228	2.22087	0.34096	0.733134	NA	0.485275	2.30369	3.84297	0.599454	0.54887	NA
Prss16	7.28777	2.53665	1.0492	2.4177	0.015619	0.102274	6.36628	2.18015	0.988744	2.20497	0.0274564	NA	8.73655	-0.370542	0.87379	-0.424063	0.67152	NA
Cdkal1	86.0529	0.154789	0.315844	0.490081	0.624077	0.846019	90.6856	0.0795689	0.251902	0.315873	0.752099	0.883966	69.8433	-0.0897636	0.331172	-0.271048	0.786354	0.891659
Rhox6	0	NA	NA	NA	NA	NA	0	NA	NA	NA	NA	NA	0	NA	NA	NA	NA	NA
Cdcp3	0	NA	NA	NA	NA	NA	0	NA	NA	NA	NA	NA	0	NA	NA	NA	NA	NA
Htra1	233.74	0.123964	0.203601	0.608859	0.542618	0.800791	200.904	-0.583247	0.178184	-3.27328	0.00106307	0.0103626	155.228	-0.725303	0.224969	-3.22401	0.00126411	0.0119779
Zbtb17	92.5565	-0.0614391	0.279022	-0.220194	0.82572	0.935239	106.754	0.123277	0.233352	0.528287	0.5973	0.788777	76.4733	0.169708	0.291485	0.582217	0.560421	0.752695
Clcnkb	0	NA	NA	NA	NA	NA	0	NA	NA	NA	NA	NA	0	NA	NA	NA	NA	NA
Fam131c	3.52774	0.550433	1.39303	0.395133	0.692744	NA	4.83822	1.08064	1.06327	1.01633	0.30947	NA	4.04029	0.508309	1.23629	0.411158	0.680957	NA
Fblim1	0	NA	NA	NA	NA	NA	0	NA	NA	NA	NA	NA	0	NA	NA	NA	NA	NA
Hspb7	0	NA	NA	NA	NA	NA	0.240358	1.64367	4.08047	0.402813	0.687086	NA	0.17347	0.731256	4.08047	0.179209	0.857774	NA
Epor	28.2767	0.0105256	0.527781	0.0199431	0.984089	0.995032	30.6205	0.0183343	0.44943	0.0407945	0.96746	0.987354	22.4275	-0.0108818	0.517056	-0.0210458	0.983209	0.992628
Ccdc159	4.17294	-0.479029	1.38535	-0.345781	0.729507	0.89574	5.52629	0.132396	1.02056	0.129729	0.896781	NA	3.49516	0.600907	1.42149	0.422731	0.672492	NA
Mob1b	196.977	0.318887	0.211312	1.50908	0.131278	0.394993	185.86	-0.0443125	0.2019	-0.219477	0.826278	0.92401	153.259	-0.380673	0.24181	-1.57426	0.115426	0.304016
Atp6v1b1	0.397203	-1.6799	3.98709	-0.421335	0.67351	NA	0.857307	0.0230493	2.7612	0.00834755	0.99334	NA	0.311805	1.66841	4.03459	0.413528	0.67922	NA
Vax1	0.912939	-2.88553	3.23679	-0.891479	0.372672	NA	1.22213	-2.12596	2.47569	-0.858734	0.390488	NA	0.17347	0.731256	4.08047	0.179209	0.857774	NA
Atp6v1b2	645.423	-0.0577395	0.123944	-0.465853	0.641321	0.85498	618.588	-0.435121	0.109742	-3.96495	7.34111e-05	0.00121316	442.196	-0.393068	0.130572	-3.01035	0.00260946	0.0209466
Eps15l1	13.3324	-0.94535	0.77244	-1.22385	0.221009	0.523463	17.2706	-0.279769	0.60881	-0.459535	0.64585	0.818473	9.3205	0.64962	0.864071	0.751814	0.452163	NA
Tep1	41.1311	0.516698	0.47003	1.09929	0.271643	0.582422	43.0305	0.446707	0.432124	1.03375	0.301254	0.548074	37.1982	-0.090317	0.449905	-0.200747	0.840897	0.922388
Ttc5	177.858	-0.300782	0.213396	-1.4095	0.158688	0.437449	217.642	0.0683011	0.18787	0.363556	0.716189	0.862071	144.424	0.354581	0.218773	1.62077	0.105066	0.288358
Osgep	23.9074	-1.64881	0.587138	-2.80822	0.00498169	0.0448042	24.6775	-1.91708	0.615019	-3.1171	0.00182637	0.015996	8.30443	-0.293032	0.946332	-0.309651	0.756827	NA
Aamp	2.32532	-1.30865	1.69244	-0.773234	0.439384	NA	2.75019	-0.858974	1.44648	-0.593837	0.552621	NA	1.23305	0.419304	2.15809	0.194294	0.845946	NA
Tmbim1	51.3535	-0.614913	0.401715	-1.53072	0.125839	0.385364	96.8389	0.917976	0.263058	3.48963	0.000483682	0.00570759	62.1234	1.51634	0.365213	4.15194	3.29672e-05	0.00057527
Arpc2	86.761	0.440483	0.292498	1.50594	0.132084	0.396663	70.2079	-0.381861	0.30252	-1.26227	0.206853	0.442546	61.8228	-0.838089	0.324602	-2.5819	0.00982588	0.0575056
Kmt2b	1.51503	-2.40776	2.31293	-1.041	0.297875	NA	1.80157	-1.6963	1.86009	-0.911943	0.361799	NA	0.513744	0.721184	3.51413	0.205224	0.837397	NA
Zbtb32	0	NA	NA	NA	NA	NA	0	NA	NA	NA	NA	NA	0	NA	NA	NA	NA	NA
Etv2	0	NA	NA	NA	NA	NA	0	NA	NA	NA	NA	NA	0	NA	NA	NA	NA	NA
Upk1a	8.09532	-0.0850586	0.996153	-0.0853871	0.931954	0.979928	8.9091	-0.0439948	0.844934	-0.052069	0.958474	0.983099	6.35064	0.031942	1.11627	0.028615	0.977172	NA
Tmem147	22.7007	-0.61241	0.555178	-1.10309	0.269989	0.580884	18.6055	-1.97777	0.597973	-3.30745	0.000941485	0.00939443	9.91373	-1.3778	0.798696	-1.72506	0.0845166	NA
Rps9	71.216	0.236593	0.336125	0.703885	0.481504	0.761402	77.7997	0.271361	0.281087	0.965401	0.334344	0.581611	61.5006	0.0184421	0.324043	0.0569125	0.954615	0.979196
Tfpt	9.65003	-0.294121	0.850054	-0.346003	0.72934	0.895681	7.68456	-1.5144	0.956083	-1.58396	0.113202	NA	4.87955	-1.25094	1.19787	-1.04431	0.296343	NA
Susd2	48.3115	-0.415335	0.415728	-0.999056	0.317768	0.627548	83.4698	0.838085	0.292249	2.86771	0.00413455	0.0301447	55.211	1.23557	0.400731	3.08329	0.00204725	0.0173468
Ggt5	7.07216	0.155456	1.13462	0.137011	0.891022	0.962876	4.23584	-2.53805	1.32334	-1.91791	0.0551226	NA	3.40621	-2.70791	1.59697	-1.69565	0.0899527	NA
Ggt1	0	NA	NA	NA	NA	NA	0	NA	NA	NA	NA	NA	0	NA	NA	NA	NA	NA
Crip2	105.223	-0.532951	0.281433	-1.8937	0.0582643	0.245601	117.121	-0.419263	0.226029	-1.85491	0.0636092	0.213064	70.5858	0.0952476	0.310053	0.307198	0.758693	0.876076
Crip1	10.9207	2.83504	0.917109	3.09128	0.00199298	0.0224026	4.72529	1.15458	1.14704	1.00658	0.314139	NA	9.96131	-1.70218	0.86013	-1.97898	0.0478186	NA
Cbfa2t3	32.1766	-0.139237	0.469358	-0.296654	0.76673	0.911375	27.8143	-0.917532	0.461239	-1.98928	0.0466705	0.173869	19.1668	-0.794878	0.552627	-1.43836	0.150332	0.355841
Fbln1	12.4111	-0.23768	0.847348	-0.280498	0.779095	0.916483	11.8974	-0.615394	0.75544	-0.814616	0.415292	0.655234	7.92273	-0.401289	0.889462	-0.451159	0.651875	NA
Pgrmc1	1343.96	0.585492	0.089598	6.53466	6.3754e-11	7.38387e-09	942.745	-0.676902	0.110664	-6.11671	9.55253e-10	6.30758e-08	903.895	-1.27872	0.113944	-11.2223	3.16761e-29	1.30262e-26
Gcat_ENSMUSG00000006378.16	15.1243	0.873684	0.74948	1.16572	0.243728	0.551508	12.5906	0.255062	0.735805	0.346643	0.72886	0.868945	12.7901	-0.627698	0.71826	-0.873915	0.382165	0.608895
Tek	0.791748	3.59858	3.72416	0.96628	0.333904	NA	0	NA	NA	NA	NA	NA	0.627294	-2.92951	3.80549	-0.769811	0.441412	NA
Mpl	1.06681	-3.11851	3.34988	-0.930933	0.351888	NA	3.65065	1.11472	1.63955	0.679897	0.49657	NA	1.81122	4.22353	2.3573	1.79168	0.0731846	NA
Elovl1	1.69035	-1.39441	2.0883	-0.667725	0.504309	NA	1.9403	-1.06313	1.75673	-0.605174	0.545063	NA	0.834696	0.305138	2.71166	0.112528	0.910405	NA
Med8	23.5853	-0.775499	0.566211	-1.36963	0.170803	0.454673	25.8446	-0.712745	0.481232	-1.48108	0.138585	0.349099	14.0024	0.0435098	0.661939	0.0657308	0.947592	0.975744
Hyi	33.2576	-0.490877	0.528991	-0.927949	0.353434	0.661218	37.8415	-0.34033	0.428128	-0.794925	0.426657	0.664783	23.0929	0.142456	0.604209	0.235773	0.813609	0.90601
Cdc20	3.65413	0.932668	1.49969	0.621906	0.534004	NA	1.84952	-1.58286	2.08419	-0.759461	0.447577	NA	2.24185	-2.54587	1.90917	-1.33349	0.182371	NA
Adamts4	0	NA	NA	NA	NA	NA	0	NA	NA	NA	NA	NA	0	NA	NA	NA	NA	NA
Nectin4	0	NA	NA	NA	NA	NA	0	NA	NA	NA	NA	NA	0	NA	NA	NA	NA	NA
Pfdn2	172.607	0.10298	0.218429	0.471457	0.637315	0.85265	162.893	-0.296618	0.189358	-1.56644	0.117245	0.314931	124.206	-0.416116	0.234394	-1.77529	0.0758508	0.234294
Rnf114	1.86444	-1.75457	2.24933	-0.78004	0.435367	NA	3.14581	0.028476	1.49988	0.0189855	0.984853	NA	1.49413	1.76708	2.06173	0.857086	0.391398	NA
Steep1	2.78297	-1.55653	1.66648	-0.934026	0.350291	NA	2.65778	-2.40388	1.63436	-1.47084	0.141335	NA	0.885429	-0.873426	2.66267	-0.328027	0.742891	NA
Neurl1a	59.931	-0.86177	0.43413	-1.98505	0.0471389	0.21351	93.4961	0.310863	0.257019	1.20949	0.226473	0.465433	54.5713	1.15946	0.416047	2.78685	0.00532224	0.0364375
Srm	85.6685	-0.666148	0.342002	-1.94779	0.05144	0.225539	97.0875	-0.496709	0.285085	-1.74232	0.0814531	0.249332	55.4459	0.152793	0.386399	0.395427	0.692528	0.835362
Epha2	0.873311	-2.83522	3.60367	-0.786758	0.431423	NA	1.18242	-2.09189	2.68836	-0.778126	0.436495	NA	0.17347	0.731256	4.08047	0.179209	0.857774	NA
Rbm14	4.75463	-1.76761	1.31427	-1.34494	0.178646	0.464301	8.61257	0.200319	0.847622	0.236331	0.813176	0.917239	4.19664	1.95645	1.25752	1.5558	0.119756	NA
Actn3	2.72562	4.34539	1.9294	2.2522	0.0243094	NA	1.66981	3.48769	2.19022	1.5924	0.111296	NA	3.19271	-0.859226	1.41768	-0.606079	0.544462	NA
A530013C23Rik	0.632942	0.764046	3.76288	0.203048	0.839098	NA	0.887647	1.28085	2.70801	0.472986	0.636223	NA	0.772367	0.5031	2.98979	0.168272	0.866369	NA
Zdhhc24	147.883	-0.184389	0.28478	-0.647477	0.517323	0.785661	157.244	-0.227656	0.227155	-1.0022	0.316245	0.563908	107.746	-0.0595235	0.27382	-0.217382	0.827911	0.915422
Bbs1	125.921	-0.399819	0.261023	-1.53174	0.125588	0.384985	165.012	0.175023	0.19261	0.908693	0.363512	0.608823	106.737	0.559364	0.262392	2.13179	0.0330239	0.136579
Slc34a3	2.83242	2.24347	1.80695	1.24158	0.214391	NA	2.09935	1.55288	1.97994	0.784306	0.432861	NA	2.98854	-0.689728	1.81691	-0.379616	0.704231	NA
Ndor1_ENSMUSG00000006471.19	1.50745	0.18021	2.27936	0.0790613	0.936984	NA	0.970557	-1.79956	2.46238	-0.730823	0.464888	NA	0.769919	-1.97329	3.26032	-0.605245	0.545017	NA
Nsmf	0	NA	NA	NA	NA	NA	0	NA	NA	NA	NA	NA	0	NA	NA	NA	NA	NA
Prl7a1	0	NA	NA	NA	NA	NA	0	NA	NA	NA	NA	NA	0	NA	NA	NA	NA	NA
Prl8a9	0	NA	NA	NA	NA	NA	0	NA	NA	NA	NA	NA	0	NA	NA	NA	NA	NA
Pdk1	287.945	0.193373	0.163076	1.18578	0.235707	0.541933	294.273	0.0389908	0.145727	0.26756	0.789038	0.903704	230.168	-0.170629	0.171906	-0.992572	0.320919	0.554428
Ptbp1	0.475072	-0.0583429	3.86318	-0.0151023	0.987951	NA	0.271137	-1.23583	4.03276	-0.306448	0.759263	NA	0.178327	-1.1923	4.08047	-0.292196	0.770137	NA
Mvd	41.8923	0.577863	0.515851	1.12021	0.262623	0.572752	48.6339	0.753921	0.367257	2.05284	0.0400879	0.157758	42.1784	0.161034	0.489186	0.329188	0.742013	0.865778
Cyba	38.5138	2.91942	0.475939	6.13402	8.56879e-10	8.08773e-08	14.0046	0.921789	0.651498	1.41488	0.157105	0.377176	33.6832	-2.0127	0.462338	-4.3533	1.34105e-05	0.000267711
Itih3	59.5331	-0.0505916	0.352194	-0.143647	0.885779	0.960606	57.7107	-0.382931	0.326264	-1.17368	0.240521	0.481138	41.4236	-0.347548	0.397917	-0.873417	0.382436	0.609103
Stimate	145.667	-0.205533	0.303331	-0.677585	0.498035	0.772878	159.983	-0.155191	0.197523	-0.785685	0.432052	0.669116	108.68	0.0334646	0.317605	0.105365	0.916086	0.960217
Sfmbt1	71.6043	0.40828	0.312819	1.30516	0.191837	0.484081	64.3474	-0.0919192	0.300611	-0.305775	0.759776	0.888277	55.0558	-0.516285	0.336779	-1.53301	0.125273	0.318832
Itih1	0	NA	NA	NA	NA	NA	0	NA	NA	NA	NA	NA	0	NA	NA	NA	NA	NA
Ihh	0.727649	-0.999283	3.01031	-0.331954	0.739924	NA	1.96366	1.4826	1.62264	0.913696	0.360876	NA	1.24913	2.4678	2.32538	1.06125	0.288577	NA
Prkag3	1.36365	1.44111	2.57203	0.5603	0.575275	NA	4.54917	3.38533	1.37527	2.46158	0.0138328	NA	3.79386	1.87465	1.52064	1.2328	0.217649	NA
Cryba2	1.57349	-2.52724	2.47023	-1.02308	0.30627	NA	3.26941	0.216263	1.42175	0.15211	0.8791	NA	1.44347	2.7463	2.26364	1.21322	0.225045	NA
Atp7b	12.14	-0.684509	0.920622	-0.743529	0.457162	0.743655	16.7542	0.07991	0.612761	0.13041	0.896242	0.957667	9.92398	0.749616	0.906388	0.827036	0.408217	NA
Defb2	0	NA	NA	NA	NA	NA	0	NA	NA	NA	NA	NA	0	NA	NA	NA	NA	NA
Slc4a1	0.607197	1.93146	3.83445	0.503712	0.614464	NA	0.117757	-0.279885	4.08047	-0.0685914	0.945315	NA	0.395297	-2.22931	4.02612	-0.553713	0.579776	NA
Rundc3a	424.812	-0.23918	0.161384	-1.48206	0.138324	0.407303	460.488	-0.229139	0.135669	-1.68896	0.0912273	0.268434	308.58	-0.00739263	0.161271	-0.0458398	0.963438	0.983501
Slc4a3	423.981	-0.674252	0.138604	-4.86459	1.14696e-06	4.79984e-05	604.652	0.195433	0.109739	1.78089	0.0749299	0.236779	364.415	0.854388	0.137918	6.19489	5.83264e-10	3.04904e-08
Cdt1	12.8145	-0.492042	0.84277	-0.583839	0.559328	0.810584	13.5183	-0.552302	0.766485	-0.720565	0.471177	0.700653	8.25885	-0.077164	1.03366	-0.0746514	0.940492	NA
Runx1t1	21.9286	-0.690434	0.595148	-1.16011	0.246006	0.554352	24.4369	-0.593206	0.475751	-1.24688	0.21244	0.448724	13.6993	0.0854422	0.687431	0.124292	0.901084	0.952341
Snai3	0.982475	-3.00503	3.4486	-0.871376	0.383549	NA	1.87187	-0.395442	2.07587	-0.190495	0.848921	NA	0.588475	2.59488	3.55351	0.730231	0.465249	NA
Aprt	24.9975	-0.617896	0.552858	-1.11764	0.263721	0.574078	21.8566	-1.58292	0.538259	-2.94081	0.00327356	0.0253134	11.8612	-0.975451	0.744077	-1.31096	0.189873	0.409459
Gtf2h1	119.865	0.666407	0.263335	2.53064	0.0113854	0.0812367	100.053	0.00630532	0.242495	0.0260019	0.979256	0.992125	94.8394	-0.677899	0.278321	-2.43568	0.0148639	0.0776376
Hfe	34.2469	0.828143	0.488465	1.6954	0.09	0.318246	23.5459	-0.371855	0.525807	-0.707208	0.479437	0.706502	24.8303	-1.2157	0.527322	-2.30543	0.0211425	0.100239
Abhd1	29.649	-0.36497	0.537946	-0.678451	0.497486	0.772843	32.8134	-0.288914	0.450428	-0.641422	0.521248	0.735576	21.0138	0.0587	0.601507	0.0975883	0.922259	0.963105
Slc5a6	0	NA	NA	NA	NA	NA	0	NA	NA	NA	NA	NA	0	NA	NA	NA	NA	NA
Tcf23	0	NA	NA	NA	NA	NA	0	NA	NA	NA	NA	NA	0	NA	NA	NA	NA	NA
Nphs1	11.7292	-0.569233	0.819697	-0.694444	0.487404	0.764727	19.1352	0.611245	0.556736	1.09791	0.272245	0.517082	12.1916	1.17043	0.737067	1.58795	0.112298	0.298782
Aplp1	1522.18	-0.0851878	0.111598	-0.763344	0.445258	0.734619	1380.06	-0.66855	0.0939455	-7.11636	1.10814e-12	1.16871e-10	973.907	-0.599084	0.115224	-5.1993	2.00044e-07	6.39363e-06
Qrich1	96.8614	0.722204	0.291452	2.47795	0.0132138	0.0905262	73.8269	-0.199677	0.291518	-0.684954	0.493373	0.7161	72.7528	-0.939222	0.293528	-3.19977	0.00137539	0.0127676
P4htm	189.617	-0.110965	0.205725	-0.539384	0.589622	0.824936	191.49	-0.326982	0.179978	-1.81679	0.0692492	0.225153	134.02	-0.230838	0.224507	-1.0282	0.303855	0.538137
Usp19	1.98013	-0.159218	1.87902	-0.0847345	0.932472	NA	2.36906	0.144641	1.46688	0.0986047	0.921452	NA	1.66081	0.294659	1.88151	0.156607	0.875554	NA
Pola1	237.348	-0.326918	0.198046	-1.65072	0.0987955	0.335967	229.914	-0.708159	0.189894	-3.72923	0.000192066	0.00271341	146.916	-0.396748	0.211997	-1.87148	0.0612786	0.204988
Cdc42	762.425	-0.0875892	0.120323	-0.72795	0.466644	0.750537	718.927	-0.522991	0.108645	-4.81374	1.48131e-06	4.34299e-05	507.944	-0.452325	0.135084	-3.34848	0.000812559	0.00843107
Pknox1	76.5378	-0.16041	0.314985	-0.509263	0.610568	0.837715	87.3743	-0.000565765	0.267882	-0.00211199	0.998315	0.998943	60.4471	0.145077	0.318004	0.45621	0.648239	0.808791
D130043K22Rik	115.822	-0.614862	0.258356	-2.3799	0.0173174	0.110004	148.373	-0.0552782	0.197231	-0.280271	0.779269	0.898943	89.2286	0.542545	0.26651	2.03574	0.0417764	0.16051
Gmnn	1.94647	-0.244515	1.88939	-0.129415	0.897029	NA	1.14045	-3.31991	2.411	-1.37698	0.168517	NA	0.708944	-3.09005	3.2904	-0.939112	0.347673	NA
Acot13	160.093	0.351199	0.238524	1.47239	0.140917	0.410758	118.39	-0.85175	0.245331	-3.47184	0.0005169	0.00602469	101.882	-1.21795	0.260709	-4.67167	2.98758e-06	7.06087e-05
Zfp184	0.92274	-1.50143	2.96769	-0.505926	0.612908	NA	1.40033	-0.169034	2.09193	-0.0808027	0.935599	NA	0.682924	1.33624	3.14323	0.425116	0.670752	NA
Cyp27b1	4.33489	-0.970562	1.58539	-0.61219	0.540412	0.800156	4.01675	-1.64943	1.46207	-1.12815	0.259259	NA	1.87757	-0.738809	2.34385	-0.315211	0.752601	NA
Cdk4	140.75	-0.245708	0.25949	-0.946888	0.343696	0.652344	140.815	-0.498371	0.214606	-2.32226	0.0202188	0.0984176	93.6567	-0.267858	0.27665	-0.968219	0.332935	0.564982
B4galnt1	37.2032	-1.47438	0.479359	-3.07572	0.00209992	0.0233411	53.2865	-0.310887	0.325606	-0.954792	0.339683	0.585976	25.1376	1.14748	0.522211	2.19735	0.0279957	0.121504
Mettl1	12.7019	-0.446015	0.831653	-0.5363	0.591752	0.825846	14.3357	-0.312548	0.694039	-0.450333	0.652471	0.82289	8.9337	0.119957	0.91832	0.130627	0.896071	NA
Tspan31	90.3062	-2.07085	0.363074	-5.70366	1.17261e-08	8.5152e-07	114.334	-1.14248	0.243673	-4.68857	2.75122e-06	7.40516e-05	39.8785	0.909175	0.444772	2.04414	0.0409399	0.158624
Kif5b	1235.99	0.814663	0.0990925	8.22124	2.01405e-16	4.60237e-14	1045.46	0.214523	0.0935459	2.29324	0.0218341	0.10372	1033.51	-0.616765	0.0902524	-6.83378	8.2705e-12	5.96685e-10
Saal1	81.7081	-0.355732	0.31708	-1.1219	0.261906	0.571854	92.2596	-0.216616	0.274903	-0.78797	0.430714	0.667884	59.5122	0.123421	0.328463	0.375752	0.707101	0.844238
Tph2	17.2468	0.761058	0.868315	0.876477	0.380771	0.684343	14.6059	0.153601	0.648641	0.236805	0.812808	0.916892	14.1734	-0.625574	0.885736	-0.706276	0.480017	0.68836
Krt23	0.264802	-1.08941	4.02707	-0.270521	0.78676	NA	0.719248	0.626945	2.95179	0.212395	0.831799	NA	0.316095	1.68614	4.03305	0.418081	0.675888	NA
Cnp	222.297	-0.621412	0.213057	-2.91665	0.00353816	0.0347874	220.462	-0.960991	0.177359	-5.41835	6.01529e-08	2.64795e-06	124.031	-0.354151	0.244861	-1.44634	0.148083	0.352683
Odad4	7.40739	-0.0883171	1.30663	-0.0675916	0.946111	0.983257	6.30715	-0.972064	1.00263	-0.96951	0.332291	NA	4.38614	-0.881951	1.54185	-0.572009	0.567316	NA
Sulf2	11.9739	-1.06215	0.819228	-1.29652	0.194796	0.487244	15.9108	-0.278719	0.601044	-0.463725	0.642845	0.816363	8.33536	0.767424	0.897568	0.855003	0.39255	NA
Sod2	333.873	-0.461368	0.166472	-2.77144	0.00558083	0.0492166	364.418	-0.419538	0.150312	-2.79111	0.00525279	0.0363481	224.733	0.0244365	0.189646	0.128854	0.897473	0.950596
Tmco6	35.2293	-0.568576	0.482121	-1.17932	0.23827	0.544551	36.5955	-0.706404	0.42066	-1.67928	0.0930983	0.27207	21.4205	-0.153259	0.532738	-0.287682	0.77359	0.884994
Stambp	12.5645	-1.39524	0.802202	-1.73926	0.0819891	0.300846	16.0104	-0.626548	0.67668	-0.925916	0.35449	0.600425	7.31778	0.73168	1.032	0.708993	0.478329	NA
Ezh1	29.887	-0.128685	0.571071	-0.225339	0.821716	0.933832	36.7384	0.259601	0.459077	0.565484	0.571745	0.771693	25.904	0.369519	0.6037	0.61209	0.540478	0.738496
Hap1	264.701	0.384267	0.187776	2.04641	0.0407163	0.195014	284.958	0.367804	0.1606	2.29018	0.0220109	0.104364	235.678	-0.0314623	0.184911	-0.170148	0.864894	0.934092
P3h4	32.3601	0.0166007	0.473527	0.0350575	0.972034	0.991284	29.456	-0.541224	0.51216	-1.05675	0.290626	0.536823	21.6178	-0.572651	0.591313	-0.96844	0.332825	0.56495
Ctnnb1	661.683	0.910273	0.122523	7.4294	1.09092e-13	1.97353e-11	501.226	0.027513	0.122094	0.225343	0.821713	0.922669	526.607	-0.899214	0.114912	-7.82524	5.06701e-15	5.73502e-13
Eif1b	290.025	-0.718322	0.181013	-3.96835	7.23716e-05	0.00160316	301.605	-0.873681	0.171211	-5.10295	3.34405e-07	1.18659e-05	164.733	-0.169909	0.207337	-0.819479	0.412513	0.633533
Klk4	0	NA	NA	NA	NA	NA	0	NA	NA	NA	NA	NA	0	NA	NA	NA	NA	NA
Chrd	180.442	0.311508	0.214637	1.45132	0.14669	0.419489	188.005	0.222084	0.177323	1.25243	0.210415	0.446122	153.006	-0.105455	0.218947	-0.481648	0.630056	0.798471
Psmd2	231.949	-0.0160495	0.178781	-0.0897715	0.928469	0.978204	244.194	-0.0944847	0.155858	-0.606223	0.544367	0.752547	177.431	-0.0936315	0.185706	-0.504192	0.614126	0.787208
Syngr3	368.399	0.320159	0.173204	1.84845	0.064537	0.26114	302.825	-0.490592	0.169089	-2.90138	0.00371517	0.0276716	253.867	-0.825978	0.184105	-4.48644	7.24226e-06	0.000154932
Vars1	123.928	-0.771625	0.249682	-3.09044	0.00199863	0.0224517	152.451	-0.310119	0.196653	-1.57699	0.114798	0.310996	85.6967	0.444763	0.275617	1.6137	0.106593	0.290422
Vwa7	3.18965	-0.462318	1.73179	-0.266959	0.789501	NA	3.67648	-0.268743	1.26544	-0.212371	0.831818	NA	2.28634	0.183191	1.83763	0.0996883	0.920592	NA
Hspa1l	0.616567	1.93119	3.81199	0.506609	0.61243	NA	0.129009	-0.279885	4.08047	-0.0685914	0.945315	NA	0.395297	-2.22931	4.02612	-0.553713	0.579776	NA
Slc44a4	0	NA	NA	NA	NA	NA	0	NA	NA	NA	NA	NA	0	NA	NA	NA	NA	NA
Msh5	0	NA	NA	NA	NA	NA	0	NA	NA	NA	NA	NA	0	NA	NA	NA	NA	NA
Abhd16a	463.058	-0.524956	0.155255	-3.38125	0.000721579	0.010417	500.101	-0.525279	0.145144	-3.61903	0.000295709	0.00383578	299.561	-0.0157283	0.156664	-0.100395	0.920031	0.961738
Neu1	186.472	-0.138329	0.204583	-0.676152	0.498944	0.773121	190.499	-0.310137	0.179622	-1.72661	0.0842374	0.254793	132.279	-0.188308	0.214879	-0.876341	0.380844	0.607745
Ddah2	8.69265	-0.152539	1.05835	-0.144129	0.885399	0.960522	7.48187	-0.949338	0.991413	-0.957561	0.338284	NA	5.09616	-0.81601	1.37041	-0.595452	0.551542	NA
Clic1	40.2904	0.250691	0.468741	0.534817	0.592776	0.826688	33.2381	-0.584341	0.464267	-1.25863	0.208164	0.44377	27.0638	-0.848941	0.510863	-1.66178	0.0965573	0.273576
Lsm2	3.77734	-1.68591	1.55553	-1.08381	0.278447	NA	4.55691	-1.10492	1.09713	-1.0071	0.313887	NA	1.76479	0.561784	1.98327	0.283261	0.776976	NA
Pole	0.570369	-0.538707	3.57567	-0.150659	0.880245	NA	1.23762	1.17028	2.19934	0.532105	0.594654	NA	0.801937	1.70647	2.94315	0.579813	0.562041	NA
Atp1a2	1670.57	0.26359	0.0814045	3.23802	0.0012036	0.01528	1409.22	-0.475642	0.0784575	-6.06241	1.34099e-09	8.45045e-08	1152.1	-0.755108	0.0870378	-8.67563	4.11256e-18	6.67587e-16
Atp1a4	0	NA	NA	NA	NA	NA	0.480716	2.72681	4.01446	0.679248	0.496981	NA	0.34694	1.80554	4.02318	0.448784	0.653587	NA
Casq1	2.2833	1.86198	2.14226	0.869167	0.384756	NA	3.95975	2.69728	1.32029	2.04295	0.0410574	NA	3.89854	0.784712	1.47203	0.533081	0.593978	NA
Stx1a	229.407	-0.615936	0.18434	-3.34131	0.00083384	0.0116222	279.742	-0.208481	0.148618	-1.40279	0.160679	0.382121	166.383	0.39218	0.19309	2.03107	0.0422476	0.161665
Ceacam9	0.227698	-0.899307	4.04372	-0.222396	0.824006	NA	1.00903	1.62965	2.60725	0.625045	0.531942	NA	0.55334	2.51302	3.97849	0.631652	0.527614	NA
Zfp775	0.118534	-0.0654919	4.08047	-0.0160501	0.987194	NA	0.129009	-0.279885	4.08047	-0.0685914	0.945315	NA	0	NA	NA	NA	NA	NA
Scube2	0	NA	NA	NA	NA	NA	0	NA	NA	NA	NA	NA	0	NA	NA	NA	NA	NA
Mrpl49	24.5954	-2.10521	0.588767	-3.57563	0.000349388	0.00580919	31.2772	-1.15179	0.431057	-2.67202	0.00753969	0.0477073	10.7253	0.938006	0.758781	1.2362	0.216384	0.441026
Dennd2c	0	NA	NA	NA	NA	NA	0	NA	NA	NA	NA	NA	0	NA	NA	NA	NA	NA
Mark3	5.06136	-1.55792	1.22863	-1.26801	0.204793	0.500511	6.36948	-0.860282	0.932575	-0.92248	0.356278	NA	2.64752	0.690995	1.46869	0.470484	0.638009	NA
Gatad1	67.4713	0.313641	0.328528	0.954687	0.339736	0.64869	70.1502	0.216321	0.28422	0.761104	0.446595	0.681449	57.1542	-0.112762	0.335644	-0.335958	0.736902	0.8632
Pcdha10	1.24086	-2.06012	2.7241	-0.756257	0.449495	NA	3.09712	0.875237	1.60066	0.546798	0.584517	NA	1.66634	2.93737	2.31352	1.26965	0.204209	NA
2310003L06Rik	0	NA	NA	NA	NA	NA	0	NA	NA	NA	NA	NA	0	NA	NA	NA	NA	NA
M6pr	6.10442	-0.823206	1.34699	-0.611144	0.541104	0.800252	6.44098	-0.882252	0.951029	-0.927681	0.353573	NA	3.43167	-0.0795962	1.60514	-0.0495883	0.96045	NA
Lrrc8a	7.20957	1.3036	0.976046	1.33559	0.181682	0.468984	4.32034	-0.116724	1.1021	-0.105911	0.915653	NA	5.56855	-1.43727	1.03734	-1.38554	0.165887	NA
Mc5r	7.41339	-0.0939232	1.41805	-0.0662339	0.947192	0.983974	7.58975	-0.288073	1.00182	-0.287549	0.773692	NA	5.30137	-0.204418	1.39209	-0.146842	0.883256	NA
Ppp2r1a	310.761	-0.290745	0.157055	-1.85122	0.0641373	0.260008	316.002	-0.492955	0.145352	-3.39145	0.000695231	0.00754716	206.532	-0.218271	0.180038	-1.21236	0.225375	0.451331
Fance	3.26555	-0.371349	1.56192	-0.237752	0.812074	NA	4.5639	0.398757	1.12199	0.355401	0.722289	NA	3.03732	0.76022	1.48259	0.512765	0.608115	NA
Tinf2	63.2191	-0.225034	0.351177	-0.6408	0.521653	0.788175	63.311	-0.479356	0.307198	-1.56042	0.118661	0.317106	42.3365	-0.269188	0.387986	-0.693807	0.487803	0.694622
Tssk4	1.75617	-3.83171	2.31473	-1.65536	0.0978516	NA	2.84327	-0.942817	1.61016	-0.585544	0.558182	NA	0.691674	2.83459	3.66487	0.77345	0.439256	NA
Hapln4	153.228	-0.0768033	0.241757	-0.317687	0.750722	0.905058	159.95	-0.176501	0.205293	-0.859753	0.389925	0.633821	113.803	-0.116491	0.242416	-0.480541	0.630843	0.798882
Dus3l	209.257	-0.882484	0.195478	-4.5145	6.34675e-06	0.000202618	289.154	-0.0425617	0.15321	-0.2778	0.781166	0.8996	162.123	0.824884	0.204961	4.02459	5.70742e-05	0.00093015
Gtpbp3	62.2579	-0.743035	0.366373	-2.02808	0.0425521	0.200489	87.9217	0.119055	0.280767	0.424036	0.67154	0.834482	51.7448	0.844984	0.34861	2.42386	0.0153564	0.0794679
Tgfbr1	230.167	0.915429	0.211574	4.32675	1.51325e-05	0.000424566	148.668	-0.459959	0.205944	-2.23341	0.0255216	0.115943	165.044	-1.39136	0.225557	-6.16857	6.89114e-10	3.52764e-08
Homer1	551.35	0.893984	0.150734	5.93089	3.01306e-09	2.62954e-07	449.136	0.211138	0.127923	1.65051	0.0988379	0.282471	459.825	-0.699554	0.145328	-4.81363	1.48214e-06	3.8495e-05
Rad51c	30.3277	0.731786	0.561105	1.30419	0.19217	0.484446	30.9497	0.605249	0.467646	1.29425	0.19558	0.428614	28.5758	-0.14541	0.512379	-0.283793	0.776569	0.886922
Gabrb2	54.8436	-1.69354	0.464818	-3.64344	0.000269018	0.00469552	67.1631	-1.05843	0.331579	-3.1921	0.00141243	0.0130004	26.0646	0.626735	0.604024	1.0376	0.299456	0.53315
Cav1	0.241565	-0.972072	4.03709	-0.240785	0.809722	NA	0.259885	-1.18147	4.03752	-0.292624	0.76981	NA	0	NA	NA	NA	NA	NA
Arpp19	119.841	0.208848	0.249679	0.836466	0.402893	0.703013	84.7898	-1.26782	0.272362	-4.65492	3.24101e-06	8.41453e-05	69.0537	-1.49462	0.319502	-4.67798	2.89717e-06	6.86566e-05
Bcl2l1	0.962138	-2.96841	3.17245	-0.935685	0.349435	NA	2.10981	0.0178732	1.8247	0.00979516	0.992185	NA	0.774816	2.98511	3.17713	0.939564	0.347441	NA
Khsrp	31.6057	0.445924	0.521313	0.855387	0.392337	0.69365	28.4111	-0.0513189	0.451026	-0.113782	0.90941	0.963528	24.5744	-0.514246	0.538466	-0.95502	0.339567	0.571053
Dio2	22.9941	-0.179889	0.592047	-0.303842	0.761248	0.909319	20.7275	-0.803208	0.566858	-1.41695	0.156498	0.376376	14.0892	-0.642874	0.731097	-0.879329	0.379223	0.606493
Ccdc124	145.684	-0.091311	0.252306	-0.361906	0.717422	0.89011	119.266	-1.10424	0.261476	-4.22312	2.40945e-05	0.000480214	83.5752	-1.02793	0.31023	-3.31343	0.000921607	0.0092967
Cct4	97.0623	0.877612	0.2886	3.04093	0.00235853	0.0256003	76.7514	0.101158	0.272107	0.371758	0.710073	0.857958	78.7407	-0.791413	0.292579	-2.70496	0.00683128	0.043826
Trappc2b	24.0064	-0.481314	0.573727	-0.838924	0.401512	0.701797	22.7325	-1.00658	0.528501	-1.90459	0.0568339	0.198149	13.4186	-0.537127	0.711655	-0.754758	0.450394	0.66585
Cpt1c	1.41562	-2.28792	2.58451	-0.885243	0.376025	NA	1.94294	-0.95389	1.90344	-0.501139	0.616273	NA	0.687214	1.34752	3.13665	0.429605	0.667483	NA
Twist2	11.2633	-0.713924	0.952718	-0.749355	0.453644	0.742058	10.8692	-1.16644	0.742779	-1.57037	0.116328	0.313307	5.86805	-0.472764	1.16172	-0.406952	0.684043	NA
Zfp655	22.5255	-0.0198831	0.591367	-0.0336223	0.973178	0.991468	23.5788	-0.109913	0.505951	-0.217241	0.82802	0.925197	17.0682	-0.109227	0.5965	-0.183114	0.854709	0.929116
Rhoa	72.6023	-0.736163	0.354502	-2.07661	0.0378376	0.186207	70.9242	-1.18313	0.325536	-3.63441	0.000278621	0.0036415	37.3722	-0.457757	0.420932	-1.08749	0.276822	0.509725
Zmiz1	349.806	0.374496	0.162342	2.30684	0.0210636	0.12515	301.772	-0.259828	0.155037	-1.67592	0.0937543	0.273029	256.682	-0.649945	0.168814	-3.85008	0.000118082	0.00170782
Ankrd26	192.388	-0.0614105	0.215702	-0.2847	0.775874	0.915394	203.555	-0.122119	0.170497	-0.716253	0.473835	0.702336	145.647	-0.0763134	0.226038	-0.337614	0.735654	0.862552
Aldh16a1	6.70249	1.11553	1.09724	1.01668	0.309308	0.619686	5.65532	0.553104	1.05973	0.52193	0.601719	NA	6.10862	-0.571725	1.00359	-0.56968	0.568895	NA
Hnrnpa0	144.319	1.29995	0.235454	5.52103	3.37015e-08	2.18393e-06	90.8742	0.0227104	0.254528	0.0892256	0.928903	0.971823	114.69	-1.29222	0.237149	-5.44899	5.06572e-08	1.85999e-06
Prrg2	0.369469	-1.58419	3.99253	-0.396789	0.691523	NA	0.590712	-0.837636	3.14251	-0.26655	0.789816	NA	0.138335	0.731256	4.08047	0.179209	0.857774	NA
Hnrnph1	10.9532	-1.37745	0.867965	-1.58698	0.112516	0.361865	15.1291	-0.390173	0.644635	-0.605263	0.545005	0.752795	7.17406	0.976776	0.924795	1.05621	0.290873	NA
Ift43	18.392	-1.77641	0.681517	-2.60655	0.00914601	0.0701275	22.1019	-1.19208	0.514599	-2.31652	0.02053	0.0994226	8.1431	0.56662	0.885594	0.63982	0.52229	NA
Id3	131.35	-0.636148	0.280316	-2.26939	0.0232444	0.133803	121.931	-1.27565	0.275252	-4.6345	3.57797e-06	9.20993e-05	66.8525	-0.656838	0.340388	-1.92967	0.0536474	0.188722
Tcap	25.2601	-1.02261	0.555474	-1.84097	0.0656266	0.26395	33.4846	-0.275391	0.453526	-0.607223	0.543703	0.752142	17.6855	0.733586	0.631053	1.16248	0.245041	0.474132
Arid1a	0.132401	-0.0654919	4.08047	-0.0160501	0.987194	NA	0.336763	0.681895	4.08047	0.167112	0.867282	NA	0.142625	0.731256	4.08047	0.179209	0.857774	NA
Crlf1	11.7626	-0.919233	0.846683	-1.08569	0.277618	0.588656	10.2379	-2.12961	0.869673	-2.44874	0.0143356	0.0765792	4.65117	-1.21631	1.29935	-0.936089	0.349228	NA
Ctsd	6.84249	-0.133004	1.0818	-0.122946	0.90215	0.966594	6.91954	-0.380437	0.985057	-0.386208	0.699342	NA	4.78003	-0.258116	1.12512	-0.229412	0.818549	NA
Rplp1	434.661	0.904404	0.153227	5.90239	3.58263e-09	2.99133e-07	251.313	-0.90319	0.169816	-5.31865	1.04539e-07	4.24503e-06	288.782	-1.82343	0.179275	-10.1711	2.66816e-24	7.8374e-22
Cabs1	0	NA	NA	NA	NA	NA	0	NA	NA	NA	NA	NA	0	NA	NA	NA	NA	NA
Hmgcll1	4.2295	-2.29478	1.51916	-1.51056	0.1309	0.394535	4.71276	-1.9272	1.28094	-1.50452	0.132448	NA	1.28462	0.266597	2.67291	0.0997404	0.92055	NA
Ttc9b	71.27	-0.392504	0.358577	-1.09462	0.273685	0.585108	60.6689	-1.37921	0.319635	-4.31493	1.59651e-05	0.000343919	36.599	-0.999711	0.446448	-2.23925	0.0251394	0.112862
Phox2a	0.369469	-1.58419	3.99253	-0.396789	0.691523	NA	0.400147	-1.80196	3.91677	-0.460063	0.645471	NA	0	NA	NA	NA	NA	NA
Abhd8	56.7068	-0.528368	0.381217	-1.386	0.165745	0.447754	67.3417	-0.222322	0.331564	-0.670524	0.502524	0.722712	41.0201	0.290839	0.414392	0.701845	0.482776	0.691193
Ift22	64.8907	-0.583585	0.337481	-1.72924	0.0837658	0.304816	75.5774	-0.325828	0.272885	-1.19402	0.232472	0.472314	44.9793	0.241587	0.367384	0.657588	0.510803	0.714893
Fzd3	419.515	0.345056	0.145176	2.37682	0.0174625	0.110482	361.379	-0.29958	0.140733	-2.12871	0.0332779	0.139418	303.868	-0.661102	0.157652	-4.19343	2.74772e-05	0.000494871
1700008O03Rik	2.78079	0.481845	1.69124	0.284907	0.775716	NA	2.52464	-0.0278642	1.45993	-0.0190859	0.984773	NA	2.18924	-0.5148	1.74804	-0.294501	0.768375	NA
Mid1ip1	0.515737	-2.06187	3.96855	-0.519552	0.603376	NA	0.555392	-2.26973	3.44231	-0.659361	0.509664	NA	0	NA	NA	NA	NA	NA
Ap2s1	155.116	-0.539029	0.221763	-2.43065	0.0150716	0.0995811	159.391	-0.731209	0.202933	-3.6032	0.00031432	0.00402494	93.84	-0.205887	0.258879	-0.795302	0.426438	0.64525
Fgfrl1	5.7485	1.0524	1.13916	0.923841	0.355569	0.663336	4.05079	-0.0376418	1.2565	-0.0299577	0.976101	NA	4.54738	-1.10325	1.32909	-0.83008	0.406493	NA
Brme1	0	NA	NA	NA	NA	NA	0.190566	1.64367	4.08047	0.402813	0.687086	NA	0.138335	0.731256	4.08047	0.179209	0.857774	NA
Fhl2	99.8483	0.2076	0.281216	0.738224	0.460379	0.745561	90.2478	-0.315564	0.253667	-1.24401	0.213496	0.449659	71.5992	-0.539885	0.315103	-1.71336	0.0866467	0.254939
Emc10	0.70277	-0.999293	3.04639	-0.328025	0.742893	NA	1.0896	0.175982	2.30986	0.0761874	0.93927	NA	0.593332	1.14199	3.59679	0.317502	0.750862	NA
Clstn3	2.61796	-4.41741	2.03158	-2.17438	0.0296768	NA	4.56604	-0.679926	1.22741	-0.553952	0.579612	NA	1.27076	3.71129	2.63966	1.40597	0.159732	NA
Fbxw9	114.018	-0.0993617	0.285288	-0.348286	0.727625	0.894885	130.018	0.0699031	0.223409	0.312893	0.754362	0.884952	92.1061	0.150486	0.290564	0.51791	0.604521	0.781594
Spib	3.78046	0.501495	1.35019	0.371426	0.71032	NA	6.17495	1.4035	1.01961	1.37651	0.168664	NA	5.01727	0.881311	1.12083	0.786304	0.431689	NA
Fnbp4	0	NA	NA	NA	NA	NA	0	NA	NA	NA	NA	NA	0	NA	NA	NA	NA	NA
Cers4	1187.98	0.187468	0.0886968	2.11359	0.0345507	0.175502	1390.2	0.399761	0.0853792	4.68219	2.83831e-06	7.53591e-05	1076.78	0.195979	0.0961286	2.03871	0.0414787	0.159791
Scrn3	61.5507	0.231029	0.332957	0.693872	0.487762	0.76515	65.8384	0.206322	0.299179	0.689628	0.490428	0.714286	52.0173	-0.0414513	0.349521	-0.118595	0.905596	0.955149
Phax	35.3391	-0.967714	0.482802	-2.00437	0.0450301	0.207492	36.4401	-1.18195	0.406688	-2.90629	0.00365745	0.0274029	17.6162	-0.228064	0.600054	-0.380072	0.703892	0.841954
Tle1	24.6499	0.167176	0.582069	0.28721	0.773951	0.914492	27.8445	0.298237	0.527779	0.565079	0.57202	0.77179	21.4515	0.111184	0.558541	0.199061	0.842215	0.922853
1700109H08Rik	2.08231	-0.0392649	1.82287	-0.0215401	0.982815	NA	1.97783	-0.485579	1.68647	-0.287925	0.773404	NA	1.40697	-0.446658	2.19945	-0.203077	0.839075	NA
Relt	39.2806	0.542962	0.507007	1.07092	0.284207	0.596479	45.0986	0.686504	0.349402	1.9648	0.0494377	0.18018	38.6459	0.126951	0.485753	0.261349	0.793823	0.894701
Snrpb2	166.162	0.26475	0.221405	1.19577	0.231786	0.536668	138.706	-0.504885	0.213655	-2.36308	0.0181237	0.0907291	113.592	-0.786382	0.244877	-3.21133	0.00132122	0.0123672
Ubc	1.60775	-3.71345	2.38734	-1.55548	0.119832	NA	1.74048	-3.93226	2.10586	-1.8673	0.0618602	NA	0	NA	NA	NA	NA	NA
Prpf31	2.02686	-1.97452	2.04801	-0.96412	0.334986	NA	2.33655	-1.58066	1.71295	-0.922771	0.356126	NA	0.728652	0.387541	3.31665	0.116847	0.906981	NA
Sertad1	38.5118	-1.74163	0.516339	-3.37304	0.000743445	0.0106684	50.7686	-0.766095	0.388151	-1.9737	0.0484156	0.177993	20.7393	0.952714	0.646848	1.47286	0.14079	0.342559
Carhsp1	48.8964	0.178325	0.401322	0.444343	0.656794	0.861131	46.1054	-0.227296	0.387592	-0.586431	0.557586	0.762238	36.0856	-0.418272	0.449732	-0.930048	0.352346	0.582827
Elk3	23.9517	-0.967684	0.554205	-1.74607	0.0807981	0.299095	31.6471	-0.229233	0.432857	-0.529581	0.596402	0.788231	16.9584	0.720189	0.618307	1.16478	0.24411	0.473444
Herpud2	126.386	-0.205268	0.253548	-0.809583	0.41818	0.714886	137.134	-0.185381	0.20739	-0.893875	0.371389	0.616155	93.2893	0.00216951	0.273129	0.0079432	0.993662	0.997057
Rdh13	134.588	0.380221	0.230075	1.6526	0.0984127	0.335431	124.238	-0.0446403	0.215013	-0.207617	0.835528	0.928095	104.922	-0.44056	0.242708	-1.81518	0.0694959	0.220978
Adam21	18.1891	-0.22456	0.631081	-0.355834	0.721965	0.891847	23.0775	0.23857	0.497819	0.479231	0.631775	0.810119	15.798	0.451435	0.631612	0.714735	0.474773	0.684661
Nutf2	8.17713	-1.26804	0.946415	-1.33984	0.180299	0.466653	8.1844	-1.72364	0.87674	-1.96597	0.0493023	0.18006	3.28897	-0.455992	1.31659	-0.346342	0.729086	NA
Fut1	0.711203	-2.5336	3.90363	-0.649036	0.516315	NA	1.01441	-1.79689	2.82549	-0.635954	0.524806	NA	0.17347	0.731256	4.08047	0.179209	0.857774	NA
Arpc5	28.9871	-1.09719	0.504512	-2.17476	0.0296477	0.157888	28.2064	-1.63312	0.479137	-3.40846	0.000653308	0.00717124	12.3814	-0.553253	0.708021	-0.781408	0.434563	0.651659
Rnf151	0	NA	NA	NA	NA	NA	0	NA	NA	NA	NA	NA	0	NA	NA	NA	NA	NA
Elavl2	0.601664	-2.29033	3.4255	-0.668612	0.503743	NA	2.43808	1.48062	1.50728	0.982317	0.325943	NA	1.30589	3.74784	2.43181	1.54117	0.123275	NA
Pou2f2	2.87342	-1.77557	1.74717	-1.01626	0.309505	NA	4.67303	-0.103556	1.17686	-0.0879934	0.929882	NA	2.14697	1.6623	1.74906	0.950394	0.341912	NA
Mgst1	3.49681	0.29524	1.50618	0.196019	0.844595	NA	2.25849	-1.4977	1.64066	-0.912862	0.361315	NA	1.96184	-1.82583	1.98706	-0.918857	0.35817	NA
Nfib	5.02937	-1.86525	1.2777	-1.45985	0.14433	0.415547	6.24956	-1.0886	0.961415	-1.13229	0.257513	NA	2.28427	0.753595	1.66575	0.452405	0.650977	NA
Htr3b	0.109164	-0.0654919	4.08047	-0.0160501	0.987194	NA	0.498889	1.477	3.65449	0.40416	0.686095	NA	0.27667	1.52094	4.04809	0.375718	0.707127	NA
Rab25	1.21439	2.13916	2.94384	0.726658	0.467435	NA	0.624784	0.716963	3.34856	0.214111	0.830461	NA	1.07584	-1.43076	2.88322	-0.496238	0.619726	NA
Ubqln4	178.348	-0.0242038	0.224315	-0.107901	0.914074	0.971733	195.128	0.0117817	0.188399	0.0625359	0.950136	0.979481	141.472	0.0200304	0.224327	0.0892912	0.92885	0.966045
Rbfox1	93.2556	-1.80762	0.303928	-5.94751	2.72246e-09	2.38792e-07	134.531	-0.486384	0.214291	-2.26974	0.0232237	0.108313	57.1708	1.30831	0.345225	3.78973	0.000150809	0.00210541
Rps18	147.904	0.211208	0.2369	0.891549	0.372635	0.677436	121.401	-0.644063	0.241481	-2.66713	0.00765018	0.0482814	97.3622	-0.870261	0.261292	-3.33061	0.000866549	0.00888663
Rpl10	6.25258	-1.07901	1.09023	-0.989709	0.322316	0.632648	5.26337	-2.84344	1.27039	-2.23824	0.0252053	NA	2.09015	-1.75255	1.779	-0.985135	0.324558	NA
Rps15a	10.6999	-0.174737	0.81032	-0.215639	0.829269	0.936099	9.6592	-0.786052	0.758188	-1.03675	0.299852	0.546811	6.58638	-0.629605	0.960899	-0.655224	0.512323	NA
Ncaph2	1.9087	-1.87819	2.31175	-0.812457	0.41653	NA	3.9591	0.481831	1.30424	0.369435	0.711804	NA	1.99732	2.34212	1.95914	1.19548	0.231899	NA
Hipk1	361.993	0.445117	0.145925	3.05031	0.00228609	0.0250016	311.931	-0.179435	0.143169	-1.25331	0.210094	0.445816	271.944	-0.640305	0.158349	-4.04363	5.26306e-05	0.000869916
Gprc5b	47.7854	-1.44077	0.427583	-3.36957	0.000752862	0.0107613	57.9444	-0.891634	0.334778	-2.66336	0.00773655	0.0486723	25.0324	0.530933	0.503514	1.05446	0.291675	0.52608
Man1a2	771.842	-0.257801	0.128561	-2.00529	0.0449325	0.207136	836.049	-0.247074	0.10053	-2.45772	0.0139823	0.0751947	557.041	-0.00604381	0.127441	-0.0474242	0.962175	0.982889
Ceacam5	0	NA	NA	NA	NA	NA	0	NA	NA	NA	NA	NA	0	NA	NA	NA	NA	NA
Tppp2	0	NA	NA	NA	NA	NA	0	NA	NA	NA	NA	NA	0	NA	NA	NA	NA	NA
Acyp1	35.6477	-0.674429	0.453642	-1.4867	0.137094	0.40533	34.8427	-1.08397	0.411034	-2.63719	0.00835967	0.0514924	19.0169	-0.425503	0.56111	-0.758324	0.448257	0.663884
Cldn13	0	NA	NA	NA	NA	NA	0	NA	NA	NA	NA	NA	0	NA	NA	NA	NA	NA
Cd163	0.264802	-1.08941	4.02707	-0.270521	0.78676	NA	0.284255	-1.29589	4.02771	-0.321744	0.747647	NA	0	NA	NA	NA	NA	NA
Hdac5	7.43695	-1.41131	1.1568	-1.22001	0.222462	0.525289	20.4315	1.31178	0.543109	2.41531	0.0157216	0.0820496	12.2317	2.71904	0.910978	2.98475	0.00283809	0.0222874
Rala	195.769	0.371988	0.200726	1.85322	0.0638515	0.259471	164.675	-0.339017	0.190629	-1.77841	0.0753369	0.237719	140.557	-0.727895	0.225562	-3.22702	0.00125086	0.0118932
Clec3a	0	NA	NA	NA	NA	NA	0	NA	NA	NA	NA	NA	0	NA	NA	NA	NA	NA
Vdac3	399.781	-0.241285	0.170777	-1.41286	0.157696	0.435821	354.477	-0.963229	0.1336	-7.20981	5.60305e-13	6.25687e-11	232.622	-0.736508	0.195571	-3.76593	0.000165928	0.00227198
Slc1a7	0	NA	NA	NA	NA	NA	0	NA	NA	NA	NA	NA	0	NA	NA	NA	NA	NA
Vps72	41.7372	-0.476277	0.415483	-1.14632	0.251662	0.560206	52.3925	-0.003171	0.331702	-0.00955978	0.992373	0.996117	32.8527	0.45739	0.42969	1.06446	0.287118	0.521599
Gabpa	134.728	0.0975402	0.339412	0.28738	0.773821	0.914463	131.31	-0.206788	0.247935	-0.834044	0.404256	0.646053	99.457	-0.321519	0.344748	-0.932621	0.351015	0.581663
Bmp7	24.244	0.173423	0.575027	0.30159	0.762964	0.91018	19.3885	-0.779631	0.596343	-1.30735	0.191092	0.423111	15.3511	-0.973777	0.672623	-1.44773	0.147692	0.352161
Dynll1	585.693	-0.189192	0.121272	-1.56006	0.118745	0.372851	570.418	-0.528661	0.116143	-4.5518	5.3188e-06	0.000131988	387.054	-0.355772	0.136918	-2.59843	0.0093651	0.0556415
Pdcl	59.6677	0.818188	0.352789	2.3192	0.0203841	0.122835	52.6176	0.32914	0.335754	0.980303	0.326937	0.574611	51.5248	-0.505806	0.350432	-1.44338	0.148913	0.353835
Tmem184b	0	NA	NA	NA	NA	NA	0	NA	NA	NA	NA	NA	0	NA	NA	NA	NA	NA
Krtap13-23	0	NA	NA	NA	NA	NA	0	NA	NA	NA	NA	NA	0	NA	NA	NA	NA	NA
Rsph14	0.249017	1.85806	4.08047	0.455354	0.648854	NA	0	NA	NA	NA	NA	NA	0.197649	-1.1923	4.08047	-0.292196	0.770137	NA
Nf2	61.0672	-0.268879	0.33937	-0.792289	0.428192	0.721491	80.0087	0.285477	0.263231	1.08451	0.278138	0.523663	53.9148	0.538434	0.333477	1.61461	0.106396	0.290244
Cabp7	49.2133	-0.653382	0.457797	-1.42723	0.153514	0.43022	54.0218	-0.58255	0.335675	-1.73546	0.0826598	0.251932	30.9808	0.0524551	0.50598	0.10367	0.917431	0.960591
Zmat5	46.1408	-0.356933	0.437598	-0.815664	0.414692	0.712008	38.9415	-1.37305	0.407664	-3.36809	0.000756913	0.00802144	23.9309	-1.0281	0.562018	-1.82931	0.0673537	0.217183
Ewsr1	165.049	-0.752454	0.232675	-3.23392	0.00122102	0.0154262	197.463	-0.389372	0.185753	-2.09618	0.0360662	0.147435	110.927	0.348095	0.254228	1.36923	0.170928	0.384222
Ap1b1	1.10353	-3.16359	2.69365	-1.17446	0.24021	NA	1.67177	-1.39507	1.97267	-0.707203	0.47944	NA	0.34694	1.80554	4.02318	0.448784	0.653587	NA
Derl3	0	NA	NA	NA	NA	NA	0	NA	NA	NA	NA	NA	0	NA	NA	NA	NA	NA
Gstt4	0	NA	NA	NA	NA	NA	0.38927	2.46122	4.04548	0.608388	0.54293	NA	0.28525	1.55898	4.04448	0.38546	0.699897	NA
Tbx1	0.224138	1.85806	4.08047	0.455354	0.648854	NA	0	NA	NA	NA	NA	NA	0.178327	-1.1923	4.08047	-0.292196	0.770137	NA
Gnat2	0.355602	-1.53433	3.99551	-0.384013	0.700969	NA	0.387028	-1.75863	3.9949	-0.440218	0.65978	NA	0	NA	NA	NA	NA	NA
Bcl2l13	76.9551	-0.811143	0.390727	-2.07598	0.0378954	0.186333	101.246	-0.138015	0.255108	-0.541006	0.588504	0.782696	57.0155	0.657117	0.421157	1.56027	0.118697	0.308741
2610028H24Rik	0	NA	NA	NA	NA	NA	0	NA	NA	NA	NA	NA	0	NA	NA	NA	NA	NA
Spatc1l	0	NA	NA	NA	NA	NA	0.480716	2.72681	4.01446	0.679248	0.496981	NA	0.34694	1.80554	4.02318	0.448784	0.653587	NA
Dqx1	8.64592	-0.17409	0.910425	-0.191219	0.848354	0.945127	17.0022	1.26227	0.57839	2.18239	0.0290811	0.127498	11.9427	1.42075	0.766879	1.85264	0.0639339	0.210615
Ccl8	22.2525	6.49971	1.21692	5.3411	9.23854e-08	5.45734e-06	5.90254	4.39187	1.4094	3.11612	0.00183248	NA	21.5439	-2.1208	0.694944	-3.05176	0.00227504	0.0187806
Lnpk	3.36462	-3.72772	1.79557	-2.07607	0.0378879	NA	4.97401	-1.11277	1.1513	-0.966529	0.333779	NA	1.28924	2.58504	2.5013	1.03348	0.301378	NA
Prr29	0	NA	NA	NA	NA	NA	0	NA	NA	NA	NA	NA	0	NA	NA	NA	NA	NA
Mymk	0.593811	3.18542	4.00464	0.795433	0.426361	NA	0	NA	NA	NA	NA	NA	0.47047	-2.51706	4.00482	-0.628509	0.529671	NA
Fam163b	105.841	-0.642269	0.392549	-1.63615	0.101808	0.342257	103.932	-1.04004	0.260505	-3.9924	6.54078e-05	0.00110865	57.3637	-0.409925	0.449065	-0.912839	0.361327	0.590647
Trpm5	0.109164	-0.0654919	4.08047	-0.0160501	0.987194	NA	0.117757	-0.279885	4.08047	-0.0685914	0.945315	NA	0	NA	NA	NA	NA	NA
Ascl2	4.56056	-0.905985	1.35335	-0.669439	0.503215	0.774995	4.02067	-1.96608	1.24765	-1.57582	0.115066	NA	1.86038	-1.0862	1.89766	-0.572391	0.567057	NA
Rarres2	0.422075	2.68657	4.04434	0.66428	0.506511	NA	0.240358	1.64367	4.08047	0.402813	0.687086	NA	0.508621	-1.06251	3.52772	-0.301187	0.763272	NA
Pttg1ip	386.268	-0.0657927	0.144623	-0.454925	0.649163	0.859431	403.457	-0.167821	0.129598	-1.29493	0.195344	0.428588	288.009	-0.117767	0.153282	-0.768303	0.442307	0.658153
Trpm2	91.3466	0.341418	0.327521	1.04243	0.297212	0.608689	111.514	0.6465	0.237492	2.7222	0.00648497	0.0427648	90.1195	0.290003	0.325156	0.891889	0.372452	0.601731
Ube2g2	55.984	-0.122245	0.393605	-0.310578	0.756121	0.907226	58.8755	-0.211247	0.330441	-0.639288	0.522636	0.736911	41.1204	-0.102676	0.404796	-0.253649	0.799767	0.898554
Mpo	0	NA	NA	NA	NA	NA	0	NA	NA	NA	NA	NA	0	NA	NA	NA	NA	NA
Lpo	3.84688	0.412979	1.55191	0.26611	0.790155	NA	4.98832	0.877051	1.09166	0.80341	0.421738	NA	4.1126	0.456058	1.37614	0.331403	0.74034	NA
Met	14.7385	0.466239	0.865558	0.538657	0.590124	0.824936	12.2568	-0.288953	0.792898	-0.364427	0.715539	0.861563	10.8138	-0.768719	0.947864	-0.811001	0.417365	0.637493
Slc16a12	6.03964	-1.18783	1.1239	-1.05689	0.290562	0.602045	9.47445	0.157248	0.787448	0.199693	0.841721	0.931178	5.10406	1.32377	1.16643	1.1349	0.256418	NA
Syn2	200.265	0.325253	0.225568	1.44193	0.149323	0.423671	185.775	-0.1035	0.185188	-0.558893	0.576235	0.774655	153.567	-0.4438	0.239832	-1.85046	0.064247	0.211251
Elk1	37.8544	-0.246406	0.520543	-0.473364	0.635954	0.851538	43.2822	-0.066586	0.369462	-0.180224	0.856977	0.938077	29.1784	0.165679	0.556018	0.297974	0.765723	0.880075
Nav1	843.871	-0.190595	0.109569	-1.7395	0.081947	0.300808	1089.98	0.312922	0.0975126	3.20904	0.0013318	0.0123934	752.128	0.487673	0.107119	4.55263	5.2979e-06	0.000117133
Tnpo1	1.14299	-3.22176	2.68733	-1.19887	0.230578	NA	1.42626	-2.47878	2.15679	-1.14929	0.250436	NA	0.138335	0.731256	4.08047	0.179209	0.857774	NA
Myod1	1.06681	-3.11851	3.34988	-0.930933	0.351888	NA	1.16108	-3.34343	2.88554	-1.15869	0.246584	NA	0	NA	NA	NA	NA	NA
Otog	0	NA	NA	NA	NA	NA	0	NA	NA	NA	NA	NA	0	NA	NA	NA	NA	NA
Rnmt	257.279	-0.104421	0.212664	-0.491015	0.623416	0.845584	262.976	-0.26892	0.15617	-1.72197	0.0850744	0.256609	185.362	-0.18046	0.222864	-0.809729	0.418096	0.638392
Kcnq1	0.857471	-2.80052	3.2762	-0.854807	0.392658	NA	0.929303	-3.01853	2.82042	-1.07024	0.28451	NA	0	NA	NA	NA	NA	NA
Srp14	452.811	-0.0277969	0.135003	-0.205898	0.836871	0.939223	382.768	-0.858515	0.140428	-6.11355	9.74369e-10	6.40595e-08	276.759	-0.846979	0.160148	-5.28872	1.23175e-07	4.16638e-06
6330409D20Rik	4.05012	0.866112	1.29245	0.670135	0.502772	NA	2.90221	-0.246911	1.37003	-0.180224	0.856977	NA	3.04807	-1.12821	1.46332	-0.770993	0.440711	NA
Cdk9	3.13494	0.0309249	1.52415	0.0202899	0.983812	NA	2.53738	-0.979213	1.46129	-0.670104	0.502792	NA	1.88897	-1.01818	1.84213	-0.552717	0.580458	NA
Tor2a	85.8937	-0.738931	0.290361	-2.54487	0.0109318	0.0788916	103.457	-0.353439	0.236173	-1.49653	0.134516	0.342768	58.56	0.369189	0.325827	1.13308	0.25718	0.487452
Fpgs	58.3581	-0.294662	0.377094	-0.781402	0.434566	0.726591	73.1626	0.155723	0.289284	0.538304	0.590367	0.78387	48.8846	0.433809	0.378055	1.14748	0.251184	0.481413
Mrtfb	672.218	0.411381	0.113999	3.60864	0.000307803	0.00522956	625.655	0.0097705	0.108065	0.0904128	0.927959	0.971512	532.653	-0.417571	0.112912	-3.6982	0.000217134	0.00284977
Cbx5	404.499	0.166146	0.182305	0.911362	0.362105	0.668866	401.712	-0.0675302	0.166982	-0.404415	0.685907	0.844429	312.248	-0.250359	0.148914	-1.68123	0.0927174	0.2669
Odam	0	NA	NA	NA	NA	NA	0	NA	NA	NA	NA	NA	0	NA	NA	NA	NA	NA
Apobec3	0	NA	NA	NA	NA	NA	0.194635	1.64367	4.08047	0.402813	0.687086	NA	0.142625	0.731256	4.08047	0.179209	0.857774	NA
St6galnac1	0	NA	NA	NA	NA	NA	0	NA	NA	NA	NA	NA	0	NA	NA	NA	NA	NA
Taf7l	3.48843	0.817825	1.87638	0.435852	0.662944	NA	3.30766	0.548041	1.44228	0.379982	0.703959	NA	3.2059	-0.281962	1.68705	-0.167133	0.867265	NA
Sardh	4.85238	0.617739	1.34236	0.460188	0.645381	0.857234	4.91125	0.429854	1.09194	0.39366	0.693832	NA	4.37088	-0.204132	1.32604	-0.153941	0.877656	NA
Vav2	41.8472	0.353674	0.49202	0.718821	0.472251	0.755002	46.1641	0.394833	0.383218	1.03031	0.302864	0.549863	37.6586	0.0269503	0.463118	0.0581931	0.953595	0.978499
Tex15	22.6437	1.11617	0.622069	1.79429	0.072767	0.279837	23.9818	1.07286	0.550459	1.94902	0.0512931	0.184813	24.0937	-0.0613556	0.569958	-0.107649	0.914274	0.959448
Ppp2cb	80.1467	-0.0149072	0.334454	-0.0445717	0.964449	0.989374	68.8716	-0.781322	0.334383	-2.33661	0.0194596	0.0954984	50.0474	-0.779822	0.384163	-2.02992	0.0423644	0.162012
G0s2	104.421	-0.706049	0.285363	-2.47421	0.0133531	0.0912645	98.9192	-1.26464	0.25517	-4.95609	7.19242e-07	2.34906e-05	52.6543	-0.576014	0.359722	-1.60128	0.109316	0.29532
Dmap1	99.3171	-0.546038	0.309633	-1.7635	0.0778155	0.291947	103.699	-0.669714	0.258414	-2.59163	0.00955224	0.0564035	61.1913	-0.139069	0.335419	-0.414613	0.678425	0.827065
Pla2g12b	0	NA	NA	NA	NA	NA	0	NA	NA	NA	NA	NA	0	NA	NA	NA	NA	NA
Mcu	81.1303	0.894189	0.328382	2.72302	0.0064689	0.0549366	69.8718	0.358651	0.299922	1.19581	0.231769	0.471771	70.3809	-0.552909	0.346536	-1.59553	0.110593	0.296672
Oit3	2.38614	-4.28307	2.27873	-1.87959	0.0601643	NA	2.58542	-4.50312	2.01867	-2.23074	0.0256986	NA	0	NA	NA	NA	NA	NA
Tex11	0.237068	-0.950019	4.03907	-0.235208	0.814048	NA	0.258019	-1.17388	4.0382	-0.290693	0.771286	NA	0	NA	NA	NA	NA	NA
Bcr	61.9001	-0.861288	0.377236	-2.28315	0.0224215	0.130625	84.6411	-0.0638586	0.297146	-0.214907	0.82984	0.926011	47.5527	0.783834	0.398947	1.96476	0.0494424	0.179164
Fxyd5	15.0269	0.230426	0.716245	0.321714	0.74767	0.903407	20.4692	0.811991	0.582266	1.39454	0.163155	0.385077	15.8771	0.559343	0.630648	0.886933	0.375115	0.603599
Kcnd1	59.163	-0.487581	0.364584	-1.33736	0.181104	0.46825	70.5331	-0.155349	0.360455	-0.43098	0.666483	0.832344	43.6876	0.314847	0.430019	0.73217	0.464065	0.675934
Tfcp2	1.17224	0.07001	2.49485	0.0280618	0.977613	NA	1.44053	0.379441	1.83818	0.206422	0.836462	NA	1.06324	0.295098	2.44006	0.120939	0.903739	NA
Pou6f2	143.382	-0.000871758	0.234725	-0.00371395	0.997037	0.999654	135.886	-0.410703	0.221675	-1.85273	0.0639215	0.213811	99.2902	-0.426463	0.251527	-1.69549	0.0899818	0.26139
Pou6f1	1.11038	-3.18165	2.97667	-1.06886	0.285131	NA	1.20008	-3.39921	2.58197	-1.31652	0.188	NA	0	NA	NA	NA	NA	NA
Ubp1	0.109164	-0.0654919	4.08047	-0.0160501	0.987194	NA	0.789039	2.25105	2.84765	0.790493	0.42924	NA	0.485275	2.30369	3.84297	0.599454	0.54887	NA
Nuak2	0	NA	NA	NA	NA	NA	0	NA	NA	NA	NA	NA	0	NA	NA	NA	NA	NA
Cilk1	161.031	0.321641	0.237478	1.3544	0.175608	0.460136	190.447	0.549612	0.19277	2.85113	0.00435642	0.031347	153.48	0.213531	0.233343	0.915095	0.360142	0.589579
Sdhb	477.291	-0.337542	0.190737	-1.76967	0.0767817	0.289071	468.422	-0.665824	0.149282	-4.46018	8.18921e-06	0.000194632	299.011	-0.346266	0.208758	-1.65869	0.0971776	0.274595
Cox4i2	0.118534	-0.0654919	4.08047	-0.0160501	0.987194	NA	0.129009	-0.279885	4.08047	-0.0685914	0.945315	NA	0	NA	NA	NA	NA	NA
Snap47	221.929	0.207624	0.235278	0.882465	0.377525	0.681917	182.614	-0.64198	0.206468	-3.10934	0.00187503	0.0163187	146.536	-0.864858	0.249191	-3.47066	0.000519172	0.00582275
Wnt3a	0.662005	-2.4216	3.95501	-0.612287	0.540348	NA	0.710638	-2.62491	3.44021	-0.763007	0.445459	NA	0	NA	NA	NA	NA	NA
Kdsr	600.464	0.549014	0.124906	4.3954	1.10567e-05	0.00032436	573.605	0.237274	0.108213	2.19266	0.0283316	0.125043	508.657	-0.328351	0.125582	-2.61463	0.00893229	0.0534421
Vps4b	402.716	0.829359	0.158691	5.22626	1.7297e-07	9.30367e-06	290.968	-0.223638	0.151003	-1.48102	0.138602	0.349099	302.034	-1.06904	0.173486	-6.16207	7.17986e-10	3.61837e-08
Rps25	45.0167	-0.140621	0.409663	-0.343261	0.731402	0.896926	41.4089	-0.681564	0.375581	-1.81469	0.069571	0.225908	28.5782	-0.556932	0.470422	-1.1839	0.236454	0.464651
Nxf2	0	NA	NA	NA	NA	NA	0	NA	NA	NA	NA	NA	0	NA	NA	NA	NA	NA
Tafazzin	4.35411	0.165552	1.25516	0.131897	0.895066	0.964485	6.13607	0.835818	0.947612	0.882025	0.377763	NA	4.68673	0.652926	1.18032	0.553179	0.580141	NA
Kif19a	0.241565	-0.972072	4.03709	-0.240785	0.809722	NA	1.03842	1.60394	2.582	0.6212	0.534468	NA	0.570501	2.55389	3.9571	0.645394	0.518672	NA
Aldh3a2	115.362	-0.0941115	0.273549	-0.344039	0.730817	0.896633	140.761	0.252676	0.251602	1.00427	0.315249	0.56286	99.9426	0.32989	0.273494	1.20621	0.227737	0.453893
Zmynd10	3.48238	-0.327541	1.34599	-0.243345	0.807738	NA	9.54256	1.83556	0.784817	2.33884	0.0193438	0.0951652	6.62758	2.13906	1.0173	2.10269	0.035493	NA
Tmem115	34.8265	-0.550351	0.506922	-1.08567	0.277624	0.588656	36.7359	-0.619544	0.433178	-1.43023	0.152651	0.370102	21.7402	-0.0888953	0.553103	-0.160721	0.872313	0.937678
Hyal2	0.490582	-0.00995363	3.81686	-0.0026078	0.997919	NA	0.931167	1.34655	2.5048	0.53759	0.59086	NA	0.682924	1.33624	3.14323	0.425116	0.670752	NA
Ifrd2	5.04529	-1.93983	1.38561	-1.39998	0.161518	0.441706	6.19003	-1.25561	1.08654	-1.15561	0.247843	NA	2.1252	0.682204	1.7571	0.388255	0.697828	NA
Hyal1	75.8728	-0.577772	0.338743	-1.70563	0.0880766	0.314225	115.546	0.436562	0.247551	1.76352	0.0778125	0.242209	72.3767	0.997304	0.303208	3.28917	0.00100482	0.00995696
Tusc2	110.961	-0.679213	0.326286	-2.08165	0.0373747	0.184767	111.524	-0.956436	0.238816	-4.00491	6.20411e-05	0.00106706	61.4415	-0.298449	0.385532	-0.774123	0.438858	0.654995
Nprl2	182.7	-1.20909	0.235758	-5.12852	2.92035e-07	1.46583e-05	207.055	-0.997741	0.20031	-4.98098	6.32635e-07	2.08413e-05	94.1049	0.196739	0.267065	0.736669	0.461323	0.674725
Slc38a3	0.554475	1.72718	3.6482	0.473432	0.635905	NA	1.43897	3.20968	2.17423	1.47624	0.13988	NA	1.27486	1.44738	2.18174	0.663405	0.507071	NA
Cacna2d2	0	NA	NA	NA	NA	NA	0	NA	NA	NA	NA	NA	0	NA	NA	NA	NA	NA
Rassf1	4.57108	-2.04737	1.38962	-1.47333	0.140662	0.410291	4.58912	-2.67446	1.30308	-2.05241	0.0401294	NA	1.16337	-0.642493	2.21524	-0.290032	0.771791	NA
Epn3	9.8025	-1.83429	0.967939	-1.89504	0.0580867	0.245031	11.396	-1.41925	0.770335	-1.84238	0.0654194	0.217022	3.92993	0.41017	1.33822	0.306504	0.759221	NA
Rnf112	0.544169	-0.538483	3.63919	-0.147968	0.882368	NA	0.375776	-1.71977	3.99728	-0.430235	0.667025	NA	0.156823	-1.1923	4.08047	-0.292196	0.770137	NA
Slc3a2	57.0333	-1.19596	0.359569	-3.32608	0.000880755	0.0121013	72.1267	-0.548589	0.283646	-1.93406	0.0531052	0.189455	35.0216	0.630009	0.415425	1.51654	0.129382	0.324275
Nxf1	38.5382	-0.0975579	0.43537	-0.224081	0.822694	0.933832	39.7368	-0.244059	0.376678	-0.647925	0.517033	0.732138	28.0684	-0.160973	0.481212	-0.334515	0.737991	0.863218
Stx5a	15.8958	-1.90637	0.715593	-2.66404	0.00772082	0.0621639	26.6719	-0.0577774	0.477098	-0.121102	0.90361	0.960893	12.1814	1.83553	0.762156	2.40833	0.0160256	0.0821728
Slc47a1	28.2363	0.581842	0.57106	1.01888	0.30826	0.618668	44.1725	1.388	0.443697	3.12827	0.00175836	0.0155167	36.6255	0.78893	0.560427	1.40773	0.15921	0.368445
Cimap3	2.02238	3.86622	2.31246	1.6719	0.0945431	NA	1.25247	2.98096	2.41919	1.23221	0.21787	NA	2.3052	-0.905693	1.82762	-0.49556	0.620205	NA
Tnfrsf13b	7.2724	0.662071	1.16945	0.566137	0.571301	0.815527	5.42059	-0.364551	1.04098	-0.350201	0.726188	NA	5.22265	-1.04276	1.32045	-0.789704	0.429701	NA
Spire2	0.903569	-2.87135	3.24826	-0.883966	0.376715	NA	1.98942	0.0923356	1.88629	0.0489508	0.960958	NA	0.743971	2.93209	3.24995	0.902196	0.366953	NA
Prox1	122.949	-0.126635	0.280044	-0.452198	0.651126	0.859901	139.839	0.0279928	0.222239	0.125958	0.899765	0.959262	97.9332	0.136669	0.274139	0.498539	0.618104	0.790294
Raver1	15.2956	-0.150939	0.740058	-0.203956	0.838388	0.939919	20.7676	0.461828	0.569823	0.810476	0.417667	0.657338	14.541	0.600457	0.656312	0.914896	0.360246	0.589672
Bltp2	494.722	-0.36151	0.15495	-2.33308	0.019644	0.119776	600.551	-0.00366982	0.111816	-0.0328202	0.973818	0.989984	389.516	0.341008	0.152468	2.23658	0.0253136	0.113397
AI597479	120.124	-0.0595181	0.277577	-0.21442	0.830219	0.93622	118.705	-0.320963	0.235373	-1.36364	0.172681	0.398497	85.027	-0.280754	0.304741	-0.92129	0.356899	0.586918
Tmem86a	28.6302	-0.341562	0.517523	-0.659994	0.509258	0.779026	30.6892	-0.382239	0.462463	-0.826528	0.408504	0.649221	19.7258	-0.0535076	0.565455	-0.0946276	0.924611	0.964318
Optc	0.355602	-1.53433	3.99551	-0.384013	0.700969	NA	0.581663	-0.797021	3.43536	-0.232005	0.816534	NA	0.142625	0.731256	4.08047	0.179209	0.857774	NA
Tex14	4.75606	-1.86643	1.45121	-1.28612	0.198401	0.491389	6.04594	-1.01783	1.0128	-1.00497	0.314912	NA	2.21976	0.839229	1.8314	0.458244	0.646777	NA
Ifi35	11.4098	-0.0633264	1.02503	-0.06178	0.950738	0.985642	11.5386	-0.24691	0.830427	-0.297329	0.766216	0.892166	8.25805	-0.19792	0.970895	-0.203854	0.838468	NA
Rdm1	20.2897	0.177353	0.717199	0.247286	0.804687	0.926321	16.3258	-0.78022	0.661309	-1.17981	0.238075	0.478512	12.9457	-0.970997	0.813929	-1.19298	0.232879	0.460347
Nedd8	620.258	0.346963	0.136126	2.54885	0.010808	0.0785036	430.717	-1.11487	0.145135	-7.68156	1.5716e-14	2.13041e-12	374.547	-1.47836	0.160876	-9.18944	3.94895e-20	7.73304e-18
Gosr1	112.892	-0.100955	0.313205	-0.322329	0.747204	0.90304	119.483	-0.16505	0.227423	-0.725737	0.468	0.698596	84.0051	-0.0815359	0.3216	-0.253532	0.799857	0.898554
Mrpl52	24.8567	0.668256	0.523712	1.276	0.201956	0.496872	17.2477	-0.583101	0.566488	-1.02933	0.303326	0.55046	17.1221	-1.26754	0.605228	-2.09433	0.036231	0.145218
Spaca7	0	NA	NA	NA	NA	NA	0	NA	NA	NA	NA	NA	0	NA	NA	NA	NA	NA
Kansl3	0	NA	NA	NA	NA	NA	0	NA	NA	NA	NA	NA	0	NA	NA	NA	NA	NA
Eya4	34.1876	1.19994	0.50384	2.38158	0.0172383	0.109863	33.0324	0.96146	0.461721	2.08234	0.0373115	0.150785	34.8431	-0.254781	0.414848	-0.614155	0.539113	0.737351
Ebf3	0	NA	NA	NA	NA	NA	0	NA	NA	NA	NA	NA	0	NA	NA	NA	NA	NA
Uckl1os	4.33366	-0.855438	1.33072	-0.642836	0.52033	0.787472	5.56119	-0.217581	1.01778	-0.21378	0.830719	NA	3.07089	0.611362	1.4961	0.408638	0.682805	NA
Myt1	11.7366	1.21696	0.781017	1.55817	0.119193	0.373583	6.7337	-0.382303	0.918559	-0.416199	0.677264	NA	8.63919	-1.6189	0.888487	-1.82208	0.0684425	NA
Faf1	233.256	0.345581	0.205313	1.68319	0.0923383	0.323314	231.936	0.117835	0.184715	0.637929	0.52352	0.737815	191.436	-0.242727	0.193288	-1.25578	0.209196	0.432534
Gm266	13.1068	0.237385	0.737942	0.321685	0.747692	0.903407	11.0441	-0.519786	0.719895	-0.72203	0.470276	0.700136	8.92376	-0.771399	0.823305	-0.936953	0.348783	NA
Tsacc	1.89185	-1.6974	1.98721	-0.854162	0.393015	NA	1.98837	-1.88505	1.79034	-1.0529	0.292386	NA	0.666277	-0.195462	2.96724	-0.0658732	0.947479	NA
Mettl16	91.7404	-0.0610069	0.33565	-0.181757	0.855773	0.94839	116.654	0.383403	0.27304	1.4042	0.160259	0.381409	83.8175	0.431355	0.284636	1.51546	0.129655	0.324584
Dazl	0.737956	0.847831	3.27293	0.259044	0.795602	NA	0.284255	-1.29589	4.02771	-0.321744	0.747647	NA	0.375976	-2.16551	4.03143	-0.537157	0.591159	NA
Apol7a	0	NA	NA	NA	NA	NA	0	NA	NA	NA	NA	NA	0	NA	NA	NA	NA	NA
Pigyl	45.7336	-0.445531	0.449858	-0.990381	0.321988	0.632217	41.7837	-1.10646	0.39755	-2.78319	0.0053827	0.0370399	25.0246	-0.675767	0.526905	-1.28252	0.199659	0.421159
Rbm25	3123.66	-0.147155	0.0709534	-2.07397	0.0380824	0.186988	3236.61	-0.274501	0.0676068	-4.06026	4.90189e-05	0.00088209	2241.39	-0.143566	0.0790578	-1.81596	0.069377	0.220821
Psen2	0.601664	-2.29033	3.4255	-0.668612	0.503743	NA	1.36985	0.0957621	2.11698	0.0452353	0.96392	NA	0.52041	2.39812	3.98437	0.601882	0.547253	NA
Acaa1b	2.32972	-4.24224	2.30649	-1.83926	0.0658763	NA	6.33805	0.610747	1.14449	0.533643	0.593589	NA	2.7754	4.82611	1.93861	2.48947	0.0127935	NA
Plcd1	0.109164	-0.0654919	4.08047	-0.0160501	0.987194	NA	0.117757	-0.279885	4.08047	-0.0685914	0.945315	NA	0	NA	NA	NA	NA	NA
Fads1	2.41125	-2.13862	1.92941	-1.10843	0.267676	NA	3.66893	-0.431204	1.31177	-0.328721	0.742367	NA	1.48908	1.68094	2.34869	0.715692	0.474181	NA
Lmbr1_ENSMUSG00000010721.16	1.60227	-1.29337	2.26852	-0.57014	0.568583	NA	2.57328	0.10057	1.64397	0.0611755	0.951219	NA	1.35511	1.3939	2.28702	0.609485	0.542203	NA
Tnfrsf22	0.803877	0.33116	3.41837	0.0968768	0.922824	NA	1.00852	0.680403	2.56432	0.265334	0.790752	NA	0.806794	0.337331	2.94043	0.114722	0.908666	NA
Cars1	4.91749	-0.193207	1.24076	-0.155717	0.876256	0.956611	4.28259	-0.995695	1.25359	-0.794277	0.427034	NA	2.84751	-0.81388	1.57233	-0.517628	0.604718	NA
Phlda2	0	NA	NA	NA	NA	NA	0	NA	NA	NA	NA	NA	0	NA	NA	NA	NA	NA
Asz1	0.224138	1.85806	4.08047	0.455354	0.648854	NA	0	NA	NA	NA	NA	NA	0.178327	-1.1923	4.08047	-0.292196	0.770137	NA
Wnt2	11.8325	-0.500655	0.98908	-0.506183	0.612728	0.83947	12.0817	-0.693407	0.731829	-0.947499	0.343385	0.58933	7.26015	-0.210104	1.08152	-0.194267	0.845967	NA
Gabra1	14.2019	-2.63299	0.837657	-3.14328	0.00167066	0.0196928	17.5699	-1.61448	0.616081	-2.62056	0.00877843	0.0531995	4.70985	1.012	1.1409	0.887019	0.375069	NA
Grid2ip	0	NA	NA	NA	NA	NA	0.190566	1.64367	4.08047	0.402813	0.687086	NA	0.138335	0.731256	4.08047	0.179209	0.857774	NA
Kdelr3	4.6625	-1.49791	1.53973	-0.972843	0.330631	0.640499	5.27482	-1.24827	1.23421	-1.01139	0.311829	NA	2.14084	0.232472	2.05031	0.113384	0.909726	NA
Cfap97d1	0.132401	-0.0654919	4.08047	-0.0160501	0.987194	NA	0.142128	-0.279885	4.08047	-0.0685914	0.945315	NA	0	NA	NA	NA	NA	NA
Apip	106.668	-0.41083	0.323563	-1.26971	0.204189	0.499458	98.0318	-1.02103	0.248172	-4.11419	3.88543e-05	0.000723137	59.8681	-0.628851	0.380538	-1.65253	0.0984266	0.276414
Pdhx	252.596	0.597791	0.207334	2.88322	0.00393629	0.0376026	220.262	0.0402221	0.181411	0.221718	0.824534	0.923727	202.026	-0.572023	0.194934	-2.93445	0.00334143	0.0255252
Vac14	68.6098	-0.158433	0.381371	-0.415429	0.677828	0.871729	94.167	0.499166	0.276919	1.80257	0.0714556	0.229408	65.9013	0.640719	0.371185	1.72614	0.0843217	0.251153
Mcoln2	0	NA	NA	NA	NA	NA	0	NA	NA	NA	NA	NA	0	NA	NA	NA	NA	NA
Slc5a1	2.81108	-4.51748	1.93934	-2.32938	0.0198388	NA	3.03804	-4.73338	1.74054	-2.71949	0.00653824	NA	0	NA	NA	NA	NA	NA
Akt1s1	0.666603	1.0157	3.68749	0.275444	0.782975	NA	0.235514	-1.05993	4.0488	-0.261789	0.793484	NA	0.356654	-2.09955	4.03716	-0.520056	0.603024	NA
Tbrg1	83.9002	-0.684675	0.339111	-2.01903	0.0434839	0.203384	95.3303	-0.5105	0.253436	-2.01432	0.0439764	0.167106	54.0241	0.159709	0.371761	0.4296	0.667486	0.821097
Panx3	0	NA	NA	NA	NA	NA	0.973174	3.7803	3.0432	1.24221	0.214159	NA	0.713126	2.87566	3.62285	0.793756	0.427337	NA
Adss1	3.66214	0.464677	1.38512	0.335477	0.737265	NA	2.51708	-0.954463	1.53402	-0.622198	0.533812	NA	2.33156	-1.43407	1.71708	-0.835176	0.403618	NA
Cfap161	0.921302	0.864176	3.22383	0.268059	0.788654	NA	0.353271	-1.63938	4.0024	-0.409599	0.6821	NA	0.47047	-2.51706	4.00482	-0.628509	0.529671	NA
Brf1	68.7625	-0.796573	0.358536	-2.22174	0.0263011	0.145145	89.3824	-0.168919	0.255862	-0.660196	0.509128	0.726518	50.4209	0.613259	0.376414	1.62922	0.103267	0.285215
Vipr2	141.489	0.0610931	0.256591	0.238095	0.811807	0.929258	144.405	-0.103711	0.234958	-0.441402	0.658922	0.827803	108.029	-0.181057	0.261794	-0.691601	0.489188	0.69585
Odc1	115.306	0.699848	0.288793	2.42336	0.0153778	0.101008	102.465	0.209845	0.277964	0.754935	0.450288	0.683839	96.5744	-0.50379	0.25382	-1.98484	0.0471626	0.173685
Thg1l	0.241565	-0.972072	4.03709	-0.240785	0.809722	NA	0.500243	-0.218823	3.36983	-0.0649359	0.948225	NA	0.17347	0.731256	4.08047	0.179209	0.857774	NA
Adam19	91.06	-0.605833	0.293548	-2.06383	0.0390338	0.189994	108.014	-0.287819	0.263343	-1.09294	0.27442	0.519782	63.8865	0.300574	0.339117	0.886344	0.375432	0.603608
Pabpc4	1.6991	-1.49995	2.09025	-0.717592	0.473009	NA	1.59381	-2.61082	2.09341	-1.24716	0.212339	NA	0.527942	-1.12723	3.48013	-0.323906	0.746009	NA
Exoc3l2	0.118534	-0.0654919	4.08047	-0.0160501	0.987194	NA	0.323644	0.681895	4.08047	0.167112	0.867282	NA	0.142625	0.731256	4.08047	0.179209	0.857774	NA
Zfp296	2.78042	-4.49418	2.48105	-1.8114	0.0700788	NA	3.90039	-1.71557	3.23292	-0.530656	0.595657	NA	0.663035	2.75142	3.40131	0.808929	0.418556	NA
Plin5	0	NA	NA	NA	NA	NA	0	NA	NA	NA	NA	NA	0	NA	NA	NA	NA	NA
Sugp1	177.748	-0.0125234	0.21528	-0.0581723	0.953611	0.986767	175.315	-0.290355	0.192088	-1.51157	0.130643	0.336417	127.512	-0.294436	0.234484	-1.25567	0.209234	0.432534
Dmrtc2	0.197937	1.85806	4.08047	0.455354	0.648854	NA	0	NA	NA	NA	NA	NA	0.156823	-1.1923	4.08047	-0.292196	0.770137	NA
Gm5893	0	NA	NA	NA	NA	NA	0	NA	NA	NA	NA	NA	0	NA	NA	NA	NA	NA
Dhdh	144.965	0.0913821	0.247779	0.368804	0.712274	0.887952	195.218	0.649276	0.214399	3.02835	0.00245889	0.0201528	146.054	0.541771	0.246432	2.19846	0.0279163	0.121354
Zfp790	2.54211	-1.43212	1.77496	-0.806843	0.419757	NA	3.58549	-0.381432	1.32821	-0.287178	0.773976	NA	1.70261	1.04993	1.96527	0.534244	0.593173	NA
Cpb1	0.264802	-1.08941	4.02707	-0.270521	0.78676	NA	0.855953	1.05946	2.96238	0.357639	0.720614	NA	0.415005	2.10077	4.00191	0.524942	0.599623	NA
Slc25a41	0	NA	NA	NA	NA	NA	0	NA	NA	NA	NA	NA	0	NA	NA	NA	NA	NA
Fsd1	123.644	0.143431	0.272182	0.526969	0.598215	0.83067	127.003	-0.00595647	0.24949	-0.0238746	0.980953	0.992687	97.6593	-0.164244	0.251802	-0.652272	0.514226	0.717647
Pinlyp	0.74705	3.48509	3.82151	0.911967	0.361786	NA	0	NA	NA	NA	NA	NA	0.592946	-2.8197	3.90185	-0.722656	0.469891	NA
Fuz	0.218328	-0.847236	4.04866	-0.209264	0.834243	NA	0.616646	0.692448	3.36489	0.205786	0.836958	NA	0.27667	1.52094	4.04809	0.375718	0.707127	NA
Sptbn4	1.80992	0.181122	1.94596	0.0930756	0.925844	NA	3.10261	1.28713	1.45339	0.885609	0.375828	NA	2.36323	1.08569	1.85152	0.586377	0.557622	NA
Pgam1	459.454	0.00664059	0.140607	0.0472279	0.962332	0.988807	377.148	-0.934118	0.141994	-6.57857	4.74979e-11	3.81667e-09	277.098	-0.956904	0.16309	-5.86735	4.42806e-09	2.01583e-07
Evi5	767.029	0.00586124	0.106953	0.0548021	0.956296	0.987384	857.993	0.106228	0.102702	1.03433	0.300981	0.54786	628.258	0.0846704	0.117858	0.718408	0.472506	0.683228
Evi5l	2.52332	0.393677	1.71511	0.229535	0.818453	NA	3.66892	1.0992	1.18108	0.930669	0.352025	NA	2.96279	0.69572	1.51572	0.459003	0.646232	NA
Snapc2	7.95519	-0.75405	0.963996	-0.782213	0.434089	0.726225	7.35112	-1.48782	0.930836	-1.59837	0.109961	NA	3.79676	-0.740324	1.2762	-0.580099	0.561848	NA
Git1	0	NA	NA	NA	NA	NA	0	NA	NA	NA	NA	NA	0	NA	NA	NA	NA	NA
Gltp	76.7673	0.171716	0.327913	0.523664	0.600512	0.832197	68.3977	-0.403724	0.314252	-1.28471	0.198892	0.432933	53.7371	-0.589846	0.339538	-1.7372	0.0823516	0.246866
Bnip2	7.51554	-1.02811	1.00578	-1.0222	0.306684	0.617601	11.4586	0.158258	0.757857	0.208824	0.834586	0.92781	6.37303	1.17072	1.00039	1.17026	0.241895	NA
Ccnt1	313.374	0.0943575	0.200479	0.47066	0.637883	0.853016	365.51	0.300979	0.134465	2.23834	0.0251988	0.114682	274.812	0.190046	0.201799	0.94176	0.346316	0.577439
Scarf2	0.264802	-1.08941	4.02707	-0.270521	0.78676	NA	0.284255	-1.29589	4.02771	-0.321744	0.747647	NA	0	NA	NA	NA	NA	NA
4930579F01Rik	0	NA	NA	NA	NA	NA	0	NA	NA	NA	NA	NA	0	NA	NA	NA	NA	NA
Brms1l	532.906	0.424655	0.142925	2.97116	0.00296673	0.0305931	477.986	-0.0790228	0.139107	-0.568073	0.569985	0.770657	411.381	-0.519929	0.137346	-3.78554	0.000153373	0.00213563
Med15	0.69696	-2.50654	3.22969	-0.776094	0.437694	NA	0.753418	-2.7231	2.78874	-0.976462	0.328835	NA	0	NA	NA	NA	NA	NA
Dhdds	2.99193	-1.23008	1.71563	-0.716986	0.473383	NA	4.1388	-0.282277	1.12928	-0.249963	0.802616	NA	2.0766	0.934886	1.85264	0.504623	0.613823	NA
Crybg2	0	NA	NA	NA	NA	NA	0.190566	1.64367	4.08047	0.402813	0.687086	NA	0.138335	0.731256	4.08047	0.179209	0.857774	NA
Ubxn11	1.52084	-1.18494	2.13544	-0.554893	0.578968	NA	4.59833	1.60725	1.0974	1.46459	0.143033	NA	2.89824	2.79994	1.65071	1.6962	0.0898473	NA
Mogat1	0	NA	NA	NA	NA	NA	0	NA	NA	NA	NA	NA	0	NA	NA	NA	NA	NA
Tex22	0.109164	-0.0654919	4.08047	-0.0160501	0.987194	NA	0.117757	-0.279885	4.08047	-0.0685914	0.945315	NA	0	NA	NA	NA	NA	NA
Wnt8a	0	NA	NA	NA	NA	NA	0	NA	NA	NA	NA	NA	0	NA	NA	NA	NA	NA
Tjap1	0.69921	0.848828	3.33771	0.254315	0.799252	NA	0.892627	1.21592	2.53481	0.479691	0.631447	NA	0.806794	0.337331	2.94043	0.114722	0.908666	NA
Ehf	0	NA	NA	NA	NA	NA	0	NA	NA	NA	NA	NA	0	NA	NA	NA	NA	NA
Nanog	0	NA	NA	NA	NA	NA	0	NA	NA	NA	NA	NA	0	NA	NA	NA	NA	NA
Rpl15	79.8139	0.499129	0.352388	1.41642	0.156653	0.434339	60.9671	-0.49806	0.364743	-1.36551	0.172094	0.397806	55.4623	-1.01395	0.358407	-2.82905	0.0046687	0.0330452
Tmem167	684.459	-0.117272	0.14359	-0.816718	0.41409	0.711676	678.261	-0.385897	0.109417	-3.52685	0.000420531	0.00511747	474.736	-0.285106	0.156397	-1.82296	0.0683096	0.219006
Steap4	0.791748	3.59858	3.72416	0.96628	0.333904	NA	0.583905	3.04394	3.70004	0.822678	0.410691	NA	1.05517	-0.561843	2.86322	-0.196228	0.844432	NA
Mplkip	119.471	-1.12648	0.256429	-4.39297	1.11814e-05	0.000327467	156.392	-0.382694	0.194676	-1.9658	0.0493218	0.18006	79.148	0.727777	0.28254	2.57583	0.00999989	0.0582752
Kif11	20.7635	0.380759	0.574623	0.662624	0.507572	0.778229	34.0313	1.31983	0.439963	2.99987	0.00270091	0.021703	27.0144	0.924739	0.518621	1.78307	0.0745742	0.232094
Rpa3	98.5185	0.424665	0.306044	1.38759	0.165261	0.446983	74.9814	-0.632586	0.302069	-2.09418	0.0362441	0.147867	66.2624	-1.07222	0.353899	-3.02974	0.00244762	0.0199184
Mlkl	0	NA	NA	NA	NA	NA	0.240358	1.64367	4.08047	0.402813	0.687086	NA	0.17347	0.731256	4.08047	0.179209	0.857774	NA
Phox2b	3.01489	1.51658	1.98127	0.765459	0.443998	NA	1.89203	0.305289	1.76373	0.173093	0.862578	NA	2.54951	-1.2254	1.83194	-0.668907	0.503555	NA
Tnpo3	3.66992	-2.81128	1.66608	-1.68737	0.0915327	NA	5.27721	-0.926065	1.12348	-0.824279	0.409781	NA	1.69555	1.85471	1.99828	0.928154	0.353327	NA
Ttll5	11.9705	-1.15049	0.848444	-1.356	0.175099	0.45941	15.5318	-0.44066	0.593001	-0.743101	0.457421	0.69013	7.73778	0.696666	0.943346	0.738505	0.460207	NA
Zfp715	1.67964	0.892362	1.99751	0.446737	0.655065	NA	1.39792	0.288156	2.08392	0.138276	0.890022	NA	1.41911	-0.62412	2.33914	-0.266816	0.789611	NA
Retn	11.2943	0.146472	0.960753	0.152456	0.878827	0.957743	13.0158	0.305429	0.714978	0.427186	0.669244	0.833695	9.94718	0.147201	0.886839	0.165984	0.86817	NA
Acp4	0	NA	NA	NA	NA	NA	0	NA	NA	NA	NA	NA	0	NA	NA	NA	NA	NA
Cdh23	0	NA	NA	NA	NA	NA	0	NA	NA	NA	NA	NA	0	NA	NA	NA	NA	NA
Rps5	27.2937	-0.183437	0.496477	-0.369477	0.711772	0.887901	24.6577	-0.800425	0.497035	-1.6104	0.10731	0.297883	16.6522	-0.634904	0.614327	-1.0335	0.301372	0.535507
Podnl1	1.05744	-3.10664	3.06782	-1.01265	0.311225	NA	1.72967	-0.957479	2.00776	-0.47689	0.63344	NA	0.423585	2.12743	4.00019	0.531832	0.594843	NA
Adgrl1	364.203	-0.812142	0.189087	-4.29508	1.74629e-05	0.000477604	485.463	-0.101752	0.119388	-0.852282	0.394058	0.637265	274.944	0.696538	0.193971	3.59094	0.000329492	0.00402071
Amotl1	166.457	-0.17986	0.235679	-0.763158	0.445369	0.734619	214.71	0.320081	0.195978	1.63325	0.102416	0.288355	148.582	0.482632	0.2213	2.1809	0.0291911	0.125045
2200002J24Rik	0	NA	NA	NA	NA	NA	0	NA	NA	NA	NA	NA	0	NA	NA	NA	NA	NA
Etv5	2.3776	-0.724659	1.68974	-0.428859	0.668026	NA	2.03744	-1.91269	1.81568	-1.05343	0.292142	NA	1.02722	-1.1929	2.36097	-0.505261	0.613376	NA
Tmem190	0	NA	NA	NA	NA	NA	0	NA	NA	NA	NA	NA	0	NA	NA	NA	NA	NA
Gfod2	77.229	-0.0640366	0.300184	-0.213325	0.831074	0.936373	96.1588	0.326299	0.246023	1.32629	0.184743	0.41449	68.8594	0.374168	0.298007	1.25557	0.209273	0.432534
Enkd1	31.1705	0.00704324	0.5167	0.0136312	0.989124	0.997163	34.7551	0.079872	0.409423	0.195085	0.845327	0.932625	25.3465	0.0607907	0.535725	0.113474	0.909655	0.956646
4933405L10Rik	0.197937	1.85806	4.08047	0.455354	0.648854	NA	0	NA	NA	NA	NA	NA	0.156823	-1.1923	4.08047	-0.292196	0.770137	NA
Atp6v0d1	354.897	0.206857	0.166561	1.24193	0.214263	0.514178	304.12	-0.495359	0.155896	-3.1775	0.0014855	0.0135253	242.851	-0.717488	0.172736	-4.15366	3.27194e-05	0.000573379
Ptprs	5.57471	0.176686	1.16258	0.151978	0.879204	0.957833	5.24311	-0.273176	1.08504	-0.251767	0.801221	NA	4.08706	-0.459064	1.23318	-0.372262	0.709698	NA
Slc41a1	92.0056	-0.613278	0.300505	-2.04082	0.0412684	0.1967	104.931	-0.42658	0.262215	-1.62683	0.103773	0.291023	61.3507	0.171683	0.325201	0.52793	0.597548	0.776976
Fer1l4	0	NA	NA	NA	NA	NA	0	NA	NA	NA	NA	NA	0	NA	NA	NA	NA	NA
Siglecl2	1.96093	0.1879	2.03899	0.0921534	0.926576	NA	1.23868	-2.16917	2.40744	-0.901028	0.367573	NA	0.998413	-2.36064	2.74338	-0.860488	0.38952	NA
Iglon5	5.1836	-0.277872	1.24579	-0.223049	0.823498	0.933957	5.44638	-0.406532	1.00166	-0.405856	0.684848	NA	3.56205	-0.131435	1.39997	-0.0938839	0.925201	NA
Igf2bp1	0.752804	-2.61041	3.43646	-0.759623	0.44748	NA	0.813411	-2.82353	2.95132	-0.956701	0.338718	NA	0	NA	NA	NA	NA	NA
B4galnt2	0	NA	NA	NA	NA	NA	0.194635	1.64367	4.08047	0.402813	0.687086	NA	0.142625	0.731256	4.08047	0.179209	0.857774	NA
Zbtb47	99.3083	-0.106168	0.266249	-0.398755	0.690074	0.877921	121.641	0.243081	0.224297	1.08374	0.278479	0.524006	85.907	0.334175	0.275961	1.21095	0.225915	0.452116
Nelfb	184.12	0.0352295	0.240756	0.146329	0.883662	0.9594	208.632	0.156424	0.215875	0.724605	0.468695	0.699083	153.806	0.106868	0.257822	0.414504	0.678505	0.827065
Card14	0	NA	NA	NA	NA	NA	0	NA	NA	NA	NA	NA	0	NA	NA	NA	NA	NA
Tmem175	16.7713	0.146877	0.794847	0.184787	0.853396	0.947353	18.5273	0.226845	0.641812	0.353445	0.723755	0.866073	14.3026	0.064517	0.764643	0.0843754	0.932758	0.968328
Bcas1	4.06295	-0.964606	1.35098	-0.714004	0.475225	NA	4.52443	-0.825817	1.1451	-0.721176	0.470801	NA	2.29195	0.121396	1.55443	0.0780967	0.937751	NA
Tango2	574.074	0.331651	0.143066	2.31816	0.0204406	0.122988	572.657	0.119001	0.11052	1.07673	0.281599	0.527199	470.925	-0.228026	0.14068	-1.62088	0.105043	0.288358
4833413E03Rik	0	NA	NA	NA	NA	NA	0	NA	NA	NA	NA	NA	0	NA	NA	NA	NA	NA
Aldh1a2	13.988	0.308705	0.902873	0.341915	0.732415	0.897413	11.767	-0.419884	0.708569	-0.59258	0.553462	0.759436	9.79242	-0.74338	0.989411	-0.751336	0.452451	NA
Ndufs2	21.4793	-1.8723	0.688041	-2.72121	0.00650441	0.0551559	25.2242	-1.33027	0.537965	-2.47278	0.0134065	0.0728199	8.86431	0.501073	0.94725	0.528976	0.596822	NA
Snx31	0	NA	NA	NA	NA	NA	0.240358	1.64367	4.08047	0.402813	0.687086	NA	0.17347	0.731256	4.08047	0.179209	0.857774	NA
Atraid	439.779	-0.223801	0.143189	-1.56298	0.118057	0.371768	398.158	-0.850551	0.135581	-6.27337	3.53305e-10	2.48409e-08	264.354	-0.642242	0.160274	-4.00715	6.1455e-05	0.000988079
Cad	35.4732	-0.47881	0.462536	-1.03519	0.300582	0.611442	47.3244	0.154832	0.38476	0.402412	0.687381	0.845284	29.8839	0.61869	0.474137	1.30488	0.191935	0.411881
Lypd8	0	NA	NA	NA	NA	NA	0	NA	NA	NA	NA	NA	0	NA	NA	NA	NA	NA
Sh3bp5l	0	NA	NA	NA	NA	NA	0	NA	NA	NA	NA	NA	0	NA	NA	NA	NA	NA
1810065E05Rik	0	NA	NA	NA	NA	NA	0	NA	NA	NA	NA	NA	0	NA	NA	NA	NA	NA
Atad1	233.811	0.465044	0.203203	2.28857	0.0221045	0.129294	213.014	0.0171684	0.197821	0.0867876	0.93084	0.972776	185.556	-0.463406	0.194531	-2.38217	0.0172112	0.086667
Pten	0	NA	NA	NA	NA	NA	0	NA	NA	NA	NA	NA	0	NA	NA	NA	NA	NA
4933402N03Rik	0	NA	NA	NA	NA	NA	0	NA	NA	NA	NA	NA	0	NA	NA	NA	NA	NA
Pea15a	8.64767	-2.83834	1.09655	-2.58844	0.00964123	0.0726257	10.0129	-2.17853	0.850328	-2.56199	0.0104074	0.0603039	2.09435	0.654567	1.76241	0.371405	0.710336	NA
Timm23	77.9173	-0.658179	0.35849	-1.83598	0.0663611	0.265429	83.3536	-0.684896	0.277006	-2.47249	0.0134174	0.0728337	47.1591	-0.0471227	0.418873	-0.112499	0.910428	0.957214
Tnfaip8l2	4.46596	0.446967	1.41609	0.315635	0.752279	0.905896	4.55324	0.295865	1.15641	0.255847	0.798069	NA	3.84584	-0.179202	1.32568	-0.135177	0.892472	NA
Trnt1	263.375	0.642442	0.196933	3.26223	0.00110539	0.0144016	205.551	-0.229418	0.211366	-1.08541	0.277741	0.523266	195.934	-0.887906	0.205063	-4.32992	1.49166e-05	0.000292569
Ly6g6e	18.8931	-1.0396	0.70433	-1.47601	0.139941	0.409588	19.4399	-1.24159	0.604841	-2.05275	0.0400965	0.157758	9.11283	-0.226302	0.86038	-0.263026	0.79253	NA
Ehmt2	0	NA	NA	NA	NA	NA	0.194635	1.64367	4.08047	0.402813	0.687086	NA	0.142625	0.731256	4.08047	0.179209	0.857774	NA
Elof1	8.12047	-0.860989	0.925859	-0.929935	0.352405	0.660068	10.564	-0.204455	0.717226	-0.285063	0.775596	0.896762	5.85108	0.639618	0.998135	0.640813	0.521644	NA
Med16	7.12962	-0.591658	1.04969	-0.563649	0.572993	0.816472	9.4018	0.0488133	0.818249	0.0596558	0.95243	0.980647	5.71556	0.619477	1.02489	0.604434	0.545555	NA
St3gal1	0.949412	0.762333	3.18964	0.239003	0.811104	NA	0.581663	-0.797021	3.43536	-0.232005	0.816534	NA	0.613096	-1.56005	3.55154	-0.439261	0.660473	NA
Tmem259	223.544	-0.259272	0.21102	-1.22866	0.219199	0.521077	263.206	-0.00519629	0.168667	-0.030808	0.975423	0.990886	176.064	0.237864	0.216285	1.09977	0.271431	0.503178
Rnf170	482.519	0.0603749	0.134334	0.44944	0.653115	0.859926	524.315	0.0811719	0.11976	0.677786	0.497907	0.718766	391.243	0.00414972	0.134886	0.0307647	0.975457	0.988599
Clip3	310.159	-0.303886	0.189681	-1.60209	0.109135	0.356036	311.221	-0.558489	0.192345	-2.90359	0.00368915	0.0275457	201.746	-0.271368	0.203728	-1.33201	0.182858	0.399631
1700020L13Rik_ENSMUSG00000013928.15	0.448275	2.76256	4.0374	0.684243	0.493822	NA	0.190566	1.64367	4.08047	0.402813	0.687086	NA	0.494989	-1.13766	3.87098	-0.293896	0.768838	NA
Myl2	0.702975	2.22765	3.60813	0.617398	0.536972	NA	1.31501	3.11632	2.25039	1.38479	0.166116	NA	1.33991	0.846992	2.24545	0.377203	0.706023	NA
Dedd	0.355602	-1.53433	3.99551	-0.384013	0.700969	NA	0.581663	-0.797021	3.43536	-0.232005	0.816534	NA	0.142625	0.731256	4.08047	0.179209	0.857774	NA
Mcemp1	4.68946	2.21302	1.45671	1.51919	0.128714	0.391226	2.61924	0.926663	1.50261	0.616704	0.53743	NA	4.31742	-1.30914	1.51582	-0.863648	0.387781	NA
Nit1	8.57511	-0.952257	0.916025	-1.03955	0.298547	0.609626	19.7148	1.1575	0.528915	2.18844	0.0286377	0.126028	12.2209	2.09663	0.770109	2.72251	0.00647875	0.0421563
Pax5	3.43419	-3.74213	2.00144	-1.86972	0.0615231	NA	4.23015	-2.11122	1.57676	-1.33896	0.180584	NA	0.748828	1.59501	3.29703	0.483772	0.628548	NA
Prdm15	1.27089	-3.37374	2.58327	-1.306	0.191553	NA	2.62708	-0.152081	1.41163	-0.107735	0.914206	NA	0.90886	3.2179	2.72897	1.17916	0.238334	NA
Rnf168	16.9268	1.2048	0.698242	1.72547	0.0844424	0.306289	16.4578	0.97863	0.637652	1.53474	0.124848	0.327153	17.2644	-0.250292	0.599488	-0.417509	0.676306	0.825771
Dynlt2b	23.396	-0.139353	0.622706	-0.223787	0.822923	0.933832	18.1169	-1.42886	0.622553	-2.29516	0.0217239	0.103358	12.4444	-1.30479	0.732008	-1.78248	0.074671	0.232278
Chp1	2.47383	-0.27096	1.61678	-0.167593	0.866904	NA	2.33218	-0.769611	1.58197	-0.486488	0.626621	NA	1.52164	-0.509313	1.9873	-0.256283	0.797732	NA
Sval2	0	NA	NA	NA	NA	NA	0	NA	NA	NA	NA	NA	0	NA	NA	NA	NA	NA
Trpv4	0	NA	NA	NA	NA	NA	0	NA	NA	NA	NA	NA	0	NA	NA	NA	NA	NA
Klhl3	264.788	-0.0638645	0.186989	-0.341541	0.732696	0.897435	290.351	-0.0213427	0.167148	-0.127688	0.898396	0.958842	207.267	0.0255137	0.186263	0.136977	0.891049	0.947334
Tvp23b	164.63	0.18827	0.223473	0.842473	0.399523	0.699716	141.9	-0.495637	0.226369	-2.18951	0.0285599	0.125831	112.31	-0.699732	0.256193	-2.73127	0.00630904	0.0413574
Dnajc7	3.68747	-2.86498	1.63432	-1.75301	0.0795997	NA	5.27369	-0.946826	1.06168	-0.891819	0.37249	NA	1.65178	1.887	1.99488	0.945923	0.344188	NA
Zfp385c	20.4822	-0.483468	0.620684	-0.778927	0.436023	0.727837	39.648	1.04078	0.423178	2.45944	0.0139154	0.0750074	26.2274	1.51284	0.508132	2.97726	0.0029084	0.0227313
Cacybp	233.535	0.0501179	0.192588	0.260234	0.794683	0.92239	213.414	-0.463865	0.199725	-2.32252	0.0202048	0.0984176	159.297	-0.530616	0.224164	-2.36709	0.0179284	0.0893309
Cluap1	152.096	0.34825	0.27052	1.28733	0.197978	0.490924	145.535	0.0144035	0.222384	0.0647685	0.948358	0.978512	120.775	-0.348953	0.258401	-1.35043	0.176877	0.391582
Zswim7	74.1752	-0.253526	0.309636	-0.818786	0.412909	0.710843	84.2654	-0.100882	0.262408	-0.384447	0.700647	0.853053	56.503	0.13797	0.329352	0.418914	0.675279	0.825252
Pigl	55.5045	-0.764652	0.388243	-1.96952	0.0488937	0.218343	85.742	0.35026	0.26146	1.33963	0.180366	0.408777	51.1929	1.09711	0.371087	2.95647	0.00311182	0.0240392
Ndufa2	694.697	0.508638	0.13945	3.64747	0.000264837	0.00463185	476.387	-0.897251	0.13509	-6.6419	3.09671e-11	2.58405e-09	444.852	-1.42084	0.142298	-9.98496	1.7737e-23	4.86269e-21
Pam16	147.031	0.251927	0.23777	1.05954	0.289353	0.600812	111.778	-0.891698	0.239232	-3.72734	0.000193508	0.0027186	91.9443	-1.15828	0.284958	-4.06473	4.80874e-05	0.000804477
Glis2	43.0149	-0.693166	0.426285	-1.62606	0.103936	0.346765	58.2484	0.0390796	0.387375	0.100883	0.919643	0.967581	34.4759	0.713224	0.474717	1.50242	0.132989	0.33048
Cox6c	453.473	0.422496	0.140356	3.01017	0.00261098	0.0277339	331.181	-0.779397	0.152456	-5.11228	3.18293e-07	1.14548e-05	294.73	-1.21653	0.157899	-7.70451	1.31344e-14	1.39855e-12
Bicc1	45.6453	0.919149	0.460513	1.99593	0.045942	0.210133	39.2121	0.380235	0.4502	0.844593	0.398338	0.640559	39.902	-0.555685	0.411041	-1.3519	0.176409	0.390939
Ube2z	115.979	-0.151293	0.304354	-0.497096	0.619122	0.842924	113.78	-0.464653	0.247818	-1.87498	0.0607961	0.20716	78.3566	-0.329965	0.339308	-0.972466	0.330819	0.56325
Gip	0	NA	NA	NA	NA	NA	0	NA	NA	NA	NA	NA	0	NA	NA	NA	NA	NA
Tmem87b	274.72	0.183391	0.183619	0.998759	0.317912	0.627548	260.671	-0.191272	0.168182	-1.13729	0.255416	0.498907	204.413	-0.390318	0.204339	-1.91015	0.0561136	0.194023
Anapc1	512.907	0.337246	0.143259	2.35409	0.0185679	0.115174	534.024	0.242215	0.123874	1.95533	0.0505439	0.182895	437.321	-0.112111	0.130129	-0.861533	0.388945	0.614314
Mertk	121.111	0.363144	0.272606	1.33212	0.182821	0.470972	123.076	0.199665	0.267412	0.746657	0.455271	0.688185	101.836	-0.182043	0.284863	-0.639055	0.522787	0.72427
Tsg101	199.161	-0.824885	0.221361	-3.72643	0.000194209	0.00361503	224.407	-0.661872	0.198763	-3.32996	0.000868587	0.00886022	120.146	0.148321	0.230122	0.644532	0.51923	0.721367
Hps5	0.118534	-0.0654919	4.08047	-0.0160501	0.987194	NA	0.323644	0.681895	4.08047	0.167112	0.867282	NA	0.142625	0.731256	4.08047	0.179209	0.857774	NA
Map3k4	7.24435	-1.58463	1.09796	-1.44325	0.14895	0.423248	9.32261	-0.735931	0.874364	-0.841675	0.39997	0.641908	3.97242	0.824783	1.21526	0.678691	0.497334	NA
Piezo1	0	NA	NA	NA	NA	NA	0	NA	NA	NA	NA	NA	0	NA	NA	NA	NA	NA
Blk	0.593811	3.18542	4.00464	0.795433	0.426361	NA	0	NA	NA	NA	NA	NA	0.47047	-2.51706	4.00482	-0.628509	0.529671	NA
Rnf166	141.229	0.859081	0.278697	3.08249	0.00205279	0.022956	134.425	0.566328	0.218882	2.58737	0.00967111	0.0569342	130.455	-0.311093	0.271559	-1.14558	0.251969	0.482243
Ankrd28	8.78314	-2.23111	1.00027	-2.23051	0.0257134	0.142627	11.1249	-1.24549	0.772365	-1.61256	0.10684	0.297013	3.62433	0.970283	1.26997	0.76402	0.444855	NA
Ankrd52	1.24053	-0.831256	2.63956	-0.314923	0.75282	NA	2.63108	1.04273	1.52031	0.685868	0.492796	NA	1.64538	1.86691	2.11804	0.881431	0.378084	NA
Pkd2l2	29.785	0.575547	0.513443	1.12095	0.262307	0.572513	41.0967	1.13578	0.388371	2.92448	0.0034503	0.0263183	34.6845	0.542564	0.460015	1.17945	0.23822	0.46634
Srp19	174.827	0.00798212	0.219202	0.0364145	0.970952	0.991131	165.335	-0.401778	0.205938	-1.95097	0.0510608	0.184239	121.252	-0.42587	0.250763	-1.6983	0.0894517	0.260275
Tmbim7	0.197937	1.85806	4.08047	0.455354	0.648854	NA	0	NA	NA	NA	NA	NA	0.156823	-1.1923	4.08047	-0.292196	0.770137	NA
Clec4f	0	NA	NA	NA	NA	NA	0	NA	NA	NA	NA	NA	0	NA	NA	NA	NA	NA
Klra17	0	NA	NA	NA	NA	NA	0	NA	NA	NA	NA	NA	0	NA	NA	NA	NA	NA
Wdfy2	145.065	-0.530409	0.237905	-2.2295	0.0257809	0.142819	171.765	-0.218724	0.181783	-1.20321	0.228893	0.468169	104.915	0.294477	0.255116	1.15429	0.248382	0.477824
Rbsn	158.107	0.00994252	0.229008	0.0434156	0.96537	0.98948	181.57	0.17562	0.186103	0.94367	0.345338	0.591413	132.859	0.149687	0.230983	0.648041	0.516958	0.719384
Mrps25	98.0766	-0.167442	0.308616	-0.542557	0.587435	0.823758	92.3183	-0.6379	0.261516	-2.43924	0.0147181	0.077937	62.9241	-0.484854	0.349853	-1.38588	0.165784	0.377149
Dguok	35.5525	-0.737714	0.465666	-1.58421	0.113145	0.363215	37.507	-0.827504	0.419367	-1.97322	0.0484701	0.178073	20.3288	-0.107795	0.582117	-0.185177	0.85309	0.928226
Camta1	1.54658	-0.638744	2.27912	-0.280259	0.779279	NA	1.846	-0.341801	1.80641	-0.189216	0.849923	NA	1.05895	0.291174	2.63368	0.110558	0.911967	NA
Csf1	1.00571	2.80089	3.16378	0.8853	0.375995	NA	0.312392	0.681895	4.08047	0.167112	0.867282	NA	0.855934	-2.1379	3.14412	-0.679967	0.496525	NA
Strip1	231.328	-0.301153	0.193967	-1.5526	0.120519	0.376246	279.484	0.0329944	0.157376	0.209653	0.833939	0.92781	184.904	0.318584	0.197997	1.60903	0.107609	0.292223
Kif1a	968.355	-0.480674	0.114705	-4.19052	2.78322e-05	0.000712923	1307.48	0.192224	0.0857381	2.24199	0.0249617	0.114082	827.57	0.657667	0.110181	5.96897	2.38763e-09	1.12859e-07
Alx3	0.712345	2.22787	3.59012	0.620554	0.534893	NA	0.129009	-0.279885	4.08047	-0.0685914	0.945315	NA	0.47047	-2.51706	4.00482	-0.628509	0.529671	NA
Slc25a11	171.379	-0.131093	0.224049	-0.585108	0.558475	0.810143	160.035	-0.614499	0.210647	-2.9172	0.0035319	0.0268061	110.746	-0.498289	0.244857	-2.03502	0.0418486	0.160737
Chrne	0	NA	NA	NA	NA	NA	0	NA	NA	NA	NA	NA	0	NA	NA	NA	NA	NA
Cmc2	87.9023	-0.814776	0.338585	-2.40642	0.0161099	0.104513	108.445	-0.349673	0.261679	-1.33627	0.181463	0.410033	59.8545	0.451664	0.357775	1.26243	0.206796	0.429574
Chfr	53.388	-1.04446	0.368552	-2.83397	0.00459737	0.0424018	65.3853	-0.544862	0.293056	-1.85924	0.0629924	0.211886	33.1889	0.482191	0.426319	1.13106	0.258031	0.488466
Ceacam16	0	NA	NA	NA	NA	NA	0.190566	1.64367	4.08047	0.402813	0.687086	NA	0.138335	0.731256	4.08047	0.179209	0.857774	NA
Hoxa2	0.592669	-2.2707	3.96029	-0.573368	0.566396	NA	0.835613	-1.53387	3.01557	-0.508649	0.610998	NA	0.138335	0.731256	4.08047	0.179209	0.857774	NA
Adam28	20.6044	0.132278	0.589748	0.224295	0.822528	0.933832	28.0302	0.718453	0.460268	1.56095	0.118536	0.316987	21.2429	0.570072	0.537315	1.06097	0.288706	0.522713
Ankrd53	0	NA	NA	NA	NA	NA	0	NA	NA	NA	NA	NA	0	NA	NA	NA	NA	NA
Tex261	173.262	-0.352655	0.252396	-1.39723	0.162345	0.4431	181.515	-0.459758	0.210752	-2.18151	0.0291454	0.127596	115.799	-0.121799	0.281504	-0.432672	0.665253	0.820312
Fam120b	234.854	-0.202753	0.196355	-1.03258	0.3018	0.612738	293.489	0.217154	0.153965	1.41041	0.158418	0.379299	201.3	0.403041	0.185815	2.16904	0.0300797	0.127963
Tbp	136.709	-0.0640936	0.253811	-0.252525	0.800635	0.924628	145.851	-0.098672	0.224641	-0.439243	0.660485	0.828582	104.207	-0.0510348	0.251879	-0.202616	0.839435	0.921608
Psmb1	43.3963	-0.292907	0.409429	-0.715404	0.474359	0.756353	41.8934	-0.698521	0.39325	-1.77628	0.0756872	0.238379	27.1164	-0.416165	0.506486	-0.821672	0.411264	0.63282
Pdcd2	9.89285	0.124433	0.820617	0.151634	0.879476	0.957833	8.52182	-0.565631	0.802736	-0.704629	0.481041	0.707424	6.59917	-0.707796	0.948165	-0.74649	0.455371	NA
Dll1	27.0495	-0.0656862	0.66885	-0.0982077	0.921767	0.97528	32.4018	0.239258	0.507317	0.471614	0.637202	0.813278	23.3027	0.289021	0.605759	0.477123	0.633275	0.800313
Nol3	5.23263	-1.17949	1.18211	-0.997778	0.318387	0.627987	6.1176	-0.806802	0.966443	-0.834817	0.403821	NA	2.88958	0.345535	1.41259	0.244611	0.806757	NA
Fhod1	27.0928	0.559111	0.502871	1.11184	0.266208	0.576915	21.7609	-0.231559	0.52619	-0.440066	0.659889	0.828419	20.0766	-0.808908	0.580194	-1.3942	0.163256	0.374106
Plekhg4	49.0474	0.238238	0.382248	0.623256	0.533116	0.795275	43.6396	-0.328942	0.355794	-0.92453	0.35521	0.601201	35.2038	-0.582824	0.421685	-1.38213	0.166932	0.378747
Slc9a5	7.2808	-3.3935	1.30939	-2.59167	0.00955114	0.0722094	10.4029	-1.20598	0.796243	-1.51459	0.129877	0.335278	2.76489	2.21119	1.70845	1.29427	0.195573	NA
Elmo3	2.57828	-2.20004	1.81837	-1.2099	0.226317	NA	3.62706	-0.729632	1.31599	-0.554436	0.57928	NA	1.35719	1.43044	2.26125	0.632587	0.527003	NA
Stc1	26.4867	0.145897	0.598131	0.243922	0.807291	0.926724	23.8054	-0.402809	0.551199	-0.730787	0.464909	0.6969	18.4001	-0.568903	0.637297	-0.892681	0.372028	0.601298
Matcap1	0.227698	-0.899307	4.04372	-0.222396	0.824006	NA	0.487125	-0.15967	3.40227	-0.0469303	0.962569	NA	0.17347	0.731256	4.08047	0.179209	0.857774	NA
Tppp3	93.131	-0.506443	0.294739	-1.71828	0.0857458	0.309108	111.287	-0.179068	0.243785	-0.734535	0.462623	0.695096	68.4796	0.312904	0.298607	1.04788	0.294695	0.528412
Msh3	2.38339	-0.849753	1.7624	-0.482157	0.629694	NA	2.68443	-0.710538	1.44157	-0.492891	0.62209	NA	1.4078	0.133291	2.05074	0.0649967	0.948177	NA
Adamts13	6.0977	0.315049	1.25288	0.251461	0.801458	0.924968	3.56464	-2.24232	1.59764	-1.40352	0.160462	NA	3.13128	-2.57181	1.56008	-1.64851	0.0992478	NA
Tmem208	333.157	-0.782003	0.166441	-4.69837	2.62251e-06	9.7111e-05	354.221	-0.850029	0.155981	-5.44959	5.04872e-08	2.24853e-06	189.413	-0.0826409	0.19226	-0.429838	0.667313	0.821048
E2f4	60.4048	0.0331329	0.359222	0.092235	0.926511	0.977268	64.5131	0.000647712	0.31343	0.00206653	0.998351	0.998943	47.6989	-0.0478425	0.363813	-0.131503	0.895377	0.949727
Surf4	154.193	-0.371573	0.245896	-1.5111	0.130763	0.394535	156.787	-0.582017	0.219939	-2.64626	0.0081387	0.0504912	99.0017	-0.225812	0.250482	-0.901508	0.367318	0.596343
Surf2	175.281	-0.06873	0.214333	-0.32067	0.748461	0.90386	174.808	-0.311721	0.187998	-1.65811	0.0972954	0.279324	124.523	-0.259358	0.230438	-1.1255	0.260376	0.491397
Dnajb9	220.274	1.00043	0.195592	5.11488	3.13937e-07	1.56222e-05	142.687	-0.318262	0.20097	-1.58363	0.113278	0.308307	162.763	-1.33489	0.216341	-6.17029	6.81652e-10	3.50397e-08
Naf1	104.9	0.217904	0.267111	0.815782	0.414625	0.711963	90.6554	-0.442793	0.268407	-1.64971	0.099003	0.282813	72.6234	-0.678298	0.303711	-2.23337	0.0255249	0.11398
Yes1	31.5539	0.809243	0.486077	1.66484	0.0959439	0.330738	28.2724	0.369569	0.46426	0.796038	0.42601	0.664252	27.5094	-0.456396	0.469922	-0.971216	0.331441	0.56362
Ppp1cb	648.882	1.05402	0.137174	7.68379	1.54451e-14	3.14297e-12	428.856	-0.182156	0.137361	-1.32612	0.184801	0.414498	493.452	-1.25183	0.131573	-9.51434	1.82876e-21	4.17803e-19
Gorasp2	7.05335	1.13504	1.06184	1.06894	0.285099	0.596966	4.79378	0.0133146	1.05561	0.0126131	0.989936	NA	5.58875	-1.13718	1.11689	-1.01817	0.308597	NA
Tsen15	175.503	0.226352	0.20378	1.11076	0.26667	0.577536	171.861	-0.0462905	0.191698	-0.241476	0.809187	0.915232	136.571	-0.288981	0.221197	-1.30644	0.191402	0.411255
Oc90	0	NA	NA	NA	NA	NA	0	NA	NA	NA	NA	NA	0	NA	NA	NA	NA	NA
Efr3a	1375.35	0.701633	0.0874787	8.02062	1.05215e-15	2.28409e-13	1157.4	0.0647008	0.0793011	0.815887	0.414565	0.654537	1105.88	-0.652951	0.086728	-7.52871	5.12428e-14	5.09824e-12
Trappc2l	326.398	-0.0390874	0.1645	-0.237613	0.812182	0.929396	264.667	-1.05832	0.18224	-5.80725	6.3506e-09	3.51995e-07	190.333	-1.03536	0.206665	-5.00984	5.44759e-07	1.55212e-05
Acsf3	6.38456	-0.554931	1.16376	-0.476845	0.633472	0.849931	8.01874	-0.10658	0.957257	-0.111339	0.911347	0.96493	4.87077	0.439309	1.122	0.391542	0.695396	NA
Ddx19a	40.7839	-0.257037	0.419068	-0.613355	0.539642	0.799928	39.5213	-0.637223	0.419468	-1.51912	0.128731	0.333145	25.9813	-0.395474	0.508578	-0.777608	0.4368	0.653505
Galns	12.5154	-0.197897	0.791155	-0.250136	0.802482	0.925656	15.3701	0.177176	0.636727	0.278261	0.780812	0.899438	10.5682	0.357716	0.76061	0.470301	0.63814	0.803241
Gata2	0	NA	NA	NA	NA	NA	0	NA	NA	NA	NA	NA	0	NA	NA	NA	NA	NA
C8g	0.943398	-2.94184	2.88997	-1.01795	0.308702	NA	4.13421	1.5988	1.24634	1.2828	0.199562	NA	2.25499	4.53	2.04975	2.21002	0.0271036	NA
Entpd2	21.2991	-0.448022	0.600199	-0.746456	0.455392	0.74315	24.892	-0.192145	0.503889	-0.381324	0.702963	0.854345	15.6042	0.239165	0.637239	0.375314	0.707427	0.844381
Rabl6	285.47	-0.193474	0.179129	-1.08008	0.280105	0.591871	331.25	0.0140714	0.170359	0.082599	0.93417	0.974117	226.935	0.191801	0.20637	0.929403	0.35268	0.58309
Ptgds	193.897	-0.699637	0.287513	-2.43341	0.0149572	0.0989948	177.819	-1.43775	0.278042	-5.17096	2.3289e-07	8.60558e-06	93.5638	-0.75098	0.258128	-2.90934	0.00362198	0.0272965
Edf1	237.417	-0.655776	0.242104	-2.70866	0.00675558	0.0565417	221.588	-1.27036	0.205474	-6.18259	6.30575e-10	4.31376e-08	120.48	-0.63294	0.294603	-2.14845	0.0316781	0.132569
Clic3	0.118534	-0.0654919	4.08047	-0.0160501	0.987194	NA	0.129009	-0.279885	4.08047	-0.0685914	0.945315	NA	0	NA	NA	NA	NA	NA
Npdc1	27.5067	-2.44332	0.640392	-3.81535	0.000135993	0.00268674	35.2185	-1.31533	0.461604	-2.84948	0.00437907	0.0314295	10.7593	1.1108	0.78964	1.40671	0.159512	0.368936
Fbxw5	283.984	0.570964	0.178667	3.19569	0.00139495	0.0171573	270.914	0.255604	0.164114	1.55748	0.119357	0.318126	242.04	-0.33032	0.161906	-2.04019	0.0413311	0.159603
Slc25a13	0.250935	-1.02095	4.03282	-0.25316	0.800144	NA	0.70613	0.679894	2.77887	0.244666	0.806715	NA	0.316095	1.68614	4.03305	0.418081	0.675888	NA
Ube2i	103.187	0.158607	0.279215	0.568046	0.570004	0.815156	119.597	0.349202	0.22189	1.57376	0.115543	0.312455	92.0277	0.175643	0.269854	0.650883	0.515122	0.718573
Tsr3	11.7296	-1.12278	0.812311	-1.38221	0.166908	0.449211	15.1592	-0.438259	0.597579	-0.733392	0.463319	0.695643	7.60435	0.674917	0.912947	0.739273	0.459741	NA
Unkl	0	NA	NA	NA	NA	NA	0	NA	NA	NA	NA	NA	0	NA	NA	NA	NA	NA
Lrrk1	5.89233	-0.68668	1.08088	-0.635295	0.525236	0.789566	6.56633	-0.552704	0.907411	-0.6091	0.542458	NA	3.72773	0.112659	1.23453	0.0912569	0.927288	NA
Aldh1a3	53.2953	-0.154602	0.385814	-0.400716	0.688629	0.877239	78.2471	0.655862	0.297704	2.20307	0.0275901	0.122616	54.8825	0.798004	0.334234	2.38756	0.0169605	0.0857196
Actn1	156.983	-0.05182	0.227855	-0.227426	0.820093	0.933387	170.027	-0.039167	0.189856	-0.206299	0.836558	0.928239	122.167	-0.00421165	0.231871	-0.0181638	0.985508	0.993761
Sirt2	1.0273	-1.79367	2.61825	-0.685065	0.493303	NA	2.09687	0.434556	1.5314	0.283764	0.776591	NA	1.03055	2.2071	2.49637	0.884122	0.37663	NA
Hnrnpl	0.738937	-2.58534	3.46681	-0.74574	0.455824	NA	0.800293	-2.80222	2.97526	-0.941841	0.346274	NA	0	NA	NA	NA	NA	NA
Nolc1	1.54024	0.736168	2.27137	0.324108	0.745856	NA	1.18892	-0.0727324	2.23831	-0.0324944	0.974078	NA	1.19057	-0.828286	2.35635	-0.351512	0.725204	NA
Casd1	543.759	0.524662	0.154763	3.3901	0.000698664	0.0101114	442.794	-0.253745	0.141333	-1.79537	0.0725946	0.23182	401.028	-0.795697	0.144368	-5.51158	3.55617e-08	1.35828e-06
Cnksr3	0.227698	-0.899307	4.04372	-0.222396	0.824006	NA	0.246767	-1.11774	4.04332	-0.27644	0.78221	NA	0	NA	NA	NA	NA	NA
Mtmr1	1.7995	-0.681338	1.95523	-0.34847	0.727487	NA	1.81661	-0.928661	1.69267	-0.548636	0.583255	NA	1.00655	-0.268167	2.35536	-0.113854	0.909354	NA
Hmgb3	2.52122	0.0826054	1.71178	0.0482569	0.961511	NA	1.71652	-1.73254	1.90912	-0.907505	0.36414	NA	1.30355	-1.83407	2.31074	-0.793716	0.427361	NA
Map2	91.6011	-0.963405	0.285264	-3.37725	0.000732157	0.0105593	102.893	-0.804564	0.24065	-3.3433	0.000827888	0.00854734	51.9858	0.143596	0.346352	0.414595	0.678439	0.827065
Cyp2j9	53.0917	0.180541	0.374451	0.482147	0.629701	0.847757	46.056	-0.484181	0.364268	-1.32919	0.183786	0.412892	36.3243	-0.681755	0.411835	-1.65541	0.0978414	0.275149
Nipsnap3a	0	NA	NA	NA	NA	NA	0	NA	NA	NA	NA	NA	0	NA	NA	NA	NA	NA
Abca1	373.349	0.617878	0.155774	3.96652	7.29306e-05	0.00161348	289.988	-0.281306	0.144633	-1.94496	0.0517794	0.18608	274.46	-0.915289	0.17047	-5.36919	7.9089e-08	2.78778e-06
Nipsnap3b	42.3843	0.328462	0.485841	0.67607	0.498996	0.773121	37.3696	-0.248167	0.425076	-0.583817	0.559343	0.763081	31.0397	-0.594323	0.534871	-1.11115	0.266502	0.497931
Lage3	122.208	-0.726987	0.264286	-2.75076	0.00594574	0.0515525	133.861	-0.679114	0.219076	-3.0999	0.00193589	0.0167047	73.9477	0.0334213	0.293674	0.113804	0.909393	0.956534
Ubl4a	117.829	0.0333156	0.26908	0.123813	0.901463	0.966594	115.509	-0.267003	0.229987	-1.16095	0.245664	0.487827	85.4798	-0.314239	0.290739	-1.08083	0.279773	0.513319
Gdi1	1347.91	-0.233945	0.0883695	-2.64735	0.00811249	0.0643567	1605.35	0.057004	0.0812932	0.701215	0.483169	0.70829	1086.7	0.27486	0.0941365	2.9198	0.00350255	0.0265587
Sash1	117.462	0.664463	0.266375	2.49446	0.0126148	0.0872684	114.454	0.411827	0.239872	1.71686	0.0860039	0.258443	104.819	-0.266799	0.249109	-1.07101	0.284165	0.518709
Gadd45b	52.7234	-0.304529	0.421474	-0.722534	0.469967	0.753008	53.0188	-0.55788	0.367355	-1.51864	0.128854	0.333316	34.3578	-0.265514	0.461597	-0.575207	0.565151	0.754695
Slamf6	4.65835	2.19932	1.46357	1.50271	0.132914	0.39778	2.23703	0.568061	3.8076	0.149191	0.881403	NA	4.00832	-1.61341	1.4426	-1.1184	0.263396	NA
Slamf1	0	NA	NA	NA	NA	NA	1.96766	4.79661	2.03983	2.35148	0.0186991	NA	1.43135	3.88208	2.3454	1.65518	0.0978872	NA
Zdhhc12	0.80897	-1.34812	2.87849	-0.468343	0.639539	NA	0.854666	-1.56134	2.54406	-0.613718	0.539402	NA	0.299449	-0.230516	4.08047	-0.0564926	0.954949	NA
Endog	28.8269	-0.111992	0.506077	-0.221295	0.824863	0.934773	23.582	-1.12477	0.499952	-2.24976	0.0244642	0.112213	16.4107	-1.02836	0.616609	-1.66777	0.0953615	0.271703
Cybb	35.6046	2.77336	1.29204	2.1465	0.0318333	0.166077	15.6965	1.15332	0.839225	1.37427	0.169359	0.394068	32.5159	-1.62777	0.548858	-2.96575	0.00301948	0.0235024
Golga7	1.34662	-0.297852	2.54358	-0.1171	0.906781	NA	1.00805	-1.8595	2.58101	-0.720456	0.471245	NA	0.613096	-1.56005	3.55154	-0.439261	0.660473	NA
Xk	59.5912	-0.298297	0.357298	-0.834867	0.403793	0.703817	49.1796	-1.36861	0.370701	-3.69194	0.000222552	0.0030532	31.1561	-1.08842	0.446339	-2.43854	0.0147467	0.0772199
Pcolce2	97.3211	0.548106	0.303136	1.80812	0.0705884	0.274929	110.447	0.671053	0.23213	2.89085	0.00384198	0.0283519	95.2355	0.105961	0.289088	0.366534	0.713966	0.849147
Cd48	13.6438	2.99828	0.821628	3.6492	0.000263059	0.00461003	11.026	2.51658	0.795599	3.16313	0.00156085	0.0141099	16.4818	-0.491727	0.625152	-0.786572	0.431532	0.649325
Clpx	1.6636	-3.75927	2.31565	-1.62342	0.104499	NA	2.18975	-2.16424	1.80781	-1.19716	0.231243	NA	0.28525	1.55898	4.04448	0.38546	0.699897	NA
Trabd	90.2789	0.119603	0.301124	0.397189	0.691228	0.878581	100.317	0.190774	0.2465	0.773932	0.438971	0.674211	76.0873	0.0548827	0.313585	0.175017	0.861066	0.932128
Mov10l1	0	NA	NA	NA	NA	NA	0	NA	NA	NA	NA	NA	0	NA	NA	NA	NA	NA
Dennd6b	466.966	-0.473105	0.152368	-3.105	0.00190277	0.0217118	574.022	-0.0662685	0.124872	-0.530691	0.595633	0.787831	359.165	0.391848	0.143831	2.72436	0.00644256	0.0419872
Cd83	88.7843	0.781916	0.295013	2.65044	0.00803863	0.0639811	66.7772	-0.160742	0.322167	-0.498942	0.61782	0.802638	67.5249	-0.959285	0.328139	-2.92341	0.00346216	0.0263009
Cltrn	0	NA	NA	NA	NA	NA	0	NA	NA	NA	NA	NA	0	NA	NA	NA	NA	NA
Ace2	0	NA	NA	NA	NA	NA	0	NA	NA	NA	NA	NA	0	NA	NA	NA	NA	NA
Gzmb	0	NA	NA	NA	NA	NA	0	NA	NA	NA	NA	NA	0	NA	NA	NA	NA	NA
Gzmf	0	NA	NA	NA	NA	NA	0	NA	NA	NA	NA	NA	0	NA	NA	NA	NA	NA
Gzmn	0	NA	NA	NA	NA	NA	0	NA	NA	NA	NA	NA	0	NA	NA	NA	NA	NA
C4a	11.8742	0.862443	0.814763	1.05852	0.289819	0.6014	12.1473	0.748145	0.674262	1.10958	0.267182	0.511753	11.6185	-0.133439	0.755839	-0.176544	0.859866	0.931522
Ager	0.643962	-0.908171	3.40881	-0.266419	0.789917	NA	0.672847	-1.12716	2.98919	-0.377078	0.706116	NA	0.295158	-0.230516	4.08047	-0.0564926	0.954949	NA
Atf6b	56.6406	0.1202	0.361237	0.332747	0.739325	0.900017	57.752	-0.0409686	0.327007	-0.125283	0.900299	0.959363	44.1304	-0.176997	0.396383	-0.446529	0.655215	0.813271
Egfl8	2.19194	-0.999813	1.94626	-0.513711	0.607454	NA	1.55744	-3.7655	2.1456	-1.75499	0.0792618	NA	0.592946	-2.8197	3.90185	-0.722656	0.469891	NA
Notch4	6.55418	-0.674063	1.18099	-0.570763	0.56816	0.814301	7.27751	-0.564922	0.951086	-0.593975	0.552529	NA	4.16625	0.0932524	1.37603	0.0677692	0.945969	NA
Ppt2	0.587796	-2.25952	3.45471	-0.654038	0.513087	NA	0.826227	-1.51518	2.5686	-0.589887	0.555266	NA	0.138335	0.731256	4.08047	0.179209	0.857774	NA
Prrt1	298.298	-0.482461	0.175344	-2.75151	0.00593216	0.0514862	332.53	-0.379758	0.139317	-2.72586	0.00641338	0.0423478	203.821	0.0875345	0.188661	0.463977	0.642664	0.806485
Rnf5	83.034	-1.73891	0.315364	-5.51398	3.50804e-08	2.26484e-06	89.0953	-1.77465	0.26795	-6.62308	3.51781e-11	2.88784e-09	29.8503	-0.0542355	0.449857	-0.120562	0.904038	0.954318
Fam163a	12.4335	-2.57444	0.881139	-2.92171	0.00348111	0.0343893	17.7156	-0.882888	0.605987	-1.45694	0.145132	0.358841	5.94858	1.67386	1.04954	1.59485	0.110745	NA
Cacfd1	40.9422	-0.0715586	0.421804	-0.169649	0.865286	0.95193	45.0453	-0.00347322	0.367864	-0.00944158	0.992467	0.996117	32.1569	0.0493096	0.453138	0.108818	0.913347	0.959057
Hivep2	22.4224	-0.812992	0.58157	-1.39793	0.162135	0.442824	28.7269	-0.216494	0.445594	-0.485855	0.62707	0.807642	16.0826	0.580508	0.628903	0.923049	0.355982	0.586177
2310057J18Rik	0	NA	NA	NA	NA	NA	0	NA	NA	NA	NA	NA	0	NA	NA	NA	NA	NA
Arnt	4.21081	-4.05988	1.69259	-2.39862	0.016457	0.106131	5.07977	-2.42882	1.201	-2.02233	0.043142	NA	0.740247	1.57787	3.02047	0.522393	0.601397	NA
Itga2	1.36581	0.92862	2.37497	0.391002	0.695796	NA	0.747009	-1.18891	2.68195	-0.443301	0.657548	NA	0.886779	-2.13787	3.10452	-0.688632	0.491055	NA
Mocs2	12.9922	0.269959	0.774069	0.348753	0.727275	0.8946	13.7729	0.218811	0.687811	0.318126	0.750389	0.882876	10.9807	-0.0651813	0.773028	-0.0843195	0.932802	0.968328
Nat9	1.03382	-3.07649	2.78292	-1.10549	0.268947	NA	1.50721	-1.49131	2.07171	-0.719844	0.471621	NA	0.28525	1.55898	4.04448	0.38546	0.699897	NA
Lpl	128.439	1.5339	0.247163	6.20602	5.43427e-10	5.30208e-08	70.2541	-0.0398343	0.288054	-0.138288	0.890013	0.954497	100.963	-1.58837	0.256428	-6.19421	5.85766e-10	3.0492e-08
Atp6v0e	72.3971	-0.0337121	0.321543	-0.104844	0.916499	0.972433	71.9029	-0.297924	0.284125	-1.04857	0.294377	0.54092	51.8627	-0.278242	0.346095	-0.803947	0.421427	0.641156
Nkx2-5	0	NA	NA	NA	NA	NA	0	NA	NA	NA	NA	NA	0	NA	NA	NA	NA	NA
Zfp318	399.796	-0.24115	0.149559	-1.61241	0.106872	0.352326	491.712	0.1422	0.131718	1.07958	0.280327	0.526197	332.849	0.367108	0.15621	2.35009	0.0187689	0.0922517
Ttbk1	49.1294	-1.01695	0.412613	-2.46464	0.013715	0.0929333	72.5225	0.0704268	0.288953	0.243731	0.807439	0.914299	39.887	1.06868	0.416869	2.56359	0.0103597	0.0597232
Srf	18.0167	-0.0600223	0.654788	-0.0916668	0.926963	0.977518	17.2073	-0.430493	0.565301	-0.76153	0.446341	0.681333	12.3334	-0.39003	0.73289	-0.532181	0.5946	0.77497
Gata3	10.6941	-0.369744	0.86126	-0.429306	0.667701	0.866081	12.5987	-0.122047	0.673613	-0.181182	0.856225	0.937861	8.08397	0.236237	0.890706	0.265224	0.790837	NA
Gata5	0.197937	1.85806	4.08047	0.455354	0.648854	NA	0.190566	1.64367	4.08047	0.402813	0.687086	NA	0.295158	-0.230516	4.08047	-0.0564926	0.954949	NA
Lama5	14.5866	-0.502997	0.722989	-0.695719	0.486605	0.7643	23.2556	0.603938	0.518333	1.16515	0.243956	0.48577	14.9521	1.09042	0.718346	1.51796	0.129023	0.323724
Steap1	4.10952	-2.35796	1.68144	-1.40234	0.160813	NA	5.57691	-1.01577	1.26187	-0.804971	0.420837	NA	1.8803	1.33386	2.14537	0.62174	0.534113	NA
Steap2	0.109164	-0.0654919	4.08047	-0.0160501	0.987194	NA	0.117757	-0.279885	4.08047	-0.0685914	0.945315	NA	0	NA	NA	NA	NA	NA
Hspa8	36.9053	-3.34253	0.570366	-5.86032	4.61974e-09	3.69728e-07	48.6565	-1.5799	0.392211	-4.0282	5.62054e-05	0.000993704	11.5606	1.76048	0.771448	2.28204	0.0224869	0.104137
Serac1	23.5	0.21799	0.614957	0.354481	0.722979	0.89233	21.3305	-0.29468	0.516258	-0.5708	0.568135	0.769351	17.0446	-0.526892	0.660373	-0.797869	0.424946	0.643952
Awat1	0	NA	NA	NA	NA	NA	0	NA	NA	NA	NA	NA	0	NA	NA	NA	NA	NA
Pdzd11	10.1871	-0.484302	0.849647	-0.570004	0.568675	0.814495	9.26238	-1.16496	0.795155	-1.46508	0.142899	0.355831	5.45161	-0.698067	1.06242	-0.657051	0.511148	NA
Psma2	469.798	-0.13517	0.158673	-0.851878	0.394282	0.695318	417.901	-0.799671	0.131154	-6.09718	1.07959e-09	7.00673e-08	288.756	-0.680731	0.171771	-3.96301	7.40093e-05	0.0011543
Mrpl32	189.421	0.267933	0.246627	1.08639	0.277306	0.588319	162.592	-0.407148	0.249273	-1.63334	0.102397	0.288355	132.934	-0.691995	0.270437	-2.55881	0.0105031	0.0602405
Setdb1	0.132401	-0.0654919	4.08047	-0.0160501	0.987194	NA	0.336763	0.681895	4.08047	0.167112	0.867282	NA	0.142625	0.731256	4.08047	0.179209	0.857774	NA
Anxa9	0	NA	NA	NA	NA	NA	0	NA	NA	NA	NA	NA	0	NA	NA	NA	NA	NA
Arnt2	1.20008	0.209014	2.48092	0.0842487	0.932859	NA	1.1758	-0.0483151	2.245	-0.0215212	0.98283	NA	0.930591	-0.270988	2.56635	-0.105592	0.915906	NA
Prune1	22.5877	-1.00529	0.587543	-1.711	0.0870814	0.311888	25.624	-0.781238	0.471661	-1.65636	0.0976498	0.279971	12.8361	0.202367	0.701754	0.288373	0.773061	0.884882
Cers2	356.967	-0.475024	0.149896	-3.16902	0.00152952	0.0183447	387.471	-0.454884	0.134847	-3.37333	0.000742647	0.00791352	237.302	0.00321299	0.1669	0.0192509	0.984641	0.993545
Nlrp5	0	NA	NA	NA	NA	NA	0	NA	NA	NA	NA	NA	0	NA	NA	NA	NA	NA
Capza2	782.578	0.418624	0.104648	4.00031	6.32584e-05	0.00142491	603.275	-0.584083	0.109319	-5.34292	9.14617e-08	3.75413e-06	530.912	-1.01795	0.119995	-8.48324	2.19006e-17	3.22628e-15
Plekho1	40.2906	-0.914971	0.433902	-2.1087	0.0349702	0.177115	60.6041	0.179219	0.337987	0.530254	0.595936	0.788026	34.4356	1.078	0.44109	2.44395	0.0145276	0.0766257
Vps45	54.8509	-0.0484505	0.375544	-0.129014	0.897346	0.965055	57.9894	-0.112442	0.31249	-0.359827	0.718977	0.863557	41.6689	-0.0799027	0.391218	-0.204241	0.838165	0.920788
Prpf3	30.8566	0.429983	0.692621	0.620807	0.534727	0.796646	34.9108	0.531909	0.563577	0.943809	0.345267	0.591413	29.0003	0.0865322	0.542195	0.159596	0.873199	0.93823
Anp32e	27.8728	0.0678329	0.52177	0.130005	0.896562	0.96497	22.7112	-0.906451	0.527486	-1.71843	0.0857174	0.257933	17.0987	-0.984757	0.651686	-1.51109	0.130765	0.326702
Aph1a	18.2068	-0.176517	0.659491	-0.267656	0.788964	0.920149	25.2414	0.493388	0.464378	1.06247	0.288022	0.534025	17.4764	0.654612	0.632686	1.03466	0.30083	0.534857
Tab2	311.831	0.410889	0.182257	2.25445	0.0241677	0.137254	294.152	0.0498913	0.145813	0.342159	0.732231	0.870882	249.943	-0.377929	0.192114	-1.96721	0.0491591	0.178585
Ppil4	556.436	0.673132	0.129074	5.2151	1.83721e-07	9.75746e-06	516.483	0.298999	0.124358	2.40433	0.016202	0.0836106	478.261	-0.389713	0.130128	-2.99485	0.00274579	0.0217007
Cnih1	366.518	0.324038	0.172996	1.87309	0.0610557	0.252565	287.706	-0.65278	0.15275	-4.27352	1.92413e-05	0.00040195	243.372	-0.992031	0.191288	-5.18606	2.14789e-07	6.7945e-06
Eps8	4.42436	-1.08096	1.43621	-0.752645	0.451664	0.740353	5.46513	-0.527241	1.19256	-0.442108	0.658411	NA	2.77563	0.536615	1.75558	0.305663	0.759861	NA
Med22	43.2573	0.0299132	0.397509	0.0752516	0.940014	0.980984	47.6637	0.0740193	0.354149	0.209006	0.834443	0.92781	35.1507	0.0296127	0.428534	0.0691024	0.944908	0.974576
Abo	0	NA	NA	NA	NA	NA	0	NA	NA	NA	NA	NA	0	NA	NA	NA	NA	NA
Surf1	230.248	-0.651825	0.21153	-3.08148	0.00205977	0.0230045	232.167	-0.916668	0.168181	-5.4505	5.02279e-08	2.24356e-06	129.466	-0.282109	0.25244	-1.11753	0.263769	0.495073
Med28	100.26	-0.124257	0.27834	-0.446421	0.655293	0.860581	87.9949	-0.845653	0.265203	-3.1887	0.00142915	0.0131065	60.968	-0.736431	0.319837	-2.30252	0.0213057	0.100747
Qdpr	11.4665	-0.720583	0.838131	-0.85975	0.389927	0.691679	9.50966	-2.0917	0.862247	-2.42587	0.0152717	0.0802251	4.71745	-1.39104	1.19182	-1.16716	0.243147	NA
Gnrh1	3.56699	-0.396234	1.43009	-0.27707	0.781727	NA	4.39519	0.0214103	1.10631	0.0193529	0.98456	NA	2.82077	0.39702	1.52806	0.259819	0.795004	NA
Tnr	255.391	-0.293189	0.190824	-1.53644	0.124431	0.383037	310.569	0.0648525	0.165687	0.391415	0.69549	0.850475	206.625	0.341784	0.182659	1.87116	0.0613235	0.205082
Sqstm1	18.1265	-0.874863	0.619692	-1.41177	0.158017	0.436362	19.9581	-0.806219	0.529113	-1.52372	0.127579	0.331525	10.352	0.0553899	0.741365	0.0747134	0.940443	NA
Nfe2l2	47.9385	0.188536	0.407241	0.46296	0.643393	0.856299	45.3104	-0.189688	0.382792	-0.495537	0.620221	0.803862	35.5766	-0.397064	0.441611	-0.899127	0.368585	0.597619
Rxrg	0.804206	-1.22429	3.14374	-0.389438	0.696952	NA	0.794673	-1.4422	2.82174	-0.511104	0.609278	NA	0.340274	-0.230516	4.08047	-0.0564926	0.954949	NA
Rxra	11.3516	-0.762388	1.03858	-0.734069	0.462907	0.747091	14.364	-0.213745	0.677256	-0.315604	0.752303	0.884032	8.19192	0.531831	1.09552	0.485458	0.627351	NA
Adamtsl4	0	NA	NA	NA	NA	NA	0	NA	NA	NA	NA	NA	0	NA	NA	NA	NA	NA
Fcrl2	69.0454	1.47558	0.351122	4.20247	2.64015e-05	0.000683332	33.0852	-0.55819	0.439502	-1.27005	0.204067	0.439472	50.1047	-2.0514	0.370438	-5.53777	3.06348e-08	1.18477e-06
Cd5l	0	NA	NA	NA	NA	NA	0	NA	NA	NA	NA	NA	0	NA	NA	NA	NA	NA
Prpsap1	30.6475	-1.60317	0.512168	-3.13017	0.00174702	0.0203491	44.0503	-0.378333	0.36426	-1.03863	0.298975	0.545657	19.9658	1.2091	0.567836	2.12932	0.0332278	0.137055
Fam184b	131.17	0.131294	0.252024	0.52096	0.602395	0.833077	119.169	-0.398586	0.218894	-1.82091	0.0686209	0.224021	91.7937	-0.543857	0.277005	-1.96335	0.0496057	0.179573
Ncapg	1.29303	0.0185673	2.43002	0.00764078	0.993904	NA	1.46385	0.185169	2.07993	0.0890262	0.929061	NA	1.06893	0.137025	2.43368	0.0563038	0.9551	NA
Lcorl	54.922	0.189001	0.388483	0.486512	0.626604	0.847051	66.1031	0.478162	0.31994	1.49454	0.135035	0.343563	51.134	0.270946	0.358292	0.756215	0.44952	0.664984
Lta4h	220.451	0.641632	0.199406	3.21772	0.00129216	0.016176	189.346	0.049516	0.188738	0.262353	0.793049	0.906316	176.702	-0.607732	0.190339	-3.19289	0.00140856	0.0129876
Amdhd1	0.4925	-1.99897	3.72807	-0.536194	0.591825	NA	0.721588	-1.2458	2.71411	-0.459008	0.646229	NA	0.138335	0.731256	4.08047	0.179209	0.857774	NA
Dstn	350.055	0.45668	0.169883	2.6882	0.00718388	0.0592692	309.83	-0.0850215	0.150179	-0.566134	0.571303	0.771234	270.177	-0.558058	0.177263	-3.14819	0.00164283	0.0146654
Macroh2a1	18.3743	-0.181086	0.606385	-0.298632	0.765221	0.910683	18.5851	-0.404543	0.557564	-0.725555	0.468112	0.698694	12.6456	-0.238339	0.687015	-0.34692	0.728652	0.858584
Gtf2ird2	70.1058	-0.533478	0.335771	-1.58881	0.112102	0.361234	89.1664	-0.0202647	0.270191	-0.0750014	0.940214	0.975989	54.9491	0.499816	0.344126	1.45242	0.146385	0.350261
Bola1	0.92274	-1.50143	2.96769	-0.505926	0.612908	NA	0.729047	-2.67929	3.07155	-0.872295	0.383048	NA	0.197649	-1.1923	4.08047	-0.292196	0.770137	NA
Castor2	183.106	-0.0835402	0.238393	-0.350431	0.726015	0.894237	211.736	0.111137	0.187512	0.592693	0.553387	0.759436	150.677	0.180862	0.224104	0.807046	0.41964	0.639542
Fcgr1	17.1933	1.28939	0.686682	1.87771	0.0604205	0.25114	18.663	1.29124	0.619795	2.08334	0.0372203	0.150577	19.3254	-0.0139419	0.62686	-0.0222409	0.982256	0.992176
Ncf1	0	NA	NA	NA	NA	NA	0	NA	NA	NA	NA	NA	0	NA	NA	NA	NA	NA
Wnt11	0	NA	NA	NA	NA	NA	0	NA	NA	NA	NA	NA	0	NA	NA	NA	NA	NA
Adss2	629.997	0.444345	0.127442	3.48665	0.000489105	0.00763188	555.763	-0.105427	0.10926	-0.964917	0.334587	0.581717	483.132	-0.565614	0.132952	-4.25428	2.09724e-05	0.000393217
Spmip3	0.237068	-0.950019	4.03907	-0.235208	0.814048	NA	0.258019	-1.17388	4.0382	-0.290693	0.771286	NA	0	NA	NA	NA	NA	NA
Il17rb	0.132401	-0.0654919	4.08047	-0.0160501	0.987194	NA	0.142128	-0.279885	4.08047	-0.0685914	0.945315	NA	0	NA	NA	NA	NA	NA
Cacna1d	38.5441	-0.459405	0.48749	-0.942389	0.345993	0.654344	63.434	0.710174	0.334776	2.12134	0.0338934	0.141334	41.4027	1.14664	0.429636	2.66885	0.0076111	0.0475675
Chdh	26.5924	-0.703123	0.541981	-1.29732	0.194521	0.486833	45.5546	0.644391	0.36355	1.77249	0.0763125	0.239558	28.1625	1.32729	0.506858	2.61866	0.00882762	0.0530564
Actr8	24.2406	0.741131	0.52488	1.412	0.157949	0.436245	23.7899	0.505889	0.49074	1.03087	0.302601	0.549648	22.1675	-0.252183	0.533454	-0.472737	0.636401	0.802142
Lrrc27	16.3259	0.447538	0.650949	0.687516	0.491758	0.768079	16.3674	0.249158	0.591491	0.421238	0.673581	0.835713	13.9438	-0.214144	0.662402	-0.323284	0.74648	0.86903
Stk32c	1.65314	-1.51273	2.26224	-0.668685	0.503697	NA	2.10233	-0.735996	1.93547	-0.380267	0.703747	NA	0.905651	0.760576	2.83961	0.267845	0.788818	NA
Fnta	271.02	0.274484	0.188213	1.45837	0.144739	0.416052	254.746	-0.113425	0.152398	-0.744266	0.456716	0.6897	206.719	-0.404676	0.201033	-2.01298	0.0441165	0.165783
Mtrex	200.742	0.242723	0.217134	1.11785	0.263631	0.574078	189.691	-0.13491	0.189895	-0.710448	0.477426	0.705278	152.063	-0.39529	0.219261	-1.80283	0.0714151	0.225159
Lbp	5.50005	2.34288	1.4378	1.62949	0.10321	0.345003	1.90653	-0.139122	2.07476	-0.0670547	0.946538	NA	4.29173	-2.52573	1.39313	-1.81298	0.0698346	NA
Celsr1	5.91049	-4.5711	1.65174	-2.76744	0.00564978	0.0496808	11.6514	-0.159331	0.821428	-0.193968	0.846201	0.932672	4.15208	4.38991	1.65062	2.65955	0.00782442	NA
Fli1	10.8692	1.28464	1.04182	1.23308	0.217548	0.519048	7.57521	0.26498	0.884203	0.299683	0.764419	NA	9.13056	-1.03073	1.00517	-1.02543	0.305159	NA
Stard13	7.93573	-0.422392	0.931457	-0.453474	0.650207	0.859613	8.08017	-0.637376	0.833745	-0.764473	0.444585	0.679541	5.01422	-0.226681	1.08708	-0.208522	0.834821	NA
Tenm1	1.92034	-2.82319	2.14335	-1.31719	0.187776	NA	2.41187	-1.62033	1.62362	-0.997977	0.318291	NA	0.597622	1.15769	3.29128	0.351746	0.725029	NA
Camk1g	2.56716	-4.38205	1.9998	-2.19124	0.0284341	NA	6.48316	0.407879	0.958289	0.425633	0.670376	NA	2.69365	4.77907	1.92095	2.48786	0.0128513	NA
Utp25	143.665	0.0226275	0.253327	0.0893213	0.928827	0.978368	169.12	0.262249	0.215875	1.21482	0.224436	0.462841	124.488	0.22285	0.229008	0.97311	0.330499	0.562938
Hsd11b1	5.32292	-3.41385	1.54771	-2.20573	0.0274026	0.149467	6.4187	-2.14219	1.15707	-1.85139	0.0641137	NA	1.21886	1.20991	2.34332	0.516324	0.605628	NA
Syt14	15.4392	-0.458154	0.867236	-0.528292	0.597296	0.830391	21.7796	0.332018	0.555787	0.597383	0.550252	0.756778	13.9048	0.764295	0.825832	0.925485	0.354714	0.584884
H2-M3	22.274	1.02561	0.841923	1.21817	0.223158	0.52635	20.3183	0.638407	0.531408	1.20135	0.229615	0.469083	20.875	-0.39697	1.44667	-0.274402	0.783776	0.8907
Lonrf3	3.61486	-0.533359	1.69618	-0.314447	0.753182	NA	4.48561	-0.0632452	1.28874	-0.0490751	0.960859	NA	2.78005	0.444723	1.8657	0.238368	0.811595	NA
Atp5f1e	210.026	0.934638	0.202878	4.60689	4.08733e-06	0.000140843	131.286	-0.549631	0.210768	-2.60775	0.00911383	0.0545664	148.217	-1.50021	0.227438	-6.59613	4.22038e-11	2.68386e-09
Nelfcd	0.834895	0.517842	3.09217	0.167469	0.867001	NA	0.364524	-1.68003	3.99978	-0.420032	0.674462	NA	0.395297	-2.22931	4.02612	-0.553713	0.579776	NA
Tubb1	0	NA	NA	NA	NA	NA	0	NA	NA	NA	NA	NA	0	NA	NA	NA	NA	NA
Ctsz	200.15	0.888327	0.19167	4.63466	3.57525e-06	0.000125184	135.904	-0.328482	0.239467	-1.37172	0.17015	0.395118	146.856	-1.23257	0.244064	-5.0502	4.41356e-07	1.29029e-05
Prelid3b	61.9103	-0.327292	0.362473	-0.902943	0.366556	0.672768	60.2386	-0.68837	0.311595	-2.20918	0.027162	0.121148	38.4669	-0.378771	0.424792	-0.891662	0.372574	0.601767
Sertad4	0.381418	0.896289	4.08047	0.219653	0.826141	NA	0.142128	-0.279885	4.08047	-0.0685914	0.945315	NA	0.197649	-1.1923	4.08047	-0.292196	0.770137	NA
H2-M2	0	NA	NA	NA	NA	NA	0.194635	1.64367	4.08047	0.402813	0.687086	NA	0.142625	0.731256	4.08047	0.179209	0.857774	NA
Ube2a	0.490582	-0.00995363	3.81686	-0.0026078	0.997919	NA	0.259885	-1.18147	4.03752	-0.292624	0.76981	NA	0.197649	-1.1923	4.08047	-0.292196	0.770137	NA
Slc25a5	549.566	-0.520886	0.1334	-3.90468	9.43516e-05	0.00199586	537.446	-0.904491	0.12021	-7.52427	5.30156e-14	6.59957e-12	315.163	-0.398295	0.150031	-2.65475	0.00793673	0.0490558
Atp1b4	0	NA	NA	NA	NA	NA	0	NA	NA	NA	NA	NA	0	NA	NA	NA	NA	NA
Ppdpf	15.5218	-0.632274	0.683932	-0.92447	0.355242	0.662815	13.8782	-1.458	0.666172	-2.18863	0.0286241	0.126028	7.55326	-0.842544	0.879951	-0.95749	0.33832	NA
Kcnq2	0.241565	-0.972072	4.03709	-0.240785	0.809722	NA	0.500243	-0.218823	3.36983	-0.0649359	0.948225	NA	0.17347	0.731256	4.08047	0.179209	0.857774	NA
Eef1a2	8.86024	-1.29407	0.979949	-1.32055	0.186652	0.476719	12.0841	-0.374833	0.747629	-0.501362	0.616117	0.801615	5.83261	0.905127	1.06772	0.847717	0.396595	NA
Col20a1	13.9845	-1.33317	2.18433	-0.610331	0.541643	0.800375	16.4538	-0.949677	0.727426	-1.30553	0.191712	0.424051	7.21045	0.358038	1.25974	0.284217	0.776244	NA
Pls3	2.357	-3.15639	1.98364	-1.59121	0.111563	NA	3.45913	-1.06252	1.36715	-0.777178	0.437054	NA	1.01054	2.11265	2.74535	0.769538	0.441574	NA
Mpped2	88.7716	-0.455015	0.301158	-1.51088	0.130818	0.394535	101.339	-0.285252	0.278098	-1.02572	0.305022	0.551541	62.9432	0.155277	0.347636	0.446666	0.655116	0.813259
Nkap	139.349	-0.0321966	0.272802	-0.118022	0.90605	0.967973	129.528	-0.511274	0.255442	-2.00153	0.0453352	0.170422	93.4296	-0.49374	0.278029	-1.77586	0.0757561	0.23406
Ndufa1	798.457	0.911281	0.11967	7.61493	2.63831e-14	5.20677e-12	440.645	-1.08614	0.124566	-8.7194	2.7969e-18	6.63695e-16	516.477	-2.01305	0.13452	-14.9647	1.24976e-50	2.56972e-47
Wt1	0	NA	NA	NA	NA	NA	0	NA	NA	NA	NA	NA	0	NA	NA	NA	NA	NA
E2f3	0.109164	-0.0654919	4.08047	-0.0160501	0.987194	NA	0.117757	-0.279885	4.08047	-0.0685914	0.945315	NA	0	NA	NA	NA	NA	NA
Cr1l	122.012	0.203077	0.30286	0.670532	0.502518	0.77479	142.035	0.397606	0.247418	1.60702	0.10805	0.298898	110.472	0.178946	0.300362	0.595769	0.55133	0.746649
Ppfibp1	0.48313	-1.97335	3.97243	-0.496762	0.619357	NA	0.710336	-1.21959	2.91745	-0.418033	0.675923	NA	0.138335	0.731256	4.08047	0.179209	0.857774	NA
Cd46	1904.97	-0.0740585	0.0793462	-0.933359	0.350635	0.658678	2189.14	0.104915	0.0714464	1.46845	0.141982	0.354139	1560.86	0.162531	0.0771672	2.10621	0.0351859	0.142324
Cd34	2.48359	-4.3378	2.01203	-2.15593	0.0310888	NA	4.80541	-0.311709	1.12855	-0.276203	0.782392	NA	1.54743	3.99576	2.45891	1.62502	0.104159	NA
Plgrkt	22.0345	0.625987	0.556944	1.12397	0.261027	0.570893	17.9254	-0.139043	0.556571	-0.249821	0.802726	0.912022	16.8108	-0.780045	0.606441	-1.28627	0.19835	0.419633
Cd274	10.1176	1.24876	0.867766	1.43905	0.150138	0.424596	12.2266	1.47188	0.693391	2.12273	0.0337768	0.140964	12.1578	0.20131	0.765812	0.262871	0.79265	0.894162
Pdcd1lg2	0.118534	-0.0654919	4.08047	-0.0160501	0.987194	NA	0.129009	-0.279885	4.08047	-0.0685914	0.945315	NA	0	NA	NA	NA	NA	NA
Gtf3a	12.0764	0.245398	0.75935	0.323169	0.746567	0.90273	11.1396	-0.216485	0.704697	-0.307204	0.758688	0.887588	8.92484	-0.477087	0.805903	-0.591992	0.553856	NA
Mtif3	9.54722	-0.37415	1.01477	-0.368704	0.712348	0.887981	8.58427	-1.07537	0.849572	-1.26578	0.205591	0.441427	5.33047	-0.715471	1.2383	-0.577784	0.56341	NA
Lnx2	16.7793	-1.18793	0.795919	-1.49252	0.135562	0.402927	18.0138	-1.21341	0.629368	-1.92798	0.0538571	0.191239	8.06562	-0.0391293	0.952873	-0.0410646	0.967244	NA
Il19	0.109164	-0.0654919	4.08047	-0.0160501	0.987194	NA	0.117757	-0.279885	4.08047	-0.0685914	0.945315	NA	0	NA	NA	NA	NA	NA
Dyrk3	14.1157	0.407822	0.839243	0.48594	0.62701	0.847051	14.6663	0.284705	0.730465	0.389758	0.696715	0.851137	12.22	-0.132013	0.931426	-0.141732	0.887292	0.945431
Mapkapk2	35.9567	-0.155299	0.442463	-0.350988	0.725597	0.89391	40.9516	0.00255653	0.373722	0.00684074	0.994542	0.997234	28.3645	0.141985	0.454446	0.312434	0.75471	0.873853
Il10	1.38556	4.4049	3.01652	1.46026	0.144219	NA	0.62149	3.12207	3.30139	0.945682	0.344311	NA	1.5479	-1.30904	2.32446	-0.563157	0.573328	NA
Lamp2	347.64	0.488973	0.167863	2.91294	0.00358047	0.0350321	283.257	-0.298287	0.155754	-1.91511	0.0554779	0.195123	253.5	-0.802256	0.171808	-4.66949	3.01947e-06	7.1226e-05
Atxn10	338.404	-0.27759	0.155202	-1.78857	0.0736834	0.281739	315.888	-0.794627	0.142782	-5.56533	2.61649e-08	1.25352e-06	205.461	-0.532226	0.17568	-3.02953	0.00244938	0.0199196
Foxred2	54.8934	0.149969	0.377197	0.397588	0.690934	0.878581	57.4189	0.0624159	0.339442	0.183878	0.854109	0.936702	44.271	-0.10183	0.374405	-0.271977	0.78564	0.891368
Eif3d	108.541	0.0875353	0.295773	0.295954	0.767265	0.911684	95.2533	-0.568257	0.263947	-2.15292	0.0313247	0.133857	72.2038	-0.670564	0.333101	-2.0131	0.0441045	0.165783
H3f3b	14.386	-1.07719	0.711909	-1.5131	0.130255	0.394241	15.3925	-1.13476	0.700424	-1.6201	0.105211	0.293774	7.18793	-0.0643685	1.01207	-0.0636006	0.949288	NA
Nup50	137.207	-0.236452	0.296957	-0.796251	0.425886	0.719451	150.678	-0.196454	0.197964	-0.992375	0.321015	0.568026	100.955	0.0266229	0.314156	0.0847442	0.932465	0.968328
Phf21b	0	NA	NA	NA	NA	NA	0	NA	NA	NA	NA	NA	0	NA	NA	NA	NA	NA
Nlrp14	0	NA	NA	NA	NA	NA	0	NA	NA	NA	NA	NA	0	NA	NA	NA	NA	NA
Ift27	4.84665	-2.71351	1.4396	-1.8849	0.0594428	0.248776	6.02695	-1.65859	1.07337	-1.54522	0.122293	NA	1.54775	1.06543	1.98238	0.537451	0.590956	NA
Pacsin2	11.2519	-0.137514	0.8865	-0.15512	0.876727	0.956942	13.6193	0.197209	0.719468	0.274105	0.784004	0.90127	9.56788	0.31985	0.827975	0.386304	0.699271	NA
Cmah	0	NA	NA	NA	NA	NA	0	NA	NA	NA	NA	NA	0	NA	NA	NA	NA	NA
Ttll12	19.232	-0.945658	0.794736	-1.1899	0.234085	0.539976	29.3603	0.188747	0.586854	0.321625	0.747737	0.881152	16.6422	1.12876	0.655525	1.72192	0.0850836	0.252084
Bik	0	NA	NA	NA	NA	NA	0	NA	NA	NA	NA	NA	0	NA	NA	NA	NA	NA
Scube1	9.5338	-1.48679	1.05169	-1.41371	0.157446	0.435409	17.7642	0.42185	0.636795	0.662458	0.507678	0.725861	9.43292	1.90347	0.933125	2.03989	0.0413617	NA
Tox4	250.714	-0.233937	0.189438	-1.2349	0.216868	0.518047	303.354	0.101105	0.158594	0.637506	0.523795	0.738066	205.797	0.320189	0.201237	1.59111	0.111585	0.297994
Mrps18c	60.2439	0.236939	0.334727	0.707859	0.479033	0.760037	43.7034	-1.11084	0.368242	-3.0166	0.0025563	0.0208499	35.9183	-1.3632	0.418136	-3.26018	0.00111341	0.0108758
Sulf1	45.2271	0.981783	0.464323	2.11444	0.0344779	0.175338	42.5497	0.676266	0.457296	1.47884	0.139184	0.349966	42.798	-0.322252	0.410173	-0.78565	0.432073	0.6499
Srsf6	1371.98	0.281475	0.0932152	3.01962	0.00253089	0.0270486	1339.03	0.00358554	0.0772189	0.0464334	0.962965	0.98515	1085.03	-0.293904	0.0950007	-3.0937	0.00197677	0.0168537
Plcg1	226.48	-0.340191	0.184866	-1.8402	0.0657385	0.264155	283.811	0.107055	0.157496	0.679729	0.496676	0.71768	186.13	0.430651	0.20126	2.13977	0.032373	0.1347
Kctd2	6.77705	0.125811	1.09216	0.115195	0.908291	0.969711	6.55069	-0.198094	0.970336	-0.20415	0.838236	NA	5.06223	-0.339704	1.18737	-0.286097	0.774804	NA
Tmprss6	0	NA	NA	NA	NA	NA	0	NA	NA	NA	NA	NA	0	NA	NA	NA	NA	NA
Kctd5	49.0269	-0.554748	0.465697	-1.19122	0.233567	0.539193	66.3962	0.135461	0.343089	0.394828	0.69297	0.848701	41.0141	0.677528	0.434013	1.56108	0.118505	0.308493
Pom121l2	0	NA	NA	NA	NA	NA	0	NA	NA	NA	NA	NA	0	NA	NA	NA	NA	NA
Etaa1	39.0518	0.079863	0.520305	0.153493	0.87801	0.957384	43.4173	0.161931	0.405881	0.398963	0.68992	0.846786	32.6718	0.0692972	0.51539	0.134456	0.893042	0.948218
Matn4	0	NA	NA	NA	NA	NA	0	NA	NA	NA	NA	NA	0	NA	NA	NA	NA	NA
Svs4	0	NA	NA	NA	NA	NA	0	NA	NA	NA	NA	NA	0	NA	NA	NA	NA	NA
Svs6	0	NA	NA	NA	NA	NA	0	NA	NA	NA	NA	NA	0	NA	NA	NA	NA	NA
Slpi	0	NA	NA	NA	NA	NA	0.766333	3.44085	3.04294	1.13076	0.258154	NA	0.55763	2.52515	3.62596	0.696409	0.486172	NA
Svs3a	0	NA	NA	NA	NA	NA	0	NA	NA	NA	NA	NA	0	NA	NA	NA	NA	NA
Svs5	0.218328	-0.847236	4.04866	-0.209264	0.834243	NA	0.475872	-0.101571	3.71986	-0.0273051	0.978216	NA	0.17347	0.731256	4.08047	0.179209	0.857774	NA
Rbpjl	3.77444	-0.147882	1.66263	-0.0889447	0.929126	NA	5.896	0.822468	1.04961	0.783595	0.433278	NA	4.16815	0.951255	1.47074	0.646789	0.517769	NA
Sdc4	57.5577	0.810573	0.349779	2.31739	0.0204826	0.12313	37.7169	-0.590426	0.410356	-1.43882	0.150203	0.366109	40.0455	-1.41458	0.428381	-3.30216	0.000959438	0.00962325
Ccdc70	0	NA	NA	NA	NA	NA	0	NA	NA	NA	NA	NA	0	NA	NA	NA	NA	NA
Il13ra1	25.8983	0.398036	0.567425	0.701478	0.483005	0.761955	17.8818	-1.06732	0.615658	-1.73362	0.0829859	0.252566	15.9303	-1.47917	0.710189	-2.08278	0.0372709	0.14847
Prl5a1	0	NA	NA	NA	NA	NA	0	NA	NA	NA	NA	NA	0	NA	NA	NA	NA	NA
Nbr1	0.848762	0.469591	3.07489	0.152718	0.878621	NA	1.00727	0.723728	2.38682	0.303218	0.761723	NA	0.854018	0.24666	2.88146	0.0856023	0.931783	NA
Cyth1	299.559	-0.546739	0.199682	-2.73805	0.00618037	0.0530047	383.975	-0.00321922	0.162814	-0.0197723	0.984225	0.993489	235.941	0.526851	0.205064	2.56921	0.0101931	0.0592332
Rnd3	31.2068	-0.40379	0.486972	-0.829184	0.407	0.706696	41.4221	0.199666	0.366805	0.54434	0.586207	0.780736	26.7365	0.590086	0.496462	1.18858	0.234604	0.462423
Brca1	9.11113	0.074948	0.914613	0.081945	0.93469	0.98067	5.90758	-1.9986	1.10617	-1.80678	0.0707965	NA	4.57037	-2.1118	1.34774	-1.56692	0.117133	NA
Gast	0	NA	NA	NA	NA	NA	0.77854	3.45866	3.30564	1.04629	0.295427	NA	0.570501	2.55389	3.9571	0.645394	0.518672	NA
Cntnap1	274.707	-0.130218	0.174446	-0.746465	0.455387	0.74315	342.589	0.275351	0.134232	2.05131	0.0402369	0.158042	240.438	0.388959	0.171831	2.26362	0.0235978	0.107546
Nt5c3b	0.69921	0.848828	3.33771	0.254315	0.799252	NA	0.461703	-0.270782	3.46687	-0.0781056	0.937744	NA	0.494989	-1.13766	3.87098	-0.293896	0.768838	NA
Coa3	307.68	-0.149917	0.201401	-0.744373	0.456651	0.743539	252.327	-1.17373	0.214237	-5.47864	4.28616e-08	1.95477e-06	172.088	-1.0402	0.244701	-4.25092	2.12891e-05	0.000397343
Zpbp2	0	NA	NA	NA	NA	NA	0	NA	NA	NA	NA	NA	0	NA	NA	NA	NA	NA
Gsdma	0.790947	2.3858	3.4552	0.690495	0.489883	NA	0.609725	1.75401	3.39301	0.516947	0.605193	NA	0.881922	-0.663607	3.09013	-0.214751	0.829962	NA
Med24	208.808	-0.453688	0.191258	-2.37212	0.0176861	0.111288	264.361	0.035988	0.160643	0.224025	0.822738	0.923334	167.369	0.475191	0.197773	2.40271	0.0162743	0.0831371
Gsdma2	0	NA	NA	NA	NA	NA	0	NA	NA	NA	NA	NA	0	NA	NA	NA	NA	NA
Psmd3	157.504	-0.117573	0.226693	-0.518644	0.604009	0.833783	175.095	-0.0388904	0.189967	-0.204723	0.837789	0.928657	122.701	0.0633231	0.234555	0.269971	0.787182	0.891802
Exosc10	5.64241	0.647621	1.14173	0.567229	0.570559	0.815477	4.36163	-0.244602	1.16351	-0.210228	0.833489	NA	4.15978	-0.910048	1.21638	-0.748163	0.454362	NA
Glod4	32.3795	0.255961	0.511679	0.500237	0.616908	0.841472	30.0372	-0.192678	0.448368	-0.429732	0.667391	0.832635	24.1382	-0.462564	0.542097	-0.853286	0.393501	0.618108
Vps53	17.8974	0.168849	0.621468	0.271694	0.785858	0.919056	16.9169	-0.214494	0.564821	-0.379756	0.704126	0.854422	13.2377	-0.399102	0.669084	-0.596489	0.550848	0.746465
Taok1	0.529604	-2.09786	3.96704	-0.528822	0.596929	NA	0.568511	-2.30268	3.74872	-0.614259	0.539044	NA	0	NA	NA	NA	NA	NA
Dnttip1	185.654	-1.08744	0.245262	-4.43381	9.25809e-06	0.000278657	219.735	-0.711432	0.197944	-3.5941	0.000325514	0.00413967	107.724	0.360853	0.253497	1.4235	0.154592	0.36275
Tnnc2	0.397203	-1.6799	3.98709	-0.421335	0.67351	NA	0.426383	-1.88605	3.98753	-0.472988	0.636222	NA	0	NA	NA	NA	NA	NA
Acot8	13.1402	0.425515	0.745758	0.570581	0.568284	0.814301	14.7273	0.524593	0.603137	0.869775	0.384423	0.629508	12.3122	0.0840732	0.729639	0.115226	0.908266	0.955837
Cd300lg	0	NA	NA	NA	NA	NA	0	NA	NA	NA	NA	NA	0	NA	NA	NA	NA	NA
Spint4	0	NA	NA	NA	NA	NA	0	NA	NA	NA	NA	NA	0	NA	NA	NA	NA	NA
Pyy	0	NA	NA	NA	NA	NA	0	NA	NA	NA	NA	NA	0	NA	NA	NA	NA	NA
Mpp2	71.6339	-1.32502	0.326822	-4.05426	5.02929e-05	0.00116458	109.009	-0.0420739	0.226647	-0.185636	0.85273	0.936058	55.159	1.26596	0.344512	3.67463	0.000238193	0.00307688
Ppy	0	NA	NA	NA	NA	NA	0	NA	NA	NA	NA	NA	0	NA	NA	NA	NA	NA
Vtn	97.3356	-1.26316	0.328628	-3.84374	0.000121173	0.00245842	111.745	-1.00504	0.264863	-3.79457	0.000147902	0.00218387	49.6931	0.250028	0.399113	0.62646	0.531013	0.730417
Nlk	425.411	0.430659	0.148304	2.9039	0.00368551	0.0357577	410.851	0.136113	0.133608	1.01875	0.308323	0.555055	349.973	-0.311363	0.144057	-2.16139	0.030665	0.129693
Traf4	5.75299	-2.0894	1.30262	-1.604	0.108713	0.355426	10.2408	0.0166232	0.84272	0.0197256	0.984262	0.993489	4.62459	2.10137	1.29011	1.62884	0.103348	NA
Aldoc	50.2583	-0.928464	0.54016	-1.71887	0.0856382	0.308949	49.4005	-1.36087	0.441661	-3.08125	0.00206132	0.0175576	23.7616	-0.448994	0.637271	-0.704556	0.481086	0.689574
Stac2	108.869	-0.509914	0.287718	-1.77227	0.0763498	0.288254	154.281	0.291205	0.212769	1.36865	0.17111	0.396425	97.3408	0.787213	0.276848	2.84348	0.00446233	0.0319511
Rpl19	26.6379	0.187323	0.513584	0.364737	0.715308	0.889384	20.6033	-0.917622	0.539934	-1.69951	0.0892237	0.264605	16.5057	-1.11916	0.623213	-1.79578	0.072529	0.227545
Nek8	7.11835	-0.333866	1.06891	-0.312342	0.75478	0.90677	9.5541	0.306667	0.80501	0.380949	0.703241	0.854422	6.35338	0.623277	1.00793	0.618372	0.53633	NA
Cacnb4	2.84369	-4.53293	1.9269	-2.35245	0.0186501	NA	3.74495	-2.26143	1.37588	-1.64362	0.100255	NA	0.485275	2.30369	3.84297	0.599454	0.54887	NA
Plxdc1	33.191	0.210248	0.550313	0.382052	0.702422	0.883764	37.1245	0.301129	0.430419	0.699618	0.484166	0.709123	29.1076	0.0797803	0.507703	0.15714	0.875135	0.939448
Arl5b	0.585878	-0.504081	3.53935	-0.142422	0.886747	NA	0.364524	-1.68003	3.99978	-0.420032	0.674462	NA	0.197649	-1.1923	4.08047	-0.292196	0.770137	NA
Zfp207	1080.26	0.525395	0.0957631	5.4864	4.10214e-08	2.60959e-06	1090.19	0.355348	0.0857909	4.14203	3.44251e-05	0.000651888	950.587	-0.186465	0.0880052	-2.1188	0.0341074	0.13961
Psmd11	105.592	0.213581	0.261648	0.816289	0.414335	0.711746	120.111	0.349664	0.218603	1.59954	0.1097	0.302142	93.8926	0.119704	0.259846	0.460672	0.645034	0.807651
C1qtnf1	0	NA	NA	NA	NA	NA	0	NA	NA	NA	NA	NA	0	NA	NA	NA	NA	NA
Pipox	11.1414	-1.85168	0.965948	-1.91696	0.0552432	0.236684	16.7622	-0.392173	0.70387	-0.557166	0.577414	0.775501	7.2077	1.45126	1.00703	1.44113	0.149548	NA
Timp2	357.398	0.445495	0.152579	2.91976	0.003503	0.0345466	316.769	-0.0929673	0.142948	-0.650357	0.515462	0.730696	274.988	-0.554908	0.155699	-3.56398	0.000365276	0.00437515
Zc3h18	0.118534	-0.0654919	4.08047	-0.0160501	0.987194	NA	0.319575	0.681895	4.08047	0.167112	0.867282	NA	0.138335	0.731256	4.08047	0.179209	0.857774	NA
Top2b	601.631	0.489587	0.116043	4.21902	2.45362e-05	0.000641748	505.561	-0.198589	0.115661	-1.717	0.0859786	0.258443	449.895	-0.704109	0.126419	-5.56964	2.55265e-08	1.01916e-06
Rarb	0.327492	-1.42676	4.0023	-0.356484	0.721478	NA	0.543837	-0.681554	3.51992	-0.193627	0.846468	NA	0.138335	0.731256	4.08047	0.179209	0.857774	NA
Igfbp4	70.9257	-0.0314598	0.32145	-0.0978683	0.922037	0.97528	74.1615	-0.128754	0.302777	-0.425243	0.67066	0.834308	53.5672	-0.114638	0.36033	-0.318147	0.750373	0.871889
Cdc6	0.551629	-0.465242	3.96269	-0.117406	0.906539	NA	2.84737	2.75746	1.62374	1.69822	0.0894665	NA	1.98747	3.2498	2.01323	1.61422	0.106479	NA
Suz12	1.13289	0.415452	2.53832	0.163672	0.86999	NA	0.918426	-0.411516	2.6681	-0.154236	0.877424	NA	0.796546	-0.829608	2.95427	-0.280817	0.778851	NA
Atad5	0.118534	-0.0654919	4.08047	-0.0160501	0.987194	NA	0.129009	-0.279885	4.08047	-0.0685914	0.945315	NA	0	NA	NA	NA	NA	NA
Crlf3	0.776363	-1.27775	2.93459	-0.435409	0.663266	NA	3.65669	2.26645	1.28071	1.76968	0.0767797	NA	2.36299	3.54083	1.89696	1.86659	0.0619594	NA
Krt27	0	NA	NA	NA	NA	NA	0	NA	NA	NA	NA	NA	0	NA	NA	NA	NA	NA
Tns4	7.13608	0.446886	0.974178	0.458732	0.646427	0.857759	13.4667	1.65934	0.653955	2.53739	0.0111684	0.0634782	10.709	1.20043	0.780669	1.5377	0.124123	0.317212
Tnfaip1	0	NA	NA	NA	NA	NA	0	NA	NA	NA	NA	NA	0	NA	NA	NA	NA	NA
Abr	1.06193	-3.11254	2.77444	-1.12186	0.261921	NA	1.63241	-1.34942	2.03179	-0.664156	0.50659	NA	0.34694	1.80554	4.02318	0.448784	0.653587	NA
Rab11fip4	235.506	-0.15543	0.191861	-0.810116	0.417873	0.714644	300.271	0.311815	0.169747	1.83694	0.0662188	0.218765	209.42	0.450658	0.19222	2.34449	0.019053	0.0932027
Cd40	0.227698	-0.899307	4.04372	-0.222396	0.824006	NA	0.246767	-1.11774	4.04332	-0.27644	0.78221	NA	0	NA	NA	NA	NA	NA
Slc35c2	0	NA	NA	NA	NA	NA	0	NA	NA	NA	NA	NA	0	NA	NA	NA	NA	NA
Zfp334	97.0497	-0.876146	0.365074	-2.39991	0.0163989	0.105955	131.559	-0.0893291	0.227425	-0.392785	0.694479	0.849883	73.6096	0.77046	0.370904	2.07725	0.0377786	0.149767
Elmo2	18.5533	-0.873429	0.702226	-1.2438	0.213573	0.51309	23.6118	-0.308737	0.536453	-0.575515	0.564943	0.767217	12.8475	0.558278	0.769614	0.7254	0.468207	0.679481
Wsb1	2547.88	0.71662	0.0759748	9.43234	4.01021e-21	1.59241e-18	2276.89	0.248957	0.0764642	3.25587	0.00113046	0.0108592	2156.27	-0.483726	0.0769004	-6.29029	3.16869e-10	1.73743e-08
Ttpal	161.909	0.213226	0.22277	0.957158	0.338487	0.648309	179.245	0.283256	0.177744	1.59362	0.111021	0.30462	140.596	0.0543406	0.223107	0.243563	0.807569	0.902853
Rhot1	8.87459	-0.838426	0.943206	-0.888911	0.374051	0.678944	11.949	-0.0632286	0.676435	-0.0934734	0.925527	0.970315	6.7825	0.756286	1.00275	0.754209	0.450724	NA
Hnf4g	1.24147	0.231276	2.64987	0.0872784	0.93045	NA	1.57412	0.657521	1.98636	0.331018	0.740631	NA	1.23524	0.406628	2.46358	0.165056	0.8689	NA
Rhbdl3	27.3511	-0.549548	0.553184	-0.993427	0.320502	0.630468	38.0407	0.232586	0.436077	0.533359	0.593785	0.786771	23.7026	0.764196	0.548619	1.39294	0.163637	0.37452
Ada	3.28382	-0.0688986	1.7197	-0.0400642	0.968042	NA	5.09587	0.80951	1.28456	0.630185	0.528573	NA	3.6129	0.865128	1.76122	0.491208	0.623279	NA
Serinc3	1140.14	0.535215	0.0987741	5.41858	6.00753e-08	3.68667e-06	869.936	-0.452159	0.0919441	-4.91776	8.75395e-07	2.75822e-05	802.82	-1.00319	0.104205	-9.62703	6.1482e-22	1.43114e-19
Tha1	35.2513	0.247009	0.569048	0.434074	0.664235	0.86358	39.5115	0.344676	0.391277	0.880898	0.378373	0.623181	31.1984	0.0796478	0.57417	0.138718	0.889673	0.946557
Pgs1	178.659	0.0430764	0.234364	0.183801	0.854169	0.947882	188.575	-0.0309929	0.193616	-0.160074	0.872823	0.94534	139.66	-0.0892012	0.226337	-0.394107	0.693502	0.835439
Birc5	9.91676	-0.668731	0.879003	-0.760784	0.446786	0.73625	18.3052	0.824892	0.549334	1.50162	0.133195	0.340486	11.5034	1.47272	0.7814	1.88471	0.0594686	0.201182
Afmid	0.643962	-0.908171	3.40881	-0.266419	0.789917	NA	0.482281	-2.08437	3.62754	-0.574596	0.565565	NA	0.156823	-1.1923	4.08047	-0.292196	0.770137	NA
Trp53tg5	0	NA	NA	NA	NA	NA	0	NA	NA	NA	NA	NA	0	NA	NA	NA	NA	NA
Pigt	2.41562	-0.874529	1.71846	-0.508904	0.610819	NA	4.77617	0.840172	1.08169	0.776718	0.437325	NA	2.89876	1.69907	1.5643	1.08615	0.277412	NA
Wfdc2	2.05782	-1.25372	2.20889	-0.567577	0.570322	NA	2.3538	-1.01061	1.76104	-0.573871	0.566055	NA	1.0281	0.228159	2.65859	0.0858193	0.93161	NA
Etv4	0	NA	NA	NA	NA	NA	0	NA	NA	NA	NA	NA	0	NA	NA	NA	NA	NA
Eppin	0	NA	NA	NA	NA	NA	0	NA	NA	NA	NA	NA	0	NA	NA	NA	NA	NA
Dbndd2	198.75	0.29222	0.198901	1.46917	0.141786	0.412256	187.027	-0.0938572	0.195022	-0.481264	0.630329	0.809501	152.508	-0.402236	0.226662	-1.7746	0.0759635	0.234525
Mmp9	5.29234	1.77729	1.23785	1.43579	0.151061	0.426029	4.80949	1.42752	1.205	1.18466	0.236152	NA	5.80797	-0.364386	1.05143	-0.346562	0.728921	NA
Slc12a5	17.0881	1.18891	0.677779	1.75412	0.0794096	0.296136	12.7419	0.329466	0.698887	0.471415	0.637345	0.813303	14.6272	-0.875048	0.639603	-1.36811	0.171277	0.384611
Ghdc	62.0882	0.176838	0.425232	0.415864	0.67751	0.871449	71.681	0.354215	0.351827	1.00679	0.314037	0.561578	55.4734	0.162041	0.364498	0.444558	0.656639	0.81433
Pltp	0.373966	-1.5995	3.99164	-0.400714	0.688631	NA	0.592578	-0.842352	3.13917	-0.268336	0.788441	NA	0.138335	0.731256	4.08047	0.179209	0.857774	NA
Slc12a7	10.9148	0.974861	0.876819	1.11182	0.266218	0.576915	10.17	0.639047	0.802585	0.796236	0.425895	0.664209	10.2905	-0.345819	0.771113	-0.448467	0.653816	NA
Ctsa	10.6666	-0.48871	0.802141	-0.609256	0.542354	0.800669	15.0418	0.2984	0.602349	0.495394	0.620322	0.803862	9.5714	0.774833	0.784851	0.987235	0.323528	NA
Zswim1	57.6435	0.327139	0.425634	0.768592	0.442136	0.731682	55.4787	0.02542	0.401682	0.063284	0.94954	0.979209	45.7641	-0.318781	0.376105	-0.847585	0.396669	0.621084
Slc12a4	0.327492	-1.42676	4.0023	-0.356484	0.721478	NA	0.784195	0.245064	2.8418	0.0862354	0.931279	NA	0.311805	1.66841	4.03459	0.413528	0.67922	NA
Spata25	0	NA	NA	NA	NA	NA	0	NA	NA	NA	NA	NA	0	NA	NA	NA	NA	NA
Myo1c	0.70277	-0.999293	3.04639	-0.328025	0.742893	NA	2.05917	1.5525	1.63276	0.950845	0.341683	NA	1.29579	2.54374	2.33395	1.08988	0.275764	NA
Crk	38.8527	0.705765	0.4762	1.48208	0.13832	0.407303	40.7456	0.624941	0.372664	1.67695	0.0935513	0.272804	37.0716	-0.0946002	0.45955	-0.205854	0.836905	0.920058
Cox7c	605.718	0.486177	0.148867	3.26585	0.00109135	0.0142623	429.107	-0.79961	0.129962	-6.15265	7.61984e-10	5.12046e-08	394.426	-1.30199	0.160235	-8.12553	4.4542e-16	5.72411e-14
Pitpna	489.704	-0.228472	0.137524	-1.66132	0.0966488	0.332278	516.84	-0.302755	0.115679	-2.6172	0.00886555	0.0535778	347.191	-0.0899932	0.143438	-0.627404	0.530395	0.730273
Mlx	3.60535	-1.76522	1.60342	-1.10091	0.270938	NA	4.09675	-1.53616	1.22153	-1.25757	0.208548	NA	1.39353	0.243721	2.18864	0.111357	0.911333	NA
Retreg3	0.330338	0.896289	4.08047	0.219653	0.826141	NA	0.142128	-0.279885	4.08047	-0.0685914	0.945315	NA	0.156823	-1.1923	4.08047	-0.292196	0.770137	NA
Jph2	0	NA	NA	NA	NA	NA	0	NA	NA	NA	NA	NA	0	NA	NA	NA	NA	NA
Dhx58	6.67313	-1.62217	1.14573	-1.41583	0.156825	0.434521	11.9344	0.272808	0.708487	0.385057	0.700195	0.852961	6.07546	1.88156	1.14109	1.64892	0.0991646	NA
Rab5a	181.194	0.64094	0.236194	2.71361	0.00665538	0.0558917	128.117	-0.559156	0.237773	-2.35163	0.0186912	0.0927657	125.426	-1.2154	0.246681	-4.92699	8.35043e-07	2.30468e-05
Hspb9	0	NA	NA	NA	NA	NA	0	NA	NA	NA	NA	NA	0	NA	NA	NA	NA	NA
Nkiras2	14.4171	-0.26063	0.740793	-0.351826	0.724969	0.893359	12.8601	-0.96948	0.705999	-1.3732	0.169689	0.394529	8.38231	-0.72306	0.855777	-0.844917	0.398157	NA
Ppp2r5c	313.999	0.154652	0.167909	0.921043	0.357028	0.664752	310.737	-0.0896489	0.157413	-0.569514	0.569008	0.77012	240.809	-0.260911	0.188053	-1.38743	0.165311	0.376628
Ift52	78.1853	-0.231751	0.331379	-0.699353	0.484331	0.762386	82.6276	-0.300239	0.291176	-1.03113	0.302482	0.54959	55.5618	-0.0830477	0.33003	-0.251637	0.801322	0.8997
Mybl2	11.4577	-1.79537	0.987962	-1.81724	0.0691796	0.271697	22.9522	0.456207	0.597694	0.763278	0.445298	0.680219	11.655	2.23435	0.896372	2.49266	0.012679	0.0696121
Sgk2	1.54056	-3.6488	2.4034	-1.51818	0.128968	NA	1.90996	-2.90626	1.96988	-1.47535	0.140119	NA	0.17347	0.731256	4.08047	0.179209	0.857774	NA
Eya2	0	NA	NA	NA	NA	NA	0.38927	2.46122	4.04548	0.608388	0.54293	NA	0.28525	1.55898	4.04448	0.38546	0.699897	NA
Prl3c1	0	NA	NA	NA	NA	NA	0	NA	NA	NA	NA	NA	0	NA	NA	NA	NA	NA
B4galt5	95.524	-0.056708	0.301391	-0.188154	0.850756	0.946237	115.57	0.25431	0.230346	1.10404	0.269578	0.514056	82.8316	0.295843	0.290374	1.01884	0.308281	0.542084
Gdap1l1	18.7696	0.0508734	0.665861	0.0764024	0.939099	0.980984	18.8358	-0.191659	0.551775	-0.347349	0.728329	0.868556	13.9572	-0.251799	0.731318	-0.344309	0.730614	0.859747
Hnf4a	0	NA	NA	NA	NA	NA	0	NA	NA	NA	NA	NA	0	NA	NA	NA	NA	NA
Ptgis	2.89682	0.899438	1.73053	0.519747	0.60324	NA	2.63484	0.453291	1.52896	0.29647	0.766871	NA	2.61489	-0.459178	1.59528	-0.287835	0.773473	NA
Cadps2	62.217	0.0921691	0.457603	0.201417	0.840372	0.941155	58.0464	-0.360747	0.360225	-1.00145	0.31661	0.563969	43.8106	-0.467844	0.488507	-0.9577	0.338214	0.569553
Ddx27	152.751	-0.369304	0.247018	-1.49505	0.134902	0.40179	189.756	0.0574065	0.200911	0.285731	0.775084	0.89658	123.105	0.409599	0.231761	1.76734	0.0771721	0.23665
Cyth3	97.1882	0.274476	0.323208	0.849224	0.395757	0.697069	105.739	0.296241	0.254957	1.16193	0.245265	0.487225	84.5306	0.00357841	0.317867	0.0112576	0.991018	0.995651
Cyth4	19.3975	0.0798856	0.635968	0.125613	0.900039	0.966127	17.5829	-0.472667	0.593927	-0.795834	0.426129	0.664301	13.2645	-0.564699	0.675278	-0.836247	0.403016	0.626079
Rac3	23.0138	-1.82467	0.644239	-2.8323	0.00462152	0.0424453	35.6295	-0.257507	0.420142	-0.612905	0.539939	0.749685	15.928	1.55517	0.69789	2.22839	0.0258546	0.114888
Rrp7a	77.2233	-0.248499	0.342054	-0.726491	0.467538	0.751131	94.544	0.117635	0.289481	0.406365	0.684474	0.843831	63.8553	0.352593	0.319299	1.10427	0.269475	0.501133
Cyb5r3	1.64102	-1.26117	2.2227	-0.567406	0.570438	NA	2.00203	-0.661253	1.70817	-0.387111	0.698674	NA	0.952927	0.55316	2.75834	0.200541	0.841058	NA
Ints2	150.514	0.278091	0.235174	1.18249	0.23701	0.54353	145.593	-0.0240922	0.221422	-0.108807	0.913356	0.96552	117.927	-0.319062	0.232956	-1.36963	0.170804	0.384138
Med13l	229.31	0.464294	0.18543	2.50388	0.0122841	0.0855748	225.526	0.2228	0.167311	1.33165	0.182974	0.412123	193.785	-0.258186	0.1805	-1.4304	0.152603	0.35966
H2bc4	161.685	0.0435882	0.236129	0.184594	0.853547	0.947434	138.496	-0.697475	0.247161	-2.82195	0.0047733	0.0337317	103.432	-0.76051	0.307127	-2.47621	0.0132786	0.0721029
Baiap2l2	9.10976	-2.24047	0.96734	-2.31612	0.0205519	0.123326	12.8197	-0.753105	0.6976	-1.07957	0.280336	0.526197	4.73083	1.45382	1.20667	1.20482	0.228274	NA
Mafk	4.55197	-0.13891	1.23271	-0.112686	0.910279	0.970505	7.53559	0.94941	0.885881	1.07171	0.283849	NA	5.31031	1.06964	1.12294	0.952533	0.340826	NA
Med1	41.9381	0.104871	0.485311	0.21609	0.828918	0.936099	42.8441	-0.0294814	0.398187	-0.074039	0.940979	0.976169	32.6666	-0.155378	0.5161	-0.301062	0.763367	0.878677
Erbb3	46.5862	-0.472292	0.432501	-1.092	0.274833	0.585802	56.8967	-0.0639978	0.376188	-0.170122	0.864914	0.941285	35.6838	0.388587	0.446095	0.871087	0.383707	0.610299
Stard3	74.4373	0.160269	0.310427	0.516287	0.605654	0.835023	84.2812	0.283926	0.264733	1.0725	0.283494	0.528987	64.7232	0.107003	0.316837	0.337721	0.735573	0.862538
Ikzf3	0	NA	NA	NA	NA	NA	0	NA	NA	NA	NA	NA	0	NA	NA	NA	NA	NA
Mfng	3.77586	-0.102021	1.6579	-0.0615361	0.950932	NA	2.71267	-1.85106	1.71387	-1.08005	0.280121	NA	1.85221	-1.75904	2.0444	-0.860419	0.389558	NA
Vmp1	502.596	-0.161839	0.145802	-1.10999	0.267003	0.57779	439.16	-0.909406	0.137893	-6.59504	4.25152e-11	3.43446e-09	298.971	-0.764214	0.157721	-4.84536	1.26381e-06	3.34584e-05
Uchl5	14.2757	-0.278527	0.776272	-0.358801	0.719744	0.891079	13.6012	-0.691815	0.734863	-0.94142	0.346489	0.592689	8.92472	-0.428128	0.892754	-0.479558	0.631542	NA
Glrx2	207.288	0.19312	0.196315	0.983724	0.325251	0.635178	252.945	0.506578	0.164625	3.07717	0.00208975	0.0177546	195.718	0.298638	0.182268	1.63846	0.101327	0.28216
Ro60	413.512	0.41177	0.138845	2.96568	0.00302017	0.0310179	408.677	0.178314	0.120464	1.48022	0.138814	0.349382	344.994	-0.249188	0.140275	-1.77642	0.0756636	0.234009
Stk4	26.622	-2.04952	0.639631	-3.20422	0.00135431	0.0167523	40.626	-0.417239	0.446424	-0.934624	0.349982	0.596301	16.7005	1.61824	0.673174	2.4039	0.0162214	0.0829355
Wfdc15b	0	NA	NA	NA	NA	NA	0	NA	NA	NA	NA	NA	0	NA	NA	NA	NA	NA
Pmp22	1.98369	-0.848715	1.91556	-0.443064	0.657719	NA	1.74584	-1.79332	1.9795	-0.905944	0.364965	NA	0.850294	-1.00196	2.89205	-0.346454	0.729002	NA
Gdf9	8.1756	2.24769	3.09756	0.725631	0.468065	0.751408	3.41665	0.268523	1.57677	0.170299	0.864775	NA	6.71712	-1.99511	1.19427	-1.67057	0.0948058	NA
Zcchc10	97.7969	-0.10329	0.307461	-0.335944	0.736913	0.899713	84.0709	-0.902973	0.275885	-3.273	0.00106411	0.010366	58.7058	-0.81394	0.354697	-2.29475	0.0217475	0.101976
Prl8a2	0	NA	NA	NA	NA	NA	0	NA	NA	NA	NA	NA	0	NA	NA	NA	NA	NA
Tbx5	0	NA	NA	NA	NA	NA	0.190566	1.64367	4.08047	0.402813	0.687086	NA	0.138335	0.731256	4.08047	0.179209	0.857774	NA
Psmb6	445.004	0.171928	0.15377	1.11808	0.263531	0.573959	336.74	-1.03556	0.147586	-7.01669	2.27187e-12	2.19763e-10	267.405	-1.22278	0.180273	-6.7829	1.17789e-11	8.20994e-10
Spag7	320.162	-0.757023	0.184431	-4.10464	4.04937e-05	0.000966007	322.536	-1.05298	0.15546	-6.77329	1.25886e-11	1.09248e-09	170.618	-0.31001	0.206606	-1.50049	0.133488	0.331156
Pfn1	130.138	-0.563695	0.250508	-2.25021	0.0244358	0.138218	127.365	-0.958848	0.244158	-3.92717	8.59518e-05	0.00138572	73.1507	-0.40896	0.308096	-1.32738	0.184383	0.401401
Tomm34	2.36018	-4.26433	2.0564	-2.07369	0.0381082	NA	3.611	-1.27913	1.32093	-0.968358	0.332866	NA	0.774816	2.98511	3.17713	0.939564	0.347441	NA
Ywhab	726.109	0.290067	0.127807	2.26957	0.0232336	0.133786	653.978	-0.230382	0.105497	-2.18377	0.028979	0.127198	535.775	-0.536394	0.13264	-4.04399	5.25493e-05	0.000869916
Ksr1	4.10102	-1.24344	1.50422	-0.826636	0.408443	NA	7.18982	0.376056	0.859109	0.437728	0.661584	NA	3.8825	1.59437	1.44983	1.0997	0.271464	NA
Gpx3	33.3342	0.335464	0.547263	0.612984	0.539887	0.800087	28.8412	-0.319183	0.459325	-0.694895	0.487121	0.711341	24.1158	-0.664071	0.590338	-1.1249	0.260632	0.491578
Anxa6	5.75519	-0.578893	1.17438	-0.492935	0.622058	0.844733	6.63251	-0.411492	0.946551	-0.434728	0.66376	NA	3.89909	0.167142	1.36329	0.122602	0.902422	NA
Il12rb2	0	NA	NA	NA	NA	NA	0	NA	NA	NA	NA	NA	0	NA	NA	NA	NA	NA
Zkscan6	0.724694	-2.55847	3.48477	-0.734186	0.462835	NA	0.779654	-2.76708	2.99397	-0.924217	0.355373	NA	0	NA	NA	NA	NA	NA
Kpna2	37.5999	-0.628685	0.45669	-1.37661	0.168632	0.451532	40.2707	-0.650358	0.408635	-1.59154	0.111489	0.305574	23.0772	-0.0399019	0.548992	-0.0726821	0.942059	0.973301
Smurf2	133.621	0.357943	0.242774	1.47439	0.140377	0.410022	128.751	0.0533864	0.247003	0.216137	0.828881	0.925672	107.188	-0.320166	0.270453	-1.18381	0.236487	0.464651
Cep95	5.40799	-0.635666	1.26313	-0.503246	0.614791	0.840044	5.17826	-1.09795	1.07898	-1.01758	0.308877	NA	2.89559	-0.483111	1.57899	-0.305961	0.759634	NA
Vezf1	186.435	-0.0825782	0.233181	-0.354138	0.723235	0.892456	201.348	-0.0795285	0.19412	-0.409688	0.682035	0.842306	142.975	-0.0139019	0.226748	-0.06131	0.951112	0.977171
Cuedc1	39.9829	-0.403301	0.416771	-0.967682	0.333203	0.643615	52.3267	0.167437	0.327983	0.510505	0.609697	0.797193	33.7669	0.5552	0.422288	1.31474	0.188596	0.407622
Srsf1	1935.64	0.292308	0.0898395	3.25367	0.00113924	0.0146883	1859.06	-0.0296059	0.0812105	-0.364558	0.715442	0.861563	1514.75	-0.338352	0.1011	-3.34669	0.000817819	0.0084714
Abi3	7.31351	0.850194	1.07388	0.791706	0.428532	0.721634	5.46807	-0.083537	1.08539	-0.076965	0.938651	NA	5.64186	-0.949104	1.05193	-0.902252	0.366923	NA
Shroom1	2.53536	-3.25999	2.14625	-1.51892	0.128782	NA	3.92467	-0.786769	1.32146	-0.595378	0.551591	NA	1.24913	2.4678	2.32538	1.06125	0.288577	NA
Kif3a	893.217	0.442912	0.107585	4.11684	3.84099e-05	0.000931655	926.078	0.338397	0.087765	3.85572	0.00011539	0.00177192	784.573	-0.120561	0.10704	-1.12631	0.260034	0.491052
Septin8	581.106	0.0544723	0.134774	0.404176	0.686084	0.876054	591.235	-0.120546	0.118626	-1.01618	0.309543	0.556044	440.727	-0.192112	0.130453	-1.47266	0.140843	0.342559
Mtmr4	0.109164	-0.0654919	4.08047	-0.0160501	0.987194	NA	0.117757	-0.279885	4.08047	-0.0685914	0.945315	NA	0	NA	NA	NA	NA	NA
Mrm1	40.5082	-0.0727752	0.526863	-0.138129	0.890138	0.962553	42.6823	-0.163941	0.365554	-0.448473	0.653812	0.824157	30.2239	-0.103574	0.560456	-0.184803	0.853383	0.928412
Mapt	1021.03	-0.558878	0.115783	-4.82695	1.38643e-06	5.66544e-05	1328.61	0.0312484	0.0907422	0.344364	0.730572	0.869939	816.262	0.57505	0.110254	5.21567	1.83155e-07	5.89969e-06
Kansl1	31.7045	-0.279917	0.49018	-0.57105	0.567966	0.814301	38.9802	0.10238	0.414527	0.246981	0.804923	0.912774	26.0375	0.364193	0.530404	0.686634	0.492313	0.698663
Gid4	43.1007	0.124828	0.411116	0.303632	0.761408	0.909441	41.6341	-0.210443	0.378159	-0.556495	0.577873	0.775827	31.8149	-0.351421	0.455222	-0.771978	0.440128	0.65602
Myo1b	50.7378	1.30025	0.409458	3.17555	0.00149555	0.0180746	37.1234	0.442043	0.395253	1.11838	0.263404	0.507076	44.2054	-0.874962	0.412262	-2.12234	0.033809	0.13871
Dhx40	140.889	0.204872	0.266087	0.769946	0.441332	0.731077	117.171	-0.606084	0.2413	-2.51175	0.0120135	0.0668929	93.5026	-0.828181	0.280602	-2.95144	0.00316296	0.0243579
Ypel2	240.202	0.403478	0.185299	2.17744	0.0294475	0.157262	229.531	0.0800165	0.167315	0.478237	0.632481	0.810453	194.23	-0.339897	0.197203	-1.72359	0.0847812	0.251671
Akap1	0	NA	NA	NA	NA	NA	0	NA	NA	NA	NA	NA	0	NA	NA	NA	NA	NA
Nol11	5.24651	-1.48753	1.2534	-1.18679	0.23531	0.541535	7.29194	-0.413409	0.853294	-0.484486	0.628041	NA	3.38505	1.05524	1.40572	0.750677	0.452847	NA
Derl2	203.646	0.428903	0.215614	1.98922	0.046677	0.212245	183.974	-0.0539578	0.204337	-0.264062	0.791732	0.905354	158.332	-0.498414	0.227788	-2.18806	0.0286651	0.123582
C1qbp	78.7543	-0.589599	0.303926	-1.93994	0.0523867	0.228593	89.6984	-0.410119	0.257543	-1.59243	0.111288	0.305188	52.9258	0.165021	0.34573	0.477311	0.63314	0.800313
Rpain	86.8807	0.221483	0.331032	0.66907	0.503451	0.774995	68.7443	-0.77909	0.28866	-2.69898	0.00695514	0.0449862	55.3925	-1.01505	0.379269	-2.67633	0.00744341	0.0467801
6330403K07Rik	421.093	-0.0392287	0.187865	-0.208813	0.834594	0.937997	372.16	-0.702777	0.167856	-4.18678	2.82937e-05	0.000548783	268.048	-0.677492	0.176651	-3.8352	0.000125462	0.0017998
Slc13a3	0.599745	-0.554198	3.50993	-0.157894	0.87454	NA	0.377642	-1.72548	3.99693	-0.431702	0.665958	NA	0.197649	-1.1923	4.08047	-0.292196	0.770137	NA
Kcnab3	130.792	-0.701806	0.260944	-2.68949	0.00715609	0.0591655	180.841	0.0901208	0.188132	0.479029	0.631918	0.810119	107.241	0.777398	0.263423	2.95114	0.00316606	0.0243666
Chd3	283.719	0.0139106	0.163301	0.0851835	0.932116	0.979928	315.493	0.0941126	0.145014	0.648989	0.516346	0.731369	231.668	0.065036	0.171544	0.37912	0.704599	0.84227
Kdm6b	95.7075	0.0851975	0.331992	0.256625	0.797468	0.923505	126.042	0.602495	0.227757	2.64534	0.00816082	0.0505458	94.4014	0.501538	0.310747	1.61397	0.106533	0.290422
Chct1	0.132401	-0.0654919	4.08047	-0.0160501	0.987194	NA	0.142128	-0.279885	4.08047	-0.0685914	0.945315	NA	0	NA	NA	NA	NA	NA
Appbp2	563.186	0.19164	0.123178	1.5558	0.119756	0.374535	560.955	-0.0372778	0.108978	-0.342068	0.7323	0.870882	439.455	-0.2446	0.128006	-1.91085	0.0560241	0.193876
Wnt9b	2.07253	1.33563	2.06959	0.645359	0.518694	NA	1.29976	0.064651	2.03491	0.031771	0.974655	NA	1.67546	-1.28439	2.28008	-0.563307	0.573226	NA
Adora2b	8.86961	0.0364298	0.956694	0.0380789	0.969625	0.990949	8.21961	-0.447896	0.843187	-0.531194	0.595284	0.787644	6.05411	-0.501008	1.03525	-0.483948	0.628423	NA
Ncor1	453.552	0.346791	0.173189	2.00239	0.0452433	0.207923	485.373	0.327394	0.119291	2.74449	0.00606059	0.0406012	397.906	-0.0371959	0.170084	-0.218692	0.82689	0.915288
Trpv2	28.4611	0.518461	0.484426	1.07026	0.284502	0.59662	39.7375	1.10051	0.380095	2.89536	0.0037873	0.0280437	33	0.566246	0.436835	1.29625	0.19489	0.415747
Cenpv	110.072	0.635295	0.26677	2.38144	0.0172453	0.109864	107.101	0.36918	0.240132	1.5374	0.124195	0.325873	97.0154	-0.28067	0.268845	-1.04398	0.296492	0.530205
Pcgf2	0.843228	-2.77717	3.00323	-0.924727	0.355108	NA	0.908664	-2.98806	2.60663	-1.14633	0.251658	NA	0	NA	NA	NA	NA	NA
Cwc25	143.356	-0.291528	0.23423	-1.24462	0.21327	0.512647	217.856	0.641364	0.182653	3.51137	0.000445801	0.00534844	147.54	0.915221	0.22187	4.12504	3.70672e-05	0.000639578
Spmap1	0.857471	-2.80052	3.2762	-0.854807	0.392658	NA	1.3145	-1.2246	2.21279	-0.553417	0.579978	NA	0.28096	1.54005	4.04626	0.380611	0.703492	NA
Pip4k2b	34.3686	1.11282	0.505207	2.2027	0.0276162	0.150168	31.1102	0.716301	0.440836	1.62487	0.10419	0.291782	32.6625	-0.412429	0.480488	-0.858355	0.390696	0.615584
Trim37	240.642	-0.233551	0.177807	-1.31351	0.189012	0.480047	258.048	-0.260506	0.156195	-1.66782	0.095351	0.275565	173.168	-0.0425025	0.195253	-0.21768	0.827679	0.915419
Ybx2	0.649772	0.891346	3.17907	0.280379	0.779187	NA	0.437333	-0.158724	3.53604	-0.0448875	0.964197	NA	0.473486	-1.06182	3.62058	-0.293274	0.769313	NA
Ctdnep1	70.5335	0.147238	0.323457	0.455201	0.648965	0.85935	70.6307	-0.074337	0.286643	-0.259336	0.795376	0.907466	54.4349	-0.235691	0.337052	-0.699273	0.484381	0.692366
Elp5	144.985	-0.778952	0.233396	-3.33747	0.000845447	0.0117557	155.191	-0.804765	0.205285	-3.92023	8.8464e-05	0.0014217	83.4317	-0.0442935	0.288614	-0.15347	0.878028	0.9412
Slc2a4	1.32268	-1.17493	2.87537	-0.408618	0.68282	NA	2.34513	0.481458	1.87703	0.256499	0.797565	NA	1.29915	1.60804	2.44629	0.657339	0.510963	NA
Gabarap	68.7582	-0.422071	0.327653	-1.28816	0.197689	0.490746	69.3423	-0.664001	0.304504	-2.1806	0.0292129	0.127708	42.7436	-0.259241	0.386474	-0.670786	0.502357	0.708132
Cldn7	0.118534	-0.0654919	4.08047	-0.0160501	0.987194	NA	0.609725	1.75401	3.39301	0.516947	0.605193	NA	0.34694	1.80554	4.02318	0.448784	0.653587	NA
2810408A11Rik	0	NA	NA	NA	NA	NA	0.194635	1.64367	4.08047	0.402813	0.687086	NA	0.142625	0.731256	4.08047	0.179209	0.857774	NA
Phf23	0.118534	-0.0654919	4.08047	-0.0160501	0.987194	NA	0.129009	-0.279885	4.08047	-0.0685914	0.945315	NA	0	NA	NA	NA	NA	NA
Acadvl	22.765	-0.674529	0.59321	-1.13708	0.255504	0.564484	24.0744	-0.759875	0.530331	-1.43283	0.151906	0.368976	13.5028	-0.101142	0.700133	-0.144462	0.885136	0.94414
Dnah11	25.5793	-2.44478	0.729233	-3.35253	0.000800758	0.0113155	41.2462	-0.356356	0.419763	-0.848948	0.395911	0.638788	16.3199	2.06298	0.76539	2.69533	0.007032	0.0447715
G3bp1	225.351	0.461379	0.18028	2.55923	0.0104904	0.076775	220.083	0.197298	0.168751	1.16916	0.242338	0.483561	188.999	-0.280041	0.190813	-1.46762	0.142208	0.344207
Atox1	225.202	1.3494	0.205851	6.55522	5.5559e-11	6.60886e-09	117.504	-0.48679	0.270976	-1.79643	0.0724264	0.231566	163.858	-1.85185	0.240856	-7.68865	1.48697e-14	1.56793e-12
Glra2	63.5406	0.508476	0.40773	1.24709	0.212365	0.511672	47.9994	-0.521702	0.354318	-1.47241	0.14091	0.352553	43.9388	-1.04554	0.437398	-2.39035	0.0168322	0.0852108
Sparc	4.48644	-0.357262	1.23561	-0.289138	0.772476	0.914281	3.35314	-2.13837	1.43605	-1.48906	0.136471	NA	2.00553	-1.79366	1.81716	-0.987066	0.32361	NA
Glra4	0.237068	-0.950019	4.03907	-0.235208	0.814048	NA	0.258019	-1.17388	4.0382	-0.290693	0.771286	NA	0	NA	NA	NA	NA	NA
Mief2	48.6639	0.210238	0.434751	0.483581	0.628683	0.847368	49.2885	0.034426	0.353089	0.0974995	0.92233	0.968982	38.8404	-0.193471	0.448734	-0.431149	0.66636	0.820838
Tbx3	0	NA	NA	NA	NA	NA	0	NA	NA	NA	NA	NA	0	NA	NA	NA	NA	NA
Mmp20	0	NA	NA	NA	NA	NA	0	NA	NA	NA	NA	NA	0	NA	NA	NA	NA	NA
Mmp7	0	NA	NA	NA	NA	NA	0	NA	NA	NA	NA	NA	0	NA	NA	NA	NA	NA
Crhr1	181.434	-0.442288	0.240081	-1.84225	0.0654392	0.263441	218.38	-0.100243	0.212505	-0.47172	0.637127	0.813278	137.597	0.32823	0.225074	1.45832	0.144752	0.347975
Dusp14	1.0803	-3.13515	2.70361	-1.15962	0.246204	NA	1.35725	-2.38705	2.15042	-1.11003	0.266984	NA	0.138335	0.731256	4.08047	0.179209	0.857774	NA
Tada2a	232.463	-0.244156	0.208577	-1.17058	0.241768	0.548645	295.152	0.226106	0.143978	1.57042	0.116318	0.313307	200.155	0.453216	0.207603	2.18309	0.0290292	0.124558
Ikzf1	6.99217	-0.718635	1.31994	-0.544445	0.586135	0.82351	12.9106	0.798216	0.8335	0.957667	0.338231	0.584114	8.05031	1.50162	1.02545	1.46435	0.143098	NA
Tcaf3	1.01508	-3.0517	2.84992	-1.0708	0.284258	NA	1.286	-2.30731	2.26982	-1.01651	0.309385	NA	0.138335	0.731256	4.08047	0.179209	0.857774	NA
Pnpo	90.4061	0.212	0.315151	0.672693	0.501143	0.77435	93.4245	0.092311	0.267446	0.345158	0.729976	0.869598	73.486	-0.137043	0.307501	-0.445667	0.655838	0.813732
Cog1	3.05554	-4.63378	1.95755	-2.36713	0.0179269	NA	5.53604	-0.556773	1.12585	-0.494536	0.620928	NA	1.62628	4.06139	2.2797	1.78155	0.0748233	NA
Cbx1	39.1032	-0.871353	0.482219	-1.80696	0.0707678	0.275257	43.5035	-0.755211	0.382226	-1.97582	0.0481748	0.177607	22.632	0.0985824	0.549356	0.179451	0.857584	0.93052
Cdk5rap3	85.0641	0.151841	0.301462	0.503682	0.614485	0.839965	87.5444	0.0185815	0.260989	0.0711964	0.943241	0.977141	67.5285	-0.149949	0.31949	-0.469341	0.638826	0.803794
Copz2	13.3705	-0.777366	0.939031	-0.827839	0.407762	0.70717	14.668	-0.690589	0.661711	-1.04364	0.296651	0.543128	8.0119	0.0654141	1.07027	0.0611194	0.951264	NA
Slc25a39	10.9642	-1.23561	0.874949	-1.4122	0.15789	0.43615	11.7483	-1.27122	0.728021	-1.74613	0.0807882	0.248065	5.05653	-0.054958	1.12961	-0.0486524	0.961196	NA
Sp2	5.13708	1.45241	1.27871	1.13585	0.25602	0.564969	4.18701	0.836779	1.32211	0.632911	0.526792	NA	4.92085	-0.641242	1.16867	-0.548696	0.583214	NA
Aatf	54.6827	-1.19646	0.371851	-3.21757	0.00129281	0.016176	65.1425	-0.774893	0.305873	-2.53338	0.0112967	0.064016	30.6234	0.405694	0.441456	0.918991	0.3581	0.587954
Lhx1	19.1013	-3.11142	0.775086	-4.01429	5.96254e-05	0.00135008	28.6554	-0.851403	0.48104	-1.76992	0.0767404	0.240179	8.94872	2.2407	0.908154	2.46731	0.0136133	NA
Dync1h1	561.37	-0.486804	0.135924	-3.58144	0.0003417	0.00570607	672.147	-0.15509	0.103692	-1.49567	0.134738	0.343161	416.617	0.31559	0.14587	2.16351	0.0305022	0.129359
Cpsf4l	1.10353	-3.16359	2.69365	-1.17446	0.24021	NA	1.19105	-3.37583	2.34828	-1.43757	0.150555	NA	0	NA	NA	NA	NA	NA
Pex12	1.89129	-3.9449	2.21653	-1.77976	0.0751147	NA	2.04724	-4.16249	1.96083	-2.12282	0.0337688	NA	0	NA	NA	NA	NA	NA
Ndel1	217.879	-0.0552911	0.197649	-0.279744	0.779674	0.916483	267.008	0.292743	0.146885	1.993	0.0462614	0.172919	191.735	0.332415	0.196674	1.69019	0.0909922	0.263237
Slc25a35	30.2452	-0.150274	0.564036	-0.266426	0.789911	0.920759	22.7647	-1.61533	0.575477	-2.80694	0.00500139	0.0349085	15.5387	-1.47971	0.673063	-2.19847	0.0279155	0.121354
Zbtb4	462.202	0.133704	0.140487	0.951716	0.341241	0.650031	542.785	0.356527	0.120224	2.96552	0.00302171	0.0237407	413.3	0.206243	0.126736	1.62734	0.103666	0.285985
Tnfsfm13	0.587796	-2.25952	3.45471	-0.654038	0.513087	NA	1.78766	0.813609	1.80554	0.450617	0.652266	NA	0.832215	3.07905	3.1258	0.985045	0.324602	NA
Mpdu1	41.1379	-0.724264	0.4504	-1.60805	0.107825	0.353989	46.3242	-0.56293	0.378027	-1.48913	0.136454	0.345618	25.9669	0.142081	0.533488	0.266325	0.789989	0.893282
Fxr2	0	NA	NA	NA	NA	NA	0	NA	NA	NA	NA	NA	0	NA	NA	NA	NA	NA
Atp5mc3	34.6856	-1.23236	0.476517	-2.58619	0.0097044	0.0729595	41.9822	-0.733237	0.380655	-1.92625	0.0540729	0.191647	19.7245	0.480037	0.560521	0.856412	0.39177	0.616645
Cd68	52.4626	1.05094	0.418991	2.50826	0.0121329	0.0847934	35.3075	-0.113038	0.41584	-0.271831	0.785752	0.902384	40.4154	-1.18108	0.43553	-2.71182	0.0066915	0.0431763
Slc35g3	0	NA	NA	NA	NA	NA	0	NA	NA	NA	NA	NA	0	NA	NA	NA	NA	NA
Acsl1	126.153	0.92503	0.259716	3.56169	0.00036847	0.00605413	97.9033	0.119907	0.249908	0.479806	0.631365	0.809912	102.73	-0.820275	0.260166	-3.15289	0.00161664	0.0144525
Abca5	346.782	0.281789	0.153455	1.8363	0.0663136	0.265361	367.892	0.232394	0.131523	1.76694	0.0772378	0.241013	295.476	-0.0648083	0.150567	-0.430428	0.666884	0.820929
Smyd4	124.189	0.143616	0.255998	0.561002	0.574796	0.817098	147.395	0.382976	0.218236	1.75487	0.0792813	0.245306	112.382	0.22409	0.260541	0.860093	0.389738	0.614611
Lsp1	0.118534	-0.0654919	4.08047	-0.0160501	0.987194	NA	0.129009	-0.279885	4.08047	-0.0685914	0.945315	NA	0	NA	NA	NA	NA	NA
[truncated: 76,204 more rows]
