# Supplementary material for: Age-related decline in nuclear envelope LINC complex drives neuronal aging via axon initial segment dysfunction
Source: EMBO Rep. 2026 May 22;27(13):3788–825. doi: 10.1038/s44319-026-00786-5 (PMC13354796; doi:10.1038/s44319-026-00786-5)
Supplement: Supplementary file 14 — Figure EV5 Source Data [file 44319_2026_786_MOESM14_ESM.zip]

Archive with 250 entries (234 files):
- Figure EV5 Source Data/
- Figure EV5 Source Data/EV5F/
- Figure EV5 Source Data/EV5G/
- Figure EV5 Source Data/EV5A/
- Figure EV5 Source Data/EV5B/
- Figure EV5 Source Data/EV5C/
- Figure EV5 Source Data/EV5D/
- Figure EV5 Source Data/EV5E/
- Figure EV5 Source Data/EV5H/
- Figure EV5 Source Data/EV5K/
- Figure EV5 Source Data/EV5L/
- Figure EV5 Source Data/EV5I/
- Figure EV5 Source Data/EV5M/
- Figure EV5 Source Data/EV5O/
- Figure EV5 Source Data/EV5P/
- Figure EV5 Source Data/EV5Q/
- Figure EV5 Source Data/EV5F/._Sun2_Control for Sun2 KO.tif
- Figure EV5 Source Data/EV5F/HA_Control for Sun1 KO.tif
- __MACOSX/Figure EV5 Source Data/EV5F/._HA_Control for Sun1 KO.tif
- Figure EV5 Source Data/EV5F/Merge_Control for Sun2 KO.tif
- __MACOSX/Figure EV5 Source Data/EV5F/._Merge_Control for Sun2 KO.tif
- Figure EV5 Source Data/EV5F/Ankyrin-G_Sun1 KO.tif
- __MACOSX/Figure EV5 Source Data/EV5F/._Ankyrin-G_Sun1 KO.tif
- Figure EV5 Source Data/EV5F/._Ankyrin-G_Control for Sun2 KO.tif
- Figure EV5 Source Data/EV5F/HA_Control for Sun2 KO.tif
- __MACOSX/Figure EV5 Source Data/EV5F/._HA_Control for Sun2 KO.tif
- Figure EV5 Source Data/EV5F/._Merge_Control for Sun2 KO.tif
- Figure EV5 Source Data/EV5F/Sun2_Control for Sun2 KO.tif
- __MACOSX/Figure EV5 Source Data/EV5F/._Sun2_Control for Sun2 KO.tif
- Figure EV5 Source Data/EV5F/Sun1_Control for Sun1 KO.tif
- __MACOSX/Figure EV5 Source Data/EV5F/._Sun1_Control for Sun1 KO.tif
- Figure EV5 Source Data/EV5F/._Sun1_Control for Sun1 KO.tif
- Figure EV5 Source Data/EV5F/Ankyrin-G_Control for Sun2 KO.tif
- __MACOSX/Figure EV5 Source Data/EV5F/._Ankyrin-G_Control for Sun2 KO.tif
- Figure EV5 Source Data/EV5F/._HA_Control for Sun2 KO.tif
- Figure EV5 Source Data/EV5F/._HA_Control for Sun1 KO.tif
- Figure EV5 Source Data/EV5F/Ankyrin-G_Control for Sun1 KO.tif
- __MACOSX/Figure EV5 Source Data/EV5F/._Ankyrin-G_Control for Sun1 KO.tif
- Figure EV5 Source Data/EV5F/._Ankyrin-G_Control for Sun1 KO.tif
- Figure EV5 Source Data/EV5F/Merge_Control for Sun1 KO.tif
- __MACOSX/Figure EV5 Source Data/EV5F/._Merge_Control for Sun1 KO.tif
- Figure EV5 Source Data/EV5F/._Merge_Control for Sun1 KO.tif
- Figure EV5 Source Data/EV5F/._Ankyrin-G_Sun1 KO.tif
- Figure EV5 Source Data/EV5F/Sun1_Sun1 KO.tif
- __MACOSX/Figure EV5 Source Data/EV5F/._Sun1_Sun1 KO.tif
- Figure EV5 Source Data/EV5F/._Sun1_Sun1 KO.tif
- Figure EV5 Source Data/EV5F/HA_Sun1 KO.tif
- __MACOSX/Figure EV5 Source Data/EV5F/._HA_Sun1 KO.tif
- Figure EV5 Source Data/EV5F/._HA_Sun1 KO.tif
- Figure EV5 Source Data/EV5F/Merge_Sun1 KO.tif
- __MACOSX/Figure EV5 Source Data/EV5F/._Merge_Sun1 KO.tif
- Figure EV5 Source Data/EV5F/._Merge_Sun1 KO.tif
- Figure EV5 Source Data/EV5F/Ankyrin-G_Sun2 KO.tif
- __MACOSX/Figure EV5 Source Data/EV5F/._Ankyrin-G_Sun2 KO.tif
- Figure EV5 Source Data/EV5F/._Ankyrin-G_Sun2 KO.tif
- Figure EV5 Source Data/EV5F/HA_Sun2 KO.tif
- __MACOSX/Figure EV5 Source Data/EV5F/._HA_Sun2 KO.tif
- Figure EV5 Source Data/EV5F/._HA_Sun2 KO.tif
- Figure EV5 Source Data/EV5F/Sun2_Sun2 KO.tif
- __MACOSX/Figure EV5 Source Data/EV5F/._Sun2_Sun2 KO.tif
- Figure EV5 Source Data/EV5F/._Sun2_Sun2 KO.tif
- Figure EV5 Source Data/EV5F/Merge_Sun2 KO.tif
- __MACOSX/Figure EV5 Source Data/EV5F/._Merge_Sun2 KO.tif
- Figure EV5 Source Data/EV5F/._Merge_Sun2 KO.tif
- Figure EV5 Source Data/EV5G/EV5G.xlsx
- __MACOSX/Figure EV5 Source Data/EV5G/._EV5G.xlsx
- Figure EV5 Source Data/EV5G/._EV5G.xlsx
- Figure EV5 Source Data/EV5A/EV5A.xlsx
- __MACOSX/Figure EV5 Source Data/EV5A/._EV5A.xlsx
- Figure EV5 Source Data/EV5A/._EV5A.xlsx
- Figure EV5 Source Data/EV5B/._EV5B.xlsx
- Figure EV5 Source Data/EV5B/EV5B.xlsx
- __MACOSX/Figure EV5 Source Data/EV5B/._EV5B.xlsx
- Figure EV5 Source Data/EV5C/HA_Nesp2-KASH.tif
- __MACOSX/Figure EV5 Source Data/EV5C/._HA_Nesp2-KASH.tif
- Figure EV5 Source Data/EV5C/._HA_Nesp2-KASH.tif
- Figure EV5 Source Data/EV5C/Ankyrin-G_Nesp2-KASH.tif
- __MACOSX/Figure EV5 Source Data/EV5C/._Ankyrin-G_Nesp2-KASH.tif
- Figure EV5 Source Data/EV5C/._Ankyrin-G_Nesp2-KASH.tif
- Figure EV5 Source Data/EV5C/Venus_Nesp2-KASH.tif
- __MACOSX/Figure EV5 Source Data/EV5C/._Venus_Nesp2-KASH.tif
- Figure EV5 Source Data/EV5C/._Venus_Nesp2-KASH.tif
- Figure EV5 Source Data/EV5C/Merge_Nesp2-KASH.tif
- __MACOSX/Figure EV5 Source Data/EV5C/._Merge_Nesp2-KASH.tif
- Figure EV5 Source Data/EV5C/._Merge_Nesp2-KASH.tif
- Figure EV5 Source Data/EV5C/Venus_Control.tif
- __MACOSX/Figure EV5 Source Data/EV5C/._Venus_Control.tif
- Figure EV5 Source Data/EV5C/._Venus_Control.tif
- Figure EV5 Source Data/EV5C/Ankyrin-G_Control.tif
- __MACOSX/Figure EV5 Source Data/EV5C/._Ankyrin-G_Control.tif
- Figure EV5 Source Data/EV5C/._Ankyrin-G_Control.tif
- Figure EV5 Source Data/EV5C/HA_Control.tif
- __MACOSX/Figure EV5 Source Data/EV5C/._HA_Control.tif
- Figure EV5 Source Data/EV5C/._HA_Control.tif
- Figure EV5 Source Data/EV5C/Merge_Control.tif
- __MACOSX/Figure EV5 Source Data/EV5C/._Merge_Control.tif
- Figure EV5 Source Data/EV5C/._Merge_Control.tif
- Figure EV5 Source Data/EV5D/._EV5D.xlsx
- Figure EV5 Source Data/EV5D/EV5D.xlsx
- __MACOSX/Figure EV5 Source Data/EV5D/._EV5D.xlsx
- Figure EV5 Source Data/EV5E/._EV5E.xlsx
- Figure EV5 Source Data/EV5E/EV5E.xlsx
- __MACOSX/Figure EV5 Source Data/EV5E/._EV5E.xlsx
- Figure EV5 Source Data/EV5H/Ankyrin-G_[1]+LINC-DN.tif
- __MACOSX/Figure EV5 Source Data/EV5H/._Ankyrin-G_[1]+LINC-DN.tif
- Figure EV5 Source Data/EV5H/._Ankyrin-G_[1]+LINC-DN.tif
- Figure EV5 Source Data/EV5H/HA_[1]+LINC-DN.tif
- __MACOSX/Figure EV5 Source Data/EV5H/._HA_[1]+LINC-DN.tif
- Figure EV5 Source Data/EV5H/._HA_[1]+LINC-DN.tif
- Figure EV5 Source Data/EV5H/Venus_[1]+LINC-DN.tif
- __MACOSX/Figure EV5 Source Data/EV5H/._Venus_[1]+LINC-DN.tif
- Figure EV5 Source Data/EV5H/._Venus_[1]+LINC-DN.tif
- Figure EV5 Source Data/EV5H/Merge_[1]+LINC-DN.tif
- __MACOSX/Figure EV5 Source Data/EV5H/._Merge_[1]+LINC-DN.tif
- Figure EV5 Source Data/EV5H/._Merge_[1]+LINC-DN.tif
- Figure EV5 Source Data/EV5H/Ankyrin-G_[2]+LINC-DN.tif
- __MACOSX/Figure EV5 Source Data/EV5H/._Ankyrin-G_[2]+LINC-DN.tif
- Figure EV5 Source Data/EV5H/._Ankyrin-G_[2]+LINC-DN.tif
- Figure EV5 Source Data/EV5H/HA_[2]+LINC-DN.tif
- __MACOSX/Figure EV5 Source Data/EV5H/._HA_[2]+LINC-DN.tif
- Figure EV5 Source Data/EV5H/._HA_[2]+LINC-DN.tif
- Figure EV5 Source Data/EV5H/Venus_[2]+LINC-DN.tif
- __MACOSX/Figure EV5 Source Data/EV5H/._Venus_[2]+LINC-DN.tif
- Figure EV5 Source Data/EV5H/._Venus_[2]+LINC-DN.tif
- Figure EV5 Source Data/EV5H/Merge_[2]+LINC-DN.tif
- __MACOSX/Figure EV5 Source Data/EV5H/._Merge_[2]+LINC-DN.tif
- Figure EV5 Source Data/EV5H/._Merge_[2]+LINC-DN.tif
- Figure EV5 Source Data/EV5H/Ankyrin-G_Control.tif
- __MACOSX/Figure EV5 Source Data/EV5H/._Ankyrin-G_Control.tif
- Figure EV5 Source Data/EV5H/._Ankyrin-G_Control.tif
- Figure EV5 Source Data/EV5H/HA_Control.tif
- __MACOSX/Figure EV5 Source Data/EV5H/._HA_Control.tif
- Figure EV5 Source Data/EV5H/._HA_Control.tif
- Figure EV5 Source Data/EV5H/Venus_Control.tif
- __MACOSX/Figure EV5 Source Data/EV5H/._Venus_Control.tif
- Figure EV5 Source Data/EV5H/._Venus_Control.tif
- Figure EV5 Source Data/EV5H/Merge_Control.tif
- __MACOSX/Figure EV5 Source Data/EV5H/._Merge_Control.tif
- Figure EV5 Source Data/EV5H/._Merge_Control.tif
- Figure EV5 Source Data/EV5H/Ankyrin-G_(-)+LINC-DN.tif
- __MACOSX/Figure EV5 Source Data/EV5H/._Ankyrin-G_(-)+LINC-DN.tif
- Figure EV5 Source Data/EV5H/._Ankyrin-G_(-)+LINC-DN.tif
- Figure EV5 Source Data/EV5H/HA_(-)+LINC-DN.tif
- __MACOSX/Figure EV5 Source Data/EV5H/._HA_(-)+LINC-DN.tif
- Figure EV5 Source Data/EV5H/._HA_(-)+LINC-DN.tif
- Figure EV5 Source Data/EV5H/Venus_(-)+LINC-DN.tif
- __MACOSX/Figure EV5 Source Data/EV5H/._Venus_(-)+LINC-DN.tif
- Figure EV5 Source Data/EV5H/._Venus_(-)+LINC-DN.tif
- Figure EV5 Source Data/EV5H/Merge_(-)+LINC-DN.tif
- __MACOSX/Figure EV5 Source Data/EV5H/._Merge_(-)+LINC-DN.tif
- Figure EV5 Source Data/EV5H/._Merge_(-)+LINC-DN.tif
- Figure EV5 Source Data/EV5H/Ankyrin-G_[3]+LINC-DN.tif
- __MACOSX/Figure EV5 Source Data/EV5H/._Ankyrin-G_[3]+LINC-DN.tif
- Figure EV5 Source Data/EV5H/._Ankyrin-G_[3]+LINC-DN.tif
- Figure EV5 Source Data/EV5H/HA_[3]+LINC-DN.tif
- __MACOSX/Figure EV5 Source Data/EV5H/._HA_[3]+LINC-DN.tif
- Figure EV5 Source Data/EV5H/._HA_[3]+LINC-DN.tif
- Figure EV5 Source Data/EV5H/Venus_[3]+LINC-DN.tif
- __MACOSX/Figure EV5 Source Data/EV5H/._Venus_[3]+LINC-DN.tif
- Figure EV5 Source Data/EV5H/._Venus_[3]+LINC-DN.tif
- Figure EV5 Source Data/EV5H/Merge_[3]+LINC-DN.tif
- __MACOSX/Figure EV5 Source Data/EV5H/._Merge_[3]+LINC-DN.tif
- Figure EV5 Source Data/EV5H/._Merge_[3]+LINC-DN.tif
- Figure EV5 Source Data/EV5K/Ankyrin-G_Control.tif
- __MACOSX/Figure EV5 Source Data/EV5K/._Ankyrin-G_Control.tif
- Figure EV5 Source Data/EV5K/._Ankyrin-G_Control.tif
- Figure EV5 Source Data/EV5K/HA_Control.tif
- __MACOSX/Figure EV5 Source Data/EV5K/._HA_Control.tif
- Figure EV5 Source Data/EV5K/._HA_Control.tif
- Figure EV5 Source Data/EV5K/Venus_Control.tif
- __MACOSX/Figure EV5 Source Data/EV5K/._Venus_Control.tif
- Figure EV5 Source Data/EV5K/._Venus_Control.tif
- Figure EV5 Source Data/EV5K/Merge_Control.tif
- __MACOSX/Figure EV5 Source Data/EV5K/._Merge_Control.tif
- Figure EV5 Source Data/EV5K/._Merge_Control.tif
- Figure EV5 Source Data/EV5K/Ankyrin-G_LINC-DN.tif
- __MACOSX/Figure EV5 Source Data/EV5K/._Ankyrin-G_LINC-DN.tif
- Figure EV5 Source Data/EV5K/._Ankyrin-G_LINC-DN.tif
- Figure EV5 Source Data/EV5K/HA_LINC-DN.tif
- __MACOSX/Figure EV5 Source Data/EV5K/._HA_LINC-DN.tif
- Figure EV5 Source Data/EV5K/._HA_LINC-DN.tif
- Figure EV5 Source Data/EV5K/Venus_LINC-DN.tif
- __MACOSX/Figure EV5 Source Data/EV5K/._Venus_LINC-DN.tif
- Figure EV5 Source Data/EV5K/._Venus_LINC-DN.tif
- Figure EV5 Source Data/EV5K/Merge_LINC-DN.tif
- __MACOSX/Figure EV5 Source Data/EV5K/._Merge_LINC-DN.tif
- Figure EV5 Source Data/EV5K/._Merge_LINC-DN.tif
- Figure EV5 Source Data/EV5L/._EV5L.xlsx
- Figure EV5 Source Data/EV5L/EV5L.xlsx
- __MACOSX/Figure EV5 Source Data/EV5L/._EV5L.xlsx
- Figure EV5 Source Data/EV5I/._EV5I.xlsx
- Figure EV5 Source Data/EV5I/EV5I.xlsx
- __MACOSX/Figure EV5 Source Data/EV5I/._EV5I.xlsx
- Figure EV5 Source Data/EV5M/._EV5M.xlsx
- Figure EV5 Source Data/EV5M/EV5M.xlsx
- __MACOSX/Figure EV5 Source Data/EV5M/._EV5M.xlsx
- Figure EV5 Source Data/EV5O/Ankyrin-G_NT-NaCl.tif
- __MACOSX/Figure EV5 Source Data/EV5O/._Ankyrin-G_NT-NaCl.tif
- Figure EV5 Source Data/EV5O/._Ankyrin-G_NT-NaCl.tif
- Figure EV5 Source Data/EV5O/HA_NT-NaCl.tif
- __MACOSX/Figure EV5 Source Data/EV5O/._HA_NT-NaCl.tif
- Figure EV5 Source Data/EV5O/._HA_NT-NaCl.tif
- Figure EV5 Source Data/EV5O/Venus_NT-NaCl.tif
- __MACOSX/Figure EV5 Source Data/EV5O/._Venus_NT-NaCl.tif
- Figure EV5 Source Data/EV5O/._Venus_NT-NaCl.tif
- Figure EV5 Source Data/EV5O/Merge_NT-NaCl.tif
- __MACOSX/Figure EV5 Source Data/EV5O/._Merge_NT-NaCl.tif
- Figure EV5 Source Data/EV5O/._Merge_NT-NaCl.tif
- Figure EV5 Source Data/EV5O/Ankyrin-G_NT-KCl.tif
- __MACOSX/Figure EV5 Source Data/EV5O/._Ankyrin-G_NT-KCl.tif
- Figure EV5 Source Data/EV5O/._Ankyrin-G_NT-KCl.tif
- Figure EV5 Source Data/EV5O/HA_NT-KCl.tif
- __MACOSX/Figure EV5 Source Data/EV5O/._HA_NT-KCl.tif
- Figure EV5 Source Data/EV5O/._HA_NT-KCl.tif
- Figure EV5 Source Data/EV5O/Venus_NT-KCl.tif
- __MACOSX/Figure EV5 Source Data/EV5O/._Venus_NT-KCl.tif
- Figure EV5 Source Data/EV5O/._Venus_NT-KCl.tif
- Figure EV5 Source Data/EV5O/Merge_NT-KCl.tif
- __MACOSX/Figure EV5 Source Data/EV5O/._Merge_NT-KCl.tif
- Figure EV5 Source Data/EV5O/._Merge_NT-KCl.tif
- Figure EV5 Source Data/EV5O/Ankyrin-G_4-OHT-NaCl.tif
- __MACOSX/Figure EV5 Source Data/EV5O/._Ankyrin-G_4-OHT-NaCl.tif
- Figure EV5 Source Data/EV5O/._Ankyrin-G_4-OHT-NaCl.tif
- Figure EV5 Source Data/EV5O/HA_4-OHT-NaCl.tif
- __MACOSX/Figure EV5 Source Data/EV5O/._HA_4-OHT-NaCl.tif
- Figure EV5 Source Data/EV5O/._HA_4-OHT-NaCl.tif
- Figure EV5 Source Data/EV5O/Venus_4-OHT-NaCl.tif
- __MACOSX/Figure EV5 Source Data/EV5O/._Venus_4-OHT-NaCl.tif
- Figure EV5 Source Data/EV5O/._Venus_4-OHT-NaCl.tif
- Figure EV5 Source Data/EV5O/Merge_4-OHT-NaCl.tif
- __MACOSX/Figure EV5 Source Data/EV5O/._Merge_4-OHT-NaCl.tif
- Figure EV5 Source Data/EV5O/._Merge_4-OHT-NaCl.tif
- Figure EV5 Source Data/EV5O/Venus_4-OHT-KCl.tif
- __MACOSX/Figure EV5 Source Data/EV5O/._Venus_4-OHT-KCl.tif
- Figure EV5 Source Data/EV5O/._Venus_4-OHT-KCl.tif
- Figure EV5 Source Data/EV5O/Ankyrin-G_4-OHT-KCl.tif
- __MACOSX/Figure EV5 Source Data/EV5O/._Ankyrin-G_4-OHT-KCl.tif
- Figure EV5 Source Data/EV5O/._Ankyrin-G_4-OHT-KCl.tif
- Figure EV5 Source Data/EV5O/HA_4-OHT-KCl.tif
- __MACOSX/Figure EV5 Source Data/EV5O/._HA_4-OHT-KCl.tif
- Figure EV5 Source Data/EV5O/._HA_4-OHT-KCl.tif
- Figure EV5 Source Data/EV5O/Merge_4-OHT-KCl.tif
- __MACOSX/Figure EV5 Source Data/EV5O/._Merge_4-OHT-KCl.tif
- Figure EV5 Source Data/EV5O/._Merge_4-OHT-KCl.tif
- Figure EV5 Source Data/EV5P/._EV5P.xlsx
- Figure EV5 Source Data/EV5P/EV5P.xlsx
- __MACOSX/Figure EV5 Source Data/EV5P/._EV5P.xlsx
- Figure EV5 Source Data/EV5Q/._EV5Q.xlsx
- Figure EV5 Source Data/EV5Q/EV5Q.xlsx
- __MACOSX/Figure EV5 Source Data/EV5Q/._EV5Q.xlsx
