# Supplementary material for: Age-related decline in nuclear envelope LINC complex drives neuronal aging via axon initial segment dysfunction
Source: EMBO Rep. 2026 May 22;27(13):3788–825. doi: 10.1038/s44319-026-00786-5 (PMC13354796; doi:10.1038/s44319-026-00786-5)
Supplement: Supplementary file 14 — Figure EV5 Source Data [file 44319_2026_786_MOESM14_ESM.zip › Figure EV5 Source Data/EV5A/EV5A.xlsx]

## Sheet: EV5A AIS length
AIS length
Control	LINC-DN
61.36	30.91
68.84	46.32
60.13	49.75
52.08	28.24
46.95	26.95
67.26	23.12
38.55	40.79
33.42	33.49
76.31	22.23
49.46	31.85
43.17	34.62
33.46	27.5
36.2	28.83
42.55	32.64
42.7	38.68
40.75	48.55
57.87	50.36
27.05	40.35
46.7	32.24
25.67	39.33
50.6	21.67
59.82	36.33
35.19	46.07
25.38	49.12
40.57	34.74
38.53	47.61
46.76	37.04
32.98	42.99
45.06	24.18
33.31	31.29
45.72	38.24
44.25	40
42.42	22.23
31.2	27.98
56.79	29.62
40.63	31.29
44.28	57.96
51.15	25.16
52.3	45.63
59.18	39.46
37.39	29
44.75	46.57
28.8	32.77
28.96	48.12
45.28	35.18
30.66	49.37
44.19	35.85
37.71	23.05
49.9	28.02
31.76	31.76

## Sheet: EV5A Distance
Distance
Control	LINC-DN
0	0
0	0
0	0
0	0
0	0
0	0
0	0
0	0
0	7.2
0	0
0	0
0	0
0	0
0	0
0	0
0	0
0	0
0	0
0	0
0	0
0	0
0	0
0	0
0	0
0	0
0	0
0	0
0	0
0	0
0	0
0	0
0	0
0	0
0	3.4
0	0
0	0
0	0
0	0
0	0
0	0
0	0
0	0
0	0
0	0
0	8.4
0	0
0	0
0	0
0	0
0	0
