# Supplementary material for: Age-related decline in nuclear envelope LINC complex drives neuronal aging via axon initial segment dysfunction
Source: EMBO Rep. 2026 May 22;27(13):3788–825. doi: 10.1038/s44319-026-00786-5 (PMC13354796; doi:10.1038/s44319-026-00786-5)
Supplement: Supplementary file 14 — Figure EV5 Source Data [file 44319_2026_786_MOESM14_ESM.zip › Figure EV5 Source Data/EV5B/EV5B.xlsx]

## Sheet: EV5B AIS length
AIS length
Control	LINC-DN
23.37	22.44
15.74	19.21
25.17	29.53
25.97	18.63
34.31	20.87
25.51	15.73
18.82	38.83
27.06	17.86
25.84	18.45
24.25	10.69
38.56	27.39
21.47	19.21
35.25	23.65
26.49	15.46
38.76	17.19
23.99	20.57
29.72	16.2
44.91	21.74
35.64	12.9
35.1	21.55
33.3	24.29
26	20.68
29.97	19.31
31.55	22.68
22.17	17.28
27.55	24.83
27.39	32.12
33.29	20.05
23.64	21.03
18.12	17.5
27.68	14.5
25.24	16.88
32.08	21.18
39.82	13
18.73	20.29
23.49	13
18.86	16.04
20.27	16.33
27.6	25.93
23.38	21.51
19.97	14.56
25.53	31.29
13.26	19.2
20.95	17.65
24.64	21
27.4	15.58
31.02	19.15
	18.34
	22.52
	10.72
	17.25
	25.09
	20.67
	24.44
	22.1

## Sheet: EV5B Distance
Distance
Control	LINC-DN
9.66	11.92
9.13	8.23
12.74	7.17
18.05	13.47
14.2	0
12.34	11.42
7.4	0
8.33	8.95
4.31	3.39
3.78	17.6
9.25	17.84
10.05	1.57
5.38	0
0	0
0	2.8
11.19	15.92
6.38	15.26
5.78	12.62
9.56	13.25
9.28	11.92
10.3	9.25
9.64	0
6.62	2.69
3.12	1.7
10.81	11.12
2.67	0
3.41	6.49
2.56	0
0	11.65
0	12.15
10.51	13.68
5.12	9.7
0	3.35
11.03	27.8
0	0
4.89	7.96
0	13.73
0	13.76
9.08	11.83
3.46	16.29
8.49	8.96
11.76	0
27.27	3.98
0	7.71
2.76	5.7
8.6	8.1
12.84	6.13
	4.94
	8.83
	5.55
	2.2
	4.58
	10.64
	8.38
	2.52
