# Supplementary material for: Age-related decline in nuclear envelope LINC complex drives neuronal aging via axon initial segment dysfunction
Source: EMBO Rep. 2026 May 22;27(13):3788–825. doi: 10.1038/s44319-026-00786-5 (PMC13354796; doi:10.1038/s44319-026-00786-5)
Supplement: Supplementary file 14 — Figure EV5 Source Data [file 44319_2026_786_MOESM14_ESM.zip › Figure EV5 Source Data/EV5E/EV5E.xlsx]

## Sheet: EV5E Distance
Distance
Control	Nesp2-KASH
0	0
0	0
0	0
0	0
0	0
3.9	0
0	0
0	0
0	0
7.68	0
0	0
0	7.5
0	0
0	0
6.26	0
0	0
0	0
0	5.7
0	0
0	0
0	0
0	0
0	0
0	4.34
0	0
0	0
0	0
0	0
0	0
0	0
