# Supplementary material for: Age-related decline in nuclear envelope LINC complex drives neuronal aging via axon initial segment dysfunction
Source: EMBO Rep. 2026 May 22;27(13):3788–825. doi: 10.1038/s44319-026-00786-5 (PMC13354796; doi:10.1038/s44319-026-00786-5)
Supplement: Supplementary file 14 — Figure EV5 Source Data [file 44319_2026_786_MOESM14_ESM.zip › Figure EV5 Source Data/EV5L/EV5L.xlsx]

## Sheet: EV5L AIS length
AIS length
Control DIV21	LINC-DN DIV21	Control DIV28	LINC-DN DIV28
41.57	46.8	33.83	23.47
50.03	44.68	38.03	35.69
35.62	40.17	37.35	37.94
44.06	29.6	31.39	21.52
42.75	22.53	38.87	17.66
31.63	29.13	37.84	18.82
34.22	34.67	30.65	23.92
38.02	38.94	36.17	25.56
40.39	38.75	50.53	23.33
29.68	39.42	56.35	24.64
34.11	29.1	25.34	23.47
52.54	23.13	39.18	31.26
39.83	42.84	36.74	24.27
23.46	41.25	30.49	22.84
34.02	35.33	22.57	19.88
30.24	31.93	21.01	20.89
48.26	34.2	21.16	20.63
34.88	33.57	36.26	19.15
36.08	40.1	25.43	22.45
40.69	35.52	41.58	22.4
31	39.31	54.89	27.76
37.47	38.34	29.48	20.32
44.23	43.56	28.28	25.13
59.81	28.21	27.22	22.39
29.1	34.35	36.54	31.25
39.19	30.62	30.69	30.4
41.57	44.21	32.14	32.89
33.35	59.34	26.33	29.78
33.94	32.85	31.82	28.49
30.34	30.7	18.86	28.91
38.15	44.12	27.48	31.45
34.81	31.48	24.94	21.88
56.46	38.24	27.71	38.01
33.66	31.28	23.55	23.14
35.17	36.68	26.36	32.49
28.53	36.32	37.36	23.19
23.35	45.98	28.88	19.73
41.05	38.2	42.79	28.69
35.18	24.69	25.98	21.85
36.4	24.55	25.47	19.74
36.6	37.91	38.02	23.19
48.42	35.26	31.11	31.58
33.62	29.76	33.69	25.91
42.08	36.59	21.45	28.03
25.43	51.26	21.34	31.18
41.4	32.23	27.66	39.27
31.58	35.36	31.98	30.81
31.5	32.99	39.78	19.41
29.5	35.44	57.96	26.77
41.75	39.19	31.79	28.03
37.33
