# Supplementary material for: Age-related decline in nuclear envelope LINC complex drives neuronal aging via axon initial segment dysfunction
Source: EMBO Rep. 2026 May 22;27(13):3788–825. doi: 10.1038/s44319-026-00786-5 (PMC13354796; doi:10.1038/s44319-026-00786-5)
Supplement: Supplementary file 14 — Figure EV5 Source Data [file 44319_2026_786_MOESM14_ESM.zip › Figure EV5 Source Data/EV5I/EV5I.xlsx]

## Sheet: EV5I AIS length
AIS length
Control	( - ) + LINC-DN	[1] + LINC-DN	[2] + LINC-DN	[3] + LINC-DN	[ 1 ]	[ 2 ]	[ 3 ]
35.79	29.15	48.41	30.19	41.33	35.25	38.53	25.75
20.16	26.95	43.65	38.51	28.38	33.79	24.91	23.58
42.38	24.85	34.84	39.31	25.8	62.54	24.65	26.1
45.14	35.79	36.4	31.8	22.09	36.81	25.07	19.14
35.32	39.25	34.59	24.57	32.97	34.2	37.94	23.02
39.01	23.94	22.08	24.65	31.32	40.03	33.12	24.72
38.07	25.54	45.78	40.57	26.91	28.5	32.72	24.87
45.94	21.29	41.4	33.63	29.28	33.66	34.46	25.84
36.53	30.73	34.93	27.6	22.5	27.7	32.09	29.27
33.69	21.38	41.29	31.93	26.55	49.67	40.36	20.6
33.82	23.12	40.72	37.99	17.16	44.33	31.57	32.67
44.34	34.53	28.52	24.79	22.19	30.64	38.24	22.96
34.33	33.84	30.91	35.84	38.72	31.82	39	29.82
23.46	58.35	24.79	27.72	32.24	34.78	24.22	23.99
45.97	20.54	23.73	35.28	21.95	35.75	32.38	36.41
31.45	24.53	33.96	44.06	37.96	37.67	29.9	29
31.57	31.48	38.89	34.32	30.57	49.86	44.02	24.95
28.44	26.84	32.48	43.05	36.83	47.84	42.75	25.93
33.53	29	36.31	40.78	25.69	41.06	38.99	30.61
52.4	30.29	36.63	34.72	28.26	30.96	51.19	37.93
51.89	17.69	23.66	31.73	32.86	47.25	42.66	35.99
27.8	21.54	29.27	49.76	24.89	43.79	47.19	28.03
37.3	25.58	26.08	32.37	28.85	34.35	18.42	28.62
41.73	42.21	36.09	35.81	32	35.82	32.52	14.26
31.89	17.95	34.11	27.52	22.49	48.58	27.83	35.58
37.02	24.98	29.82	28.87	19.41	36.02	35.51	23.52
30.98	27.09	38.65	36.66	22.12	22.26	33.33	28.37
33.68	28.82	22.16	34.31	23.24	26.77	34.83	22.82
38.61	26.59	37.39	40.23	29.24	30.72	36.72	28.94
33.93	25.58	31.47	38.38	28.2	33.41	38.18	32.64
32.99	23.9	18.84	30.53	28.41	23.07	44.07	21.81
34.22	25.76	27.21	41.55	21.59	25.68	29.58	33.9
37.61	35.27	26.91	36.81	25.93	26.94	35.16	29.46
36.04	23.35	37.13	44.83	26.59	29.6	43.94	22.82
29.75	30.64	29.96	44.55	32.81	31.21	33.69	16.18
30.19	27.19	35.34	41.51	22.57	45.6	43.82	28.45
24.61	26.28	37.17	38.42	20.02	27.78	34.83	35.82
30.16	25.51	30.69	40.67	24.63	23.17	32.96	23.24
40.04	28.13	36.02	25.57	20.19	31.38	39.6	40.12
36.92	37.85	37.87	44.35	33.6	20.72	36.77	30.75
40.01	43.12	38.87	34.07	24.32	26.52	34.18	32.56
28.4	21.14	40.94	38.09	31.11	31.21	41.77	22.77
35.04	22.04	40.67	41.4	36.47	57.24	34.54	20.97
48.85	24.97	38.65	32.47	27.02	21.14	27.76	27.78
45	25.44	63.86	24.26	27.54	35.5	42.95	26.1
33.78	24.5	54.26	29.64	26.85	35.07	36.31	38.61
26.29	28.1	34.09	28.46	22.09	36.59	34.74	34.24
34.95	35.33	38.87	33.68	32.92	20.97	34.31	28.2
41.17	29.56	41.06	42.6	24.61	41.65	30.76	37.95
36.85	39.84	37.34	36.94	27.63	36.94	32.23	27.12
