# Supplementary material for: Age-related decline in nuclear envelope LINC complex drives neuronal aging via axon initial segment dysfunction
Source: EMBO Rep. 2026 May 22;27(13):3788–825. doi: 10.1038/s44319-026-00786-5 (PMC13354796; doi:10.1038/s44319-026-00786-5)
Supplement: Supplementary file 14 — Figure EV5 Source Data [file 44319_2026_786_MOESM14_ESM.zip › Figure EV5 Source Data/EV5M/EV5M.xlsx]

## Sheet: EV5M Distance
Distance
Control DIV21	LINC-DN DIV21	Control DIV28	LINC-DN DIV28
0	0	0	0
0	8.32	0	12.6
0	7.09	0	16.45
0	0	0	0.63
0	0	0	0
0	6.41	0	0
0	0	0	0
0	0	0	0
0	0	8.81	0
0	4.92	0	0
0	0	0	1.57
0	0	5.03	0
0	0	0	0
0	0	0	0
7.97	0	0	0
0	0	0	0
0	0	0	0
0	0	0	0
3.94	0	0	0
0	0	0	2.86
0	0	0	0
0	0	0	0
0	0	0	0
0	0	0	2.84
5.19	0	0	7.01
0	0	0	0
0	0	0	0
0	0	0	0
0	3.34	3.59	0
0	0	3.09	0
0	0	0	0
0	0	0	0
0	0	0	0
0	0	0	0
0	0	0	0
0	0	0	0
0	0	0	0
0	0	0	1.89
0	0	0	2.96
0	0	2.83	3.98
0	0	4.98	0
0	0	0	0
0	5.4	0	0
0	1.13	0	0
0	0	0	0
0	0	0	0
0	0	0	0
0	0	0	0
0	0	0	0
0	0	0	0
0
