# Supplementary material for: Age-related decline in nuclear envelope LINC complex drives neuronal aging via axon initial segment dysfunction
Source: EMBO Rep. 2026 May 22;27(13):3788–825. doi: 10.1038/s44319-026-00786-5 (PMC13354796; doi:10.1038/s44319-026-00786-5)
Supplement: Supplementary file 14 — Figure EV5 Source Data [file 44319_2026_786_MOESM14_ESM.zip › Figure EV5 Source Data/EV5Q/EV5Q.xlsx]

## Sheet: EV5Q Distance
Distance
NT-NaCl	NT-KCl	4-OHT-NaCl	4-OHT-KCl
0	0	0	0
0	0	0	0
0	0	0	1.51
0	6.68	0	0
0	2.83	12.17	0
2.36	0	0	0
0	0	3.02	0
0	0	0	0
0	0	0	0
0	0	0	0
0	0	5	2.26
0	0	11.09	0
5.11	0	0	0
0	0	0	2.26
0	0	0	0
0	0	0	0
0	0	0	0
0	0	3.4	0
0	0	11.1	0
4.4	0	0	0
0	0	0	2.46
0	0	0	0
1.26	0	0	3.97
3.09	0	0	0
0	0	0	6.13
0	0	0	1.26
4.43	0	0	0
0	0	0	0
0	5.29	0	4.85
0	13.55	0	3.79
0	0	0	0
1.57	0	0	6.63
5.68	0	0	3.46
0	0	0	0
0	0	0	15.64
0	0	0	0
4.92	0	0	0
0	0	0	0
0	0	0	0
0	0	0	0
0	0	0	0
0	7.41	0	0
0	0	3.4	0
0	6.49	0	0
0	0	0	0
3.66	1.89	0	0
0	9.01	0	0
0	3.15	2.26	0
0	6.13	0	0
0	0	0	0
0	0
	0
