# Supplementary material for: Age-related decline in nuclear envelope LINC complex drives neuronal aging via axon initial segment dysfunction
Source: EMBO Rep. 2026 May 22;27(13):3788–825. doi: 10.1038/s44319-026-00786-5 (PMC13354796; doi:10.1038/s44319-026-00786-5)
Supplement: Supplementary file 15 — Figure EV6 Source Data [file 44319_2026_786_MOESM15_ESM.zip]

Archive with 217 entries (204 files):
- Figure EV6 Source Data/
- Figure EV6 Source Data/EV6G/
- Figure EV6 Source Data/EV6H/
- Figure EV6 Source Data/EV6B/
- Figure EV6 Source Data/EV6D/
- Figure EV6 Source Data/EV6F/
- Figure EV6 Source Data/EV6E/
- Figure EV6 Source Data/EV6C/
- Figure EV6 Source Data/EV6K/
- Figure EV6 Source Data/EV6L/
- Figure EV6 Source Data/EV6I/
- Figure EV6 Source Data/EV6M/
- Figure EV6 Source Data/EV6J/
- Figure EV6 Source Data/EV6G/._EV6G.xlsx
- Figure EV6 Source Data/EV6G/EV6G.xlsx
- __MACOSX/Figure EV6 Source Data/EV6G/._EV6G.xlsx
- Figure EV6 Source Data/EV6H/Ankyrin-G_3M NV.tif
- __MACOSX/Figure EV6 Source Data/EV6H/._Ankyrin-G_3M NV.tif
- Figure EV6 Source Data/EV6H/._Ankyrin-G_3M NV.tif
- Figure EV6 Source Data/EV6H/HA_3M NV.tif
- __MACOSX/Figure EV6 Source Data/EV6H/._HA_3M NV.tif
- Figure EV6 Source Data/EV6H/._HA_3M NV.tif
- Figure EV6 Source Data/EV6H/Hoechst_3M NV.tif
- __MACOSX/Figure EV6 Source Data/EV6H/._Hoechst_3M NV.tif
- Figure EV6 Source Data/EV6H/._Hoechst_3M NV.tif
- Figure EV6 Source Data/EV6H/Venus_3M NV.tif
- __MACOSX/Figure EV6 Source Data/EV6H/._Venus_3M NV.tif
- Figure EV6 Source Data/EV6H/._Venus_3M NV.tif
- Figure EV6 Source Data/EV6H/Merge_3M NV.tif
- __MACOSX/Figure EV6 Source Data/EV6H/._Merge_3M NV.tif
- Figure EV6 Source Data/EV6H/._Merge_3M NV.tif
- Figure EV6 Source Data/EV6H/Ankyrin-G_3M Control.tif
- __MACOSX/Figure EV6 Source Data/EV6H/._Ankyrin-G_3M Control.tif
- Figure EV6 Source Data/EV6H/._Ankyrin-G_3M Control.tif
- Figure EV6 Source Data/EV6H/Hoechst_3M Control.tif
- __MACOSX/Figure EV6 Source Data/EV6H/._Hoechst_3M Control.tif
- Figure EV6 Source Data/EV6H/._Hoechst_3M Control.tif
- Figure EV6 Source Data/EV6H/Venus_3M Control.tif
- __MACOSX/Figure EV6 Source Data/EV6H/._Venus_3M Control.tif
- Figure EV6 Source Data/EV6H/._Venus_3M Control.tif
- Figure EV6 Source Data/EV6H/HA_3M Control.tif
- __MACOSX/Figure EV6 Source Data/EV6H/._HA_3M Control.tif
- Figure EV6 Source Data/EV6H/._HA_3M Control.tif
- Figure EV6 Source Data/EV6H/Merge_3M Control.tif
- __MACOSX/Figure EV6 Source Data/EV6H/._Merge_3M Control.tif
- Figure EV6 Source Data/EV6H/._Merge_3M Control.tif
- Figure EV6 Source Data/EV6H/HA_3M LINC-DN.tif
- __MACOSX/Figure EV6 Source Data/EV6H/._HA_3M LINC-DN.tif
- Figure EV6 Source Data/EV6H/._HA_3M LINC-DN.tif
- Figure EV6 Source Data/EV6H/Hoechst_3M LINC-DN.tif
- __MACOSX/Figure EV6 Source Data/EV6H/._Hoechst_3M LINC-DN.tif
- Figure EV6 Source Data/EV6H/._Hoechst_3M LINC-DN.tif
- Figure EV6 Source Data/EV6H/Ankyrin-G_3M LINC-DN.tif
- __MACOSX/Figure EV6 Source Data/EV6H/._Ankyrin-G_3M LINC-DN.tif
- Figure EV6 Source Data/EV6H/._Ankyrin-G_3M LINC-DN.tif
- Figure EV6 Source Data/EV6H/Venus_3M LINC-DN.tif
- __MACOSX/Figure EV6 Source Data/EV6H/._Venus_3M LINC-DN.tif
- Figure EV6 Source Data/EV6H/._Venus_3M LINC-DN.tif
- Figure EV6 Source Data/EV6H/Merge_3M LINC-DN.tif
- __MACOSX/Figure EV6 Source Data/EV6H/._Merge_3M LINC-DN.tif
- Figure EV6 Source Data/EV6H/._Merge_3M LINC-DN.tif
- Figure EV6 Source Data/EV6B/Venus_Control.tif
- __MACOSX/Figure EV6 Source Data/EV6B/._Venus_Control.tif
- Figure EV6 Source Data/EV6B/._Venus_Control.tif
- Figure EV6 Source Data/EV6B/Ankyrin-G_Control.tif
- __MACOSX/Figure EV6 Source Data/EV6B/._Ankyrin-G_Control.tif
- Figure EV6 Source Data/EV6B/._Ankyrin-G_Control.tif
- Figure EV6 Source Data/EV6B/HA_Control.tif
- __MACOSX/Figure EV6 Source Data/EV6B/._HA_Control.tif
- Figure EV6 Source Data/EV6B/._HA_Control.tif
- Figure EV6 Source Data/EV6B/Merge_Control.tif
- __MACOSX/Figure EV6 Source Data/EV6B/._Merge_Control.tif
- Figure EV6 Source Data/EV6B/._Merge_Control.tif
- Figure EV6 Source Data/EV6B/HA_LINC-DN.tif
- __MACOSX/Figure EV6 Source Data/EV6B/._HA_LINC-DN.tif
- Figure EV6 Source Data/EV6B/._HA_LINC-DN.tif
- Figure EV6 Source Data/EV6B/Ankyrin-G_LINC-DN.tif
- __MACOSX/Figure EV6 Source Data/EV6B/._Ankyrin-G_LINC-DN.tif
- Figure EV6 Source Data/EV6B/._Ankyrin-G_LINC-DN.tif
- Figure EV6 Source Data/EV6B/Venus_LINC-DN.tif
- __MACOSX/Figure EV6 Source Data/EV6B/._Venus_LINC-DN.tif
- Figure EV6 Source Data/EV6B/._Venus_LINC-DN.tif
- Figure EV6 Source Data/EV6B/Merge_LINC-DN.tif
- __MACOSX/Figure EV6 Source Data/EV6B/._Merge_LINC-DN.tif
- Figure EV6 Source Data/EV6B/._Merge_LINC-DN.tif
- Figure EV6 Source Data/EV6D/._EV6D.xlsx
- Figure EV6 Source Data/EV6D/EV6D.xlsx
- __MACOSX/Figure EV6 Source Data/EV6D/._EV6D.xlsx
- Figure EV6 Source Data/EV6F/._EV6F.xlsx
- Figure EV6 Source Data/EV6F/EV6F.xlsx
- __MACOSX/Figure EV6 Source Data/EV6F/._EV6F.xlsx
- Figure EV6 Source Data/EV6E/Venus_Control.tif
- __MACOSX/Figure EV6 Source Data/EV6E/._Venus_Control.tif
- Figure EV6 Source Data/EV6E/._Venus_Control.tif
- Figure EV6 Source Data/EV6E/HA_Control.tif
- __MACOSX/Figure EV6 Source Data/EV6E/._HA_Control.tif
- Figure EV6 Source Data/EV6E/._HA_Control.tif
- Figure EV6 Source Data/EV6E/Ankyrin-G_Control.tif
- __MACOSX/Figure EV6 Source Data/EV6E/._Ankyrin-G_Control.tif
- Figure EV6 Source Data/EV6E/._Ankyrin-G_Control.tif
- Figure EV6 Source Data/EV6E/Merge_Control.tif
- __MACOSX/Figure EV6 Source Data/EV6E/._Merge_Control.tif
- Figure EV6 Source Data/EV6E/._Merge_Control.tif
- Figure EV6 Source Data/EV6E/HA_LINC-DN.tif
- __MACOSX/Figure EV6 Source Data/EV6E/._HA_LINC-DN.tif
- Figure EV6 Source Data/EV6E/._HA_LINC-DN.tif
- Figure EV6 Source Data/EV6E/Ankyrin-G_LINC-DN.tif
- __MACOSX/Figure EV6 Source Data/EV6E/._Ankyrin-G_LINC-DN.tif
- Figure EV6 Source Data/EV6E/._Ankyrin-G_LINC-DN.tif
- Figure EV6 Source Data/EV6E/Venus_LINC-DN.tif
- __MACOSX/Figure EV6 Source Data/EV6E/._Venus_LINC-DN.tif
- Figure EV6 Source Data/EV6E/._Venus_LINC-DN.tif
- Figure EV6 Source Data/EV6E/Merge_LINC-DN.tif
- __MACOSX/Figure EV6 Source Data/EV6E/._Merge_LINC-DN.tif
- Figure EV6 Source Data/EV6E/._Merge_LINC-DN.tif
- Figure EV6 Source Data/EV6C/._EV6C.xlsx
- Figure EV6 Source Data/EV6C/EV6C.xlsx
- __MACOSX/Figure EV6 Source Data/EV6C/._EV6C.xlsx
- Figure EV6 Source Data/EV6K/._EV6K.xlsx
- Figure EV6 Source Data/EV6K/EV6K.xlsx
- __MACOSX/Figure EV6 Source Data/EV6K/._EV6K.xlsx
- Figure EV6 Source Data/EV6L/Ankyrin-G_3M LINC-DN.tif
- __MACOSX/Figure EV6 Source Data/EV6L/._Ankyrin-G_3M LINC-DN.tif
- Figure EV6 Source Data/EV6L/._Ankyrin-G_3M LINC-DN.tif
- Figure EV6 Source Data/EV6L/HA_3M LINC-DN.tif
- __MACOSX/Figure EV6 Source Data/EV6L/._HA_3M LINC-DN.tif
- Figure EV6 Source Data/EV6L/._HA_3M LINC-DN.tif
- Figure EV6 Source Data/EV6L/Hoechst_3M LINC-DN.tif
- __MACOSX/Figure EV6 Source Data/EV6L/._Hoechst_3M LINC-DN.tif
- Figure EV6 Source Data/EV6L/._Hoechst_3M LINC-DN.tif
- Figure EV6 Source Data/EV6L/Venus_3M LINC-DN.tif
- __MACOSX/Figure EV6 Source Data/EV6L/._Venus_3M LINC-DN.tif
- Figure EV6 Source Data/EV6L/._Venus_3M LINC-DN.tif
- Figure EV6 Source Data/EV6L/Merge_3M LINC-DN.tif
- __MACOSX/Figure EV6 Source Data/EV6L/._Merge_3M LINC-DN.tif
- Figure EV6 Source Data/EV6L/._Merge_3M LINC-DN.tif
- Figure EV6 Source Data/EV6L/Ankyrin-G_3M Control.tif
- __MACOSX/Figure EV6 Source Data/EV6L/._Ankyrin-G_3M Control.tif
- Figure EV6 Source Data/EV6L/._Ankyrin-G_3M Control.tif
- Figure EV6 Source Data/EV6L/Venus_3M Control.tif
- __MACOSX/Figure EV6 Source Data/EV6L/._Venus_3M Control.tif
- Figure EV6 Source Data/EV6L/._Venus_3M Control.tif
- Figure EV6 Source Data/EV6L/Hoechst_3M Control.tif
- __MACOSX/Figure EV6 Source Data/EV6L/._Hoechst_3M Control.tif
- Figure EV6 Source Data/EV6L/._Hoechst_3M Control.tif
- Figure EV6 Source Data/EV6L/HA_3M Control.tif
- __MACOSX/Figure EV6 Source Data/EV6L/._HA_3M Control.tif
- Figure EV6 Source Data/EV6L/._HA_3M Control.tif
- Figure EV6 Source Data/EV6L/Merge_3M Control.tif
- __MACOSX/Figure EV6 Source Data/EV6L/._Merge_3M Control.tif
- Figure EV6 Source Data/EV6L/._Merge_3M Control.tif
- Figure EV6 Source Data/EV6L/._Ankyrin-G_3M NV.tif
- Figure EV6 Source Data/EV6L/HA_3M NV.tif
- __MACOSX/Figure EV6 Source Data/EV6L/._HA_3M NV.tif
- Figure EV6 Source Data/EV6L/Ankyrin-G_3M NV.tif
- __MACOSX/Figure EV6 Source Data/EV6L/._Ankyrin-G_3M NV.tif
- Figure EV6 Source Data/EV6L/._HA_3M NV.tif
- Figure EV6 Source Data/EV6L/Hoechst_3M NV.tif
- __MACOSX/Figure EV6 Source Data/EV6L/._Hoechst_3M NV.tif
- Figure EV6 Source Data/EV6L/._Hoechst_3M NV.tif
- Figure EV6 Source Data/EV6L/Venus_3M NV.tif
- __MACOSX/Figure EV6 Source Data/EV6L/._Venus_3M NV.tif
- Figure EV6 Source Data/EV6L/._Venus_3M NV.tif
- Figure EV6 Source Data/EV6L/Merge_3M NV.tif
- __MACOSX/Figure EV6 Source Data/EV6L/._Merge_3M NV.tif
- Figure EV6 Source Data/EV6L/._Merge_3M NV.tif
- Figure EV6 Source Data/EV6I/._EV6I.xlsx
- Figure EV6 Source Data/EV6I/EV6I.xlsx
- __MACOSX/Figure EV6 Source Data/EV6I/._EV6I.xlsx
- Figure EV6 Source Data/EV6M/EV6M.xlsx
- __MACOSX/Figure EV6 Source Data/EV6M/._EV6M.xlsx
- Figure EV6 Source Data/EV6M/._EV6M.xlsx
- Figure EV6 Source Data/EV6J/Ankyrin-G_3M NV.tif
- __MACOSX/Figure EV6 Source Data/EV6J/._Ankyrin-G_3M NV.tif
- Figure EV6 Source Data/EV6J/._Ankyrin-G_3M NV.tif
- Figure EV6 Source Data/EV6J/HA_3M NV.tif
- __MACOSX/Figure EV6 Source Data/EV6J/._HA_3M NV.tif
- Figure EV6 Source Data/EV6J/._HA_3M NV.tif
- Figure EV6 Source Data/EV6J/Hoechst_3M NV.tif
- __MACOSX/Figure EV6 Source Data/EV6J/._Hoechst_3M NV.tif
- Figure EV6 Source Data/EV6J/._Hoechst_3M NV.tif
- Figure EV6 Source Data/EV6J/Venus_3M NV.tif
- __MACOSX/Figure EV6 Source Data/EV6J/._Venus_3M NV.tif
- Figure EV6 Source Data/EV6J/._Venus_3M NV.tif
- Figure EV6 Source Data/EV6J/Merge_3M NV.tif
- __MACOSX/Figure EV6 Source Data/EV6J/._Merge_3M NV.tif
- Figure EV6 Source Data/EV6J/._Merge_3M NV.tif
- Figure EV6 Source Data/EV6J/Ankyrin-G_3M Control.tif
- __MACOSX/Figure EV6 Source Data/EV6J/._Ankyrin-G_3M Control.tif
- Figure EV6 Source Data/EV6J/._Ankyrin-G_3M Control.tif
- Figure EV6 Source Data/EV6J/HA_3M Control.tif
- __MACOSX/Figure EV6 Source Data/EV6J/._HA_3M Control.tif
- Figure EV6 Source Data/EV6J/._HA_3M Control.tif
- Figure EV6 Source Data/EV6J/Hoechst_3M Control.tif
- __MACOSX/Figure EV6 Source Data/EV6J/._Hoechst_3M Control.tif
- Figure EV6 Source Data/EV6J/._Hoechst_3M Control.tif
- Figure EV6 Source Data/EV6J/Venus_3M Control.tif
- __MACOSX/Figure EV6 Source Data/EV6J/._Venus_3M Control.tif
- Figure EV6 Source Data/EV6J/._Venus_3M Control.tif
- Figure EV6 Source Data/EV6J/Merge_3M Control.tif
- __MACOSX/Figure EV6 Source Data/EV6J/._Merge_3M Control.tif
- Figure EV6 Source Data/EV6J/._Merge_3M Control.tif
- Figure EV6 Source Data/EV6J/HA_3M LINC-DN.tif
- __MACOSX/Figure EV6 Source Data/EV6J/._HA_3M LINC-DN.tif
- Figure EV6 Source Data/EV6J/._HA_3M LINC-DN.tif
- Figure EV6 Source Data/EV6J/Hoechst_3M LINC-DN.tif
- __MACOSX/Figure EV6 Source Data/EV6J/._Hoechst_3M LINC-DN.tif
- Figure EV6 Source Data/EV6J/._Hoechst_3M LINC-DN.tif
- Figure EV6 Source Data/EV6J/Ankyrin-G_3M LINC-DN.tif
- __MACOSX/Figure EV6 Source Data/EV6J/._Ankyrin-G_3M LINC-DN.tif
- Figure EV6 Source Data/EV6J/._Ankyrin-G_3M LINC-DN.tif
- Figure EV6 Source Data/EV6J/Venus_3M LINC-DN.tif
- __MACOSX/Figure EV6 Source Data/EV6J/._Venus_3M LINC-DN.tif
- Figure EV6 Source Data/EV6J/._Venus_3M LINC-DN.tif
- Figure EV6 Source Data/EV6J/Merge_3M LINC-DN.tif
- __MACOSX/Figure EV6 Source Data/EV6J/._Merge_3M LINC-DN.tif
- Figure EV6 Source Data/EV6J/._Merge_3M LINC-DN.tif
