# Supplementary material for: Age-related decline in nuclear envelope LINC complex drives neuronal aging via axon initial segment dysfunction
Source: EMBO Rep. 2026 May 22;27(13):3788–825. doi: 10.1038/s44319-026-00786-5 (PMC13354796; doi:10.1038/s44319-026-00786-5)
Supplement: Supplementary file 15 — Figure EV6 Source Data [file 44319_2026_786_MOESM15_ESM.zip › Figure EV6 Source Data/EV6D/EV6D.xlsx]

## Sheet: EV6D Distance
Distance
Control	LINC-DN
0	0
0	0
0	0
0	0
0	0
0	0
0	0
0	0
0	0
0	0
0	0
0	0
0	0
0	0
0	0
0	0
0	0
0	0
0	0
0	0
0	0
0	0
0	0
0	0
0	0
0	0
0	0
0	0
0	0
0	0
0	6.33
0	0
0	0
0	0
0	0
0	0
1.71	0
0	0
1.74	0
0
1.2
0
1.94
0
0
0
0
0
0
0
0
0
0
0
0
0
0
0
0
0
0
0
0
0
0
0
0.63
0
0
0
0
0
