# Supplementary material for: Age-related decline in nuclear envelope LINC complex drives neuronal aging via axon initial segment dysfunction
Source: EMBO Rep. 2026 May 22;27(13):3788–825. doi: 10.1038/s44319-026-00786-5 (PMC13354796; doi:10.1038/s44319-026-00786-5)
Supplement: Supplementary file 15 — Figure EV6 Source Data [file 44319_2026_786_MOESM15_ESM.zip › Figure EV6 Source Data/EV6F/EV6F.xlsx]

## Sheet: EV6F AIS length
AIS length
Control	LINC-DN
19.17	12.91
13.74	16.39
16.06	14.83
12.57	16.72
20.27	15.74
15.3	13.58
12.05	14.96
15.78	16.22
15.38	17.13
15.35	13.44
16.14	16.34
14.81	25.47
22.06	10.46
16.25	14.74
20.62	11.66
17.57	14.55
12.84	16.05
21.55	10.45
14.68	15.99
16.38	16.25
20.28	23.16
17.15	16.03
13.53	12.75
16.79	15.01
14.94	14.83
21.23	12.94
15.93	21.78
16.05	14.15
20.8	18.23
17.69	13.43
19.98	21.14
14.88	14.34
19.93	16.25
15.22	13.1
20.8	13.4
12.19	12.47
20.35	18.99
	14.7
	12.66
	19.49
	13.53
	16.73
