# Supplementary material for: Age-related decline in nuclear envelope LINC complex drives neuronal aging via axon initial segment dysfunction
Source: EMBO Rep. 2026 May 22;27(13):3788–825. doi: 10.1038/s44319-026-00786-5 (PMC13354796; doi:10.1038/s44319-026-00786-5)
Supplement: Supplementary file 15 — Figure EV6 Source Data [file 44319_2026_786_MOESM15_ESM.zip › Figure EV6 Source Data/EV6C/EV6C.xlsx]

## Sheet: EV6C AIS length
AIS length
Control	LINC-DN
38.539	21.251
30.391	26.664
31.41	19.363
31.403	20.925
24.986	11.432
42.114	27.07
32.37	22.245
32.958	10.941
30.614	9.672
36.383	20.556
30.541	15.156
25.911	19.656
27.987	27.727
28.721	10.799
25.618	11.297
34.2	16.47
29.56	15.7
24.83	8.25
29.97	18.58
25.98	33.72
31.51	25.35
35.04	21.09
32.81	39.83
33.64	23.45
31.24	25.3
27.74	26.68
31.29	27.84
34.1	20.28
29.94	23.59
37.06	22.88
31.78	28.11
28.31	27.17
34.48	26.23
29.42	19.01
38.18	25.02
28.51	27.3
21.64	26.81
25.25	24.83
28.21	30.54
26.35
35.28
31.29
29.23
36.66
26.15
32.7
30.07
32.81
35.72
27.78
33.48
34.78
28.9
33.84
30.53
34.91
31.58
24.59
30.17
27.36
23.33
31.69
29.84
29.72
31.66
36.28
26.02
35
30.25
31.59
35.37
32.06
