# Supplementary material for: Age-related decline in nuclear envelope LINC complex drives neuronal aging via axon initial segment dysfunction
Source: EMBO Rep. 2026 May 22;27(13):3788–825. doi: 10.1038/s44319-026-00786-5 (PMC13354796; doi:10.1038/s44319-026-00786-5)
Supplement: Supplementary file 15 — Figure EV6 Source Data [file 44319_2026_786_MOESM15_ESM.zip › Figure EV6 Source Data/EV6K/EV6K.xlsx]

## Sheet: EV6K AIS length
AIS length
3M NV	3M Control	3M LINC-DN
41.54	31.28	28.07
31.43	24.83	23.43
30.55	32.35	23.43
28.86	28.19	17.89
23.46	34.06	19.63
30.03	29.05	29.68
26.27	36.68	30.18
33.48	33.45	22.01
29.86	30.6	20.91
29.73	27.55	22.13
30.06	28.89	24.53
32.12	29.9	25.93
32.1	32.17	25.93
24.54	30.02	31.62
30.17	32.22	18.99
32.11	35.49	25.84
30.5	25.87	19.44
35.91	34.87	20.44
36.2	31.15	25.87
33.46	32.48	22.61
28.66	33.01	20.38
30.05	33.15	19.42
29.73	27.42	24.31
27.48	32.02	27.24
32.48	31.61	25.79
27.21	32.97	13.3
30.96	26.88	24.94
28.14	31.23	20.51
29.72	32.67	22.37
32.34	30.74	24.57
30.03	35.27	25.1
27.47	24.94	25.15
28.9	36.69	28.19
34.23	25.47	27.77
28.75	32.54	25.25
31.11	23.96	25.7
35.28	25.8	22.06
27.15	27.35	24.06
29.7	31.81	19.96
30.73	32.89	28.86
35.08	30.89	22.03
33.5	32.16	24.25
32.77	25.75	19.48
32.42	32.21	31.15
34.99	33.7	21.39
37.51	34.9	29.77
39.18	34.36	25.11
34.34	34.52	23.23
34.33	35	24.17
36.53	34.07	22.72
31.58		21.95
