# Supplementary material for: Age-related decline in nuclear envelope LINC complex drives neuronal aging via axon initial segment dysfunction
Source: EMBO Rep. 2026 May 22;27(13):3788–825. doi: 10.1038/s44319-026-00786-5 (PMC13354796; doi:10.1038/s44319-026-00786-5)
Supplement: Supplementary file 15 — Figure EV6 Source Data [file 44319_2026_786_MOESM15_ESM.zip › Figure EV6 Source Data/EV6I/EV6I.xlsx]

## Sheet: EV6I AIS length
AIS length
3M NV	3M Control	3M LINC-DN
25.24	17.68	18.24
22.9	22.85	12.7
20.88	24.22	16.94
24.4	28.2	16.05
22.69	22.63	17.44
23.45	25.47	13.92
21.98	18.42	17.23
23.61	20.11	18.89
25.07	21.47	12.5
25.09	24.56	14.72
23.66	21.92	8.56
21.19	25.67	19.16
25.76	24.4	14.72
24.58	25.97	16.79
26.73	22.04	18.06
25.5	20.86	8.59
27.6	27.32	16.26
23.23	26.53	16.88
31.13	21.31	16.59
29.18	22.27	15.42
23.11	21.32	16.14
22.72	21	15.93
21.55	30.74	17.97
25.37	24.05	16.05
22.62	21.17	9.6
21.61	20.53	13.83
21.12	25.14	15.24
22.43	25.35	19.63
21.03	18.39	14.19
21.33	24.56	19.84
25.41	27.21	18.15
24.55	22.78	12.94
21.98	23.49	9.92
29.62	22.35	9.54
21.95	21.7	17.54
24.13	21.37	11.76
24.54	23.37	9.92
28.15	28.58	18.62
24.97	22.84	12.61
24.95	27.36	10.9
24.81	23.52	11.93
24.79	27.22	14.57
26.14	22.72	7.97
20.64	19.93	16.96
23.71	22.6	18.1
22.35	22.49	10.19
27.69	23.17	11.11
27.63	21.33
19.52	25.12
24.75	22.23
27.74	25.27
25.37	29.63
25.14	23.67
25.67
24.19
