# Supplementary material for: Age-related decline in nuclear envelope LINC complex drives neuronal aging via axon initial segment dysfunction
Source: EMBO Rep. 2026 May 22;27(13):3788–825. doi: 10.1038/s44319-026-00786-5 (PMC13354796; doi:10.1038/s44319-026-00786-5)
Supplement: Supplementary file 15 — Figure EV6 Source Data [file 44319_2026_786_MOESM15_ESM.zip › Figure EV6 Source Data/EV6M/EV6M.xlsx]

## Sheet: EV6M AIS length
AIS length
3M NV	3M Control	3M LINC-DN
36.94	30.84	17.5
27.24	31.55	18.9
32.35	29.01	13.77
24.44	29.35	15.24
38.95	25.03	16.08
36.53	34.17	25.38
27.74	34.23	20.67
27.18	32.78	24.99
36.7	35.73	23.85
37.03	33.29	21.64
36.41	39.07	17.42
34.28	25.32	16.7
30.48	31	25.1
31.63	28.79	21.21
29.68	33.91	23.13
30.69	23.87	25.23
24.33	38.2	20.64
23.82	31.95	24.73
29.16	29.02	26.65
31.74	35.62	36.37
28.5	24.94	23.63
29.44	31.39	24.72
39.35	37.16	24.9
33.22	35	11.52
28.26	25.18	18.96
34.38	29.35	21.45
36.48	33.46	19.04
30.64	32.72	26.47
33.04	23.06	22.66
29.98	33.03	23.54
27.76	31.42	27.94
32.25	38.25	21.66
41.73	33.84	20.34
20.38	33.47	21.02
33.26	27.75	18
36.77	34.58	14.1
25.02	33.01	20.08
31.77	39	21.07
27.84	33.34	17.62
34.93	27.52	11.39
26.7	34.13	18
29.2	35.51	17.62
28.88	36.2	19.89
43.86	40.11	21.1
33.19	29.88	18.86
34.25	37.61	17.91
27.87	31.35	17.65
32.92	40.46	14.01
35.5	34.3	17
34.78	28.42	18.21
37.51		14.66
