# Supplementary material for: Age-related decline in nuclear envelope LINC complex drives neuronal aging via axon initial segment dysfunction
Source: EMBO Rep. 2026 May 22;27(13):3788–825. doi: 10.1038/s44319-026-00786-5 (PMC13354796; doi:10.1038/s44319-026-00786-5)
Supplement: Supplementary file 16 — Figure EV7 Source Data [file 44319_2026_786_MOESM16_ESM.zip]

Archive with 161 entries (147 files):
- Figure EV7 Source Data/
- Figure EV7 Source Data/EV7G/
- Figure EV7 Source Data/EV7H/
- Figure EV7 Source Data/EV7A/
- Figure EV7 Source Data/EV7B/
- Figure EV7 Source Data/EV7C/
- Figure EV7 Source Data/EV7D/
- Figure EV7 Source Data/EV7E/
- Figure EV7 Source Data/EV7I/
- Figure EV7 Source Data/EV7J/
- Figure EV7 Source Data/EV7K/
- Figure EV7 Source Data/EV7L/
- Figure EV7 Source Data/EV7M/
- Figure EV7 Source Data/EV7N/
- Figure EV7 Source Data/EV7G/Ankyrin-G_3M NV.tif
- __MACOSX/Figure EV7 Source Data/EV7G/._Ankyrin-G_3M NV.tif
- Figure EV7 Source Data/EV7G/._Ankyrin-G_3M NV.tif
- Figure EV7 Source Data/EV7G/Hoechst_3M NV.tif
- __MACOSX/Figure EV7 Source Data/EV7G/._Hoechst_3M NV.tif
- Figure EV7 Source Data/EV7G/._Hoechst_3M NV.tif
- Figure EV7 Source Data/EV7G/Merge_3M NV.tif
- __MACOSX/Figure EV7 Source Data/EV7G/._Merge_3M NV.tif
- Figure EV7 Source Data/EV7G/._Merge_3M NV.tif
- Figure EV7 Source Data/EV7G/Hoechst_23M NV.tif
- __MACOSX/Figure EV7 Source Data/EV7G/._Hoechst_23M NV.tif
- Figure EV7 Source Data/EV7G/._Hoechst_23M NV.tif
- Figure EV7 Source Data/EV7G/Ankyrin-G_23M NV.tif
- __MACOSX/Figure EV7 Source Data/EV7G/._Ankyrin-G_23M NV.tif
- Figure EV7 Source Data/EV7G/._Ankyrin-G_23M NV.tif
- Figure EV7 Source Data/EV7G/Merge_23M NV.tif
- __MACOSX/Figure EV7 Source Data/EV7G/._Merge_23M NV.tif
- Figure EV7 Source Data/EV7G/._Merge_23M NV.tif
- Figure EV7 Source Data/EV7G/Venus_23M Control.tif
- __MACOSX/Figure EV7 Source Data/EV7G/._Venus_23M Control.tif
- Figure EV7 Source Data/EV7G/._Venus_23M Control.tif
- Figure EV7 Source Data/EV7G/Ankyrin-G_23M Control.tif
- __MACOSX/Figure EV7 Source Data/EV7G/._Ankyrin-G_23M Control.tif
- Figure EV7 Source Data/EV7G/._Ankyrin-G_23M Control.tif
- Figure EV7 Source Data/EV7G/Hoechst_23M Control.tif
- __MACOSX/Figure EV7 Source Data/EV7G/._Hoechst_23M Control.tif
- Figure EV7 Source Data/EV7G/._Hoechst_23M Control.tif
- Figure EV7 Source Data/EV7G/Merge_23M Control.tif
- __MACOSX/Figure EV7 Source Data/EV7G/._Merge_23M Control.tif
- Figure EV7 Source Data/EV7G/._Merge_23M Control.tif
- Figure EV7 Source Data/EV7G/HA_23M + Sun1.tif
- __MACOSX/Figure EV7 Source Data/EV7G/._HA_23M + Sun1.tif
- Figure EV7 Source Data/EV7G/._HA_23M + Sun1.tif
- Figure EV7 Source Data/EV7G/Hoechst_23M + Sun1.tif
- __MACOSX/Figure EV7 Source Data/EV7G/._Hoechst_23M + Sun1.tif
- Figure EV7 Source Data/EV7G/._Hoechst_23M + Sun1.tif
- Figure EV7 Source Data/EV7G/Ankyrin-G_23M + Sun1.tif
- __MACOSX/Figure EV7 Source Data/EV7G/._Ankyrin-G_23M + Sun1.tif
- Figure EV7 Source Data/EV7G/._Ankyrin-G_23M + Sun1.tif
- Figure EV7 Source Data/EV7G/Merge_23M + Sun1.tif
- __MACOSX/Figure EV7 Source Data/EV7G/._Merge_23M + Sun1.tif
- Figure EV7 Source Data/EV7G/._Merge_23M + Sun1.tif
- Figure EV7 Source Data/EV7H/._EV7H.xlsx
- Figure EV7 Source Data/EV7H/EV7H.xlsx
- __MACOSX/Figure EV7 Source Data/EV7H/._EV7H.xlsx
- Figure EV7 Source Data/EV7A/Venus_Control.tif
- __MACOSX/Figure EV7 Source Data/EV7A/._Venus_Control.tif
- Figure EV7 Source Data/EV7A/._Venus_Control.tif
- Figure EV7 Source Data/EV7A/Ankyrin-G_Control.tif
- __MACOSX/Figure EV7 Source Data/EV7A/._Ankyrin-G_Control.tif
- Figure EV7 Source Data/EV7A/._Ankyrin-G_Control.tif
- Figure EV7 Source Data/EV7A/HA_Control.tif
- __MACOSX/Figure EV7 Source Data/EV7A/._HA_Control.tif
- Figure EV7 Source Data/EV7A/._HA_Control.tif
- Figure EV7 Source Data/EV7A/Merge_Control.tif
- __MACOSX/Figure EV7 Source Data/EV7A/._Merge_Control.tif
- Figure EV7 Source Data/EV7A/._Merge_Control.tif
- Figure EV7 Source Data/EV7A/Venus_AnkG KO.tif
- __MACOSX/Figure EV7 Source Data/EV7A/._Venus_AnkG KO.tif
- Figure EV7 Source Data/EV7A/._Venus_AnkG KO.tif
- Figure EV7 Source Data/EV7A/Ankyrin-G_AnkG KO.tif
- __MACOSX/Figure EV7 Source Data/EV7A/._Ankyrin-G_AnkG KO.tif
- Figure EV7 Source Data/EV7A/._Ankyrin-G_AnkG KO.tif
- Figure EV7 Source Data/EV7A/HA_AnkG KO.tif
- __MACOSX/Figure EV7 Source Data/EV7A/._HA_AnkG KO.tif
- Figure EV7 Source Data/EV7A/._HA_AnkG KO.tif
- Figure EV7 Source Data/EV7A/Merge_AnkG KO.tif
- __MACOSX/Figure EV7 Source Data/EV7A/._Merge_AnkG KO.tif
- Figure EV7 Source Data/EV7A/._Merge_AnkG KO.tif
- Figure EV7 Source Data/EV7B/._EV7B.xlsx
- Figure EV7 Source Data/EV7B/EV7B.xlsx
- __MACOSX/Figure EV7 Source Data/EV7B/._EV7B.xlsx
- Figure EV7 Source Data/EV7C/Venus_Control.tif
- __MACOSX/Figure EV7 Source Data/EV7C/._Venus_Control.tif
- Figure EV7 Source Data/EV7C/._Venus_Control.tif
- Figure EV7 Source Data/EV7C/pan-Nav_Control.tif
- __MACOSX/Figure EV7 Source Data/EV7C/._pan-Nav_Control.tif
- Figure EV7 Source Data/EV7C/._pan-Nav_Control.tif
- Figure EV7 Source Data/EV7C/HA_Control.tif
- __MACOSX/Figure EV7 Source Data/EV7C/._HA_Control.tif
- Figure EV7 Source Data/EV7C/._HA_Control.tif
- Figure EV7 Source Data/EV7C/Merge_Control.tif
- __MACOSX/Figure EV7 Source Data/EV7C/._Merge_Control.tif
- Figure EV7 Source Data/EV7C/._Merge_Control.tif
- Figure EV7 Source Data/EV7C/Venus_AnkG KO.tif
- __MACOSX/Figure EV7 Source Data/EV7C/._Venus_AnkG KO.tif
- Figure EV7 Source Data/EV7C/._Venus_AnkG KO.tif
- Figure EV7 Source Data/EV7C/pan-Nav_AnkG KO.tif
- __MACOSX/Figure EV7 Source Data/EV7C/._pan-Nav_AnkG KO.tif
- Figure EV7 Source Data/EV7C/._pan-Nav_AnkG KO.tif
- Figure EV7 Source Data/EV7C/HA_AnkG KO.tif
- __MACOSX/Figure EV7 Source Data/EV7C/._HA_AnkG KO.tif
- Figure EV7 Source Data/EV7C/._HA_AnkG KO.tif
- Figure EV7 Source Data/EV7C/Merge_AnkG KO.tif
- __MACOSX/Figure EV7 Source Data/EV7C/._Merge_AnkG KO.tif
- Figure EV7 Source Data/EV7C/._Merge_AnkG KO.tif
- Figure EV7 Source Data/EV7D/._EV7D.xlsx
- Figure EV7 Source Data/EV7D/EV7D.xlsx
- __MACOSX/Figure EV7 Source Data/EV7D/._EV7D.xlsx
- Figure EV7 Source Data/EV7E/V5_20M + AnkG KO.tif
- __MACOSX/Figure EV7 Source Data/EV7E/._V5_20M + AnkG KO.tif
- Figure EV7 Source Data/EV7E/._V5_20M + AnkG KO.tif
- Figure EV7 Source Data/EV7E/Hoechst_20M + AnkG KO.tif
- __MACOSX/Figure EV7 Source Data/EV7E/._Hoechst_20M + AnkG KO.tif
- Figure EV7 Source Data/EV7E/._Hoechst_20M + AnkG KO.tif
- Figure EV7 Source Data/EV7E/Ankyrin-G_20M + AnkG KO.tif
- __MACOSX/Figure EV7 Source Data/EV7E/._Ankyrin-G_20M + AnkG KO.tif
- Figure EV7 Source Data/EV7E/._Ankyrin-G_20M + AnkG KO.tif
- Figure EV7 Source Data/EV7E/Merge_20M + AnkG KO.tif
- __MACOSX/Figure EV7 Source Data/EV7E/._Merge_20M + AnkG KO.tif
- Figure EV7 Source Data/EV7E/._Merge_20M + AnkG KO.tif
- Figure EV7 Source Data/EV7I/3M NV.tiff
- __MACOSX/Figure EV7 Source Data/EV7I/._3M NV.tiff
- Figure EV7 Source Data/EV7I/._3M NV.tiff
- Figure EV7 Source Data/EV7I/23M + Sun1.tiff
- __MACOSX/Figure EV7 Source Data/EV7I/._23M + Sun1.tiff
- Figure EV7 Source Data/EV7I/._23M + Sun1.tiff
- Figure EV7 Source Data/EV7I/23M Control.tiff
- __MACOSX/Figure EV7 Source Data/EV7I/._23M Control.tiff
- Figure EV7 Source Data/EV7I/._23M Control.tiff
- Figure EV7 Source Data/EV7I/23M NV.tiff
- __MACOSX/Figure EV7 Source Data/EV7I/._23M NV.tiff
- Figure EV7 Source Data/EV7I/._23M NV.tiff
- Figure EV7 Source Data/EV7J/._EV7J.xlsx
- Figure EV7 Source Data/EV7J/EV7J.xlsx
- __MACOSX/Figure EV7 Source Data/EV7J/._EV7J.xlsx
- Figure EV7 Source Data/EV7K/3M NV.tiff
- __MACOSX/Figure EV7 Source Data/EV7K/._3M NV.tiff
- Figure EV7 Source Data/EV7K/._3M NV.tiff
- Figure EV7 Source Data/EV7K/23M + Sun1.tiff
- __MACOSX/Figure EV7 Source Data/EV7K/._23M + Sun1.tiff
- Figure EV7 Source Data/EV7K/._23M + Sun1.tiff
- Figure EV7 Source Data/EV7K/23M Control.tiff
- __MACOSX/Figure EV7 Source Data/EV7K/._23M Control.tiff
- Figure EV7 Source Data/EV7K/._23M Control.tiff
- Figure EV7 Source Data/EV7K/23M NV.tiff
- __MACOSX/Figure EV7 Source Data/EV7K/._23M NV.tiff
- Figure EV7 Source Data/EV7K/._23M NV.tiff
- Figure EV7 Source Data/EV7L/._EV7L.xlsx
- Figure EV7 Source Data/EV7L/EV7L.xlsx
- __MACOSX/Figure EV7 Source Data/EV7L/._EV7L.xlsx
- Figure EV7 Source Data/EV7M/._EV7M.xlsx
- Figure EV7 Source Data/EV7M/EV7M.xlsx
- __MACOSX/Figure EV7 Source Data/EV7M/._EV7M.xlsx
- Figure EV7 Source Data/EV7N/EV7N.xlsx
- __MACOSX/Figure EV7 Source Data/EV7N/._EV7N.xlsx
- Figure EV7 Source Data/EV7N/._EV7N.xlsx
