# Supplementary material for: Age-related decline in nuclear envelope LINC complex drives neuronal aging via axon initial segment dysfunction
Source: EMBO Rep. 2026 May 22;27(13):3788–825. doi: 10.1038/s44319-026-00786-5 (PMC13354796; doi:10.1038/s44319-026-00786-5)
Supplement: Supplementary file 16 — Figure EV7 Source Data [file 44319_2026_786_MOESM16_ESM.zip › Figure EV7 Source Data/EV7H/EV7H.xlsx]

## Sheet: EV7H AIS length
AIS length
3M NV	23M NV	23M Control	23M + Sun1
28.71	18.83	17.43	24.06
26.45	23.65	20.43	32.83
28.65	20.16	12.25	28.62
33.15	18.07	10.43	18.8
27.04	16.76	21.45	33.15
27.86	28.61	21.48	16.54
28.67	16.35	21.06	18.15
25.27	19.34	14.7	24.26
26.04	22.48	26.38	29.5
29.8	20.43	12.21	24.42
24.22	19.91	16.04	24.97
33.24	20.76	24.21	29.34
26.48	14.89	13.14	26.35
29.11	13.11	15.44	14.35
25.5	13.52	18.46	20.41
31.92	24.46	12.58	24.97
26.01	15.55	20.05	22.39
29.97	20.47	14.24	23.43
24.96	21.12	13.21	25.06
27.55	14.81	20.75	24.96
25.72	14.84	18.42	36.45
27.83	22.8	15.03	21
29.5	22.82	24.75	16.2
27.24	19.69	15.57	29.93
27.38	16.12	12.92	27.5
24.87	17.86	14.5	24.2
25.84	20.69	27.77	22.29
25.28	14.2	17.95	21
24.48	18.9	18.87	22.07
26.92	15.71	22.2	24.81
35.62	19.03	13.89	32.73
27.58	15.25	19.27	29.36
25.27	16.64	28.86	22.48
26.04	20.73	14.09	35.24
27.08	14.43	19.35	23.93
22.8	15.13	18.05	25.7
28.72	16.67	14.5	23.43
25.93	20.7	23.62	22.7
26.15	16.47	16.78	17.05
27.33	18.48	23.54	27.73
24.94	18.15	19.18	22.25
25.5	13.65	15.99	19.63
28.21	14.2	15.6	21.76
31.6	15.47	17.82	25.7
27.52	21.17	14.09	21.19
27.61	22.16	16.95	26.77
26.42	12.08	14.58	24.21
27.61	20.69	13.79	22.56
27.52	20.53	20.18	23.78
35.66	21.45	15.68	28.56
25.03	12.31	21.75	20.38
27.48	14.41	20.03	25.31
26.91	11.94	16.97	34.46
30.98	19.86	16.64	26.45
22.24	11.41	15.88	28.73
36.6	17.42	18.21	32.78
26.55	20.11	21.07	21.13
30.94	13.65	18.21	23.78
29.12	17.73		24.19
24.47	11.81		17.58
