# Supplementary material for: Age-related decline in nuclear envelope LINC complex drives neuronal aging via axon initial segment dysfunction
Source: EMBO Rep. 2026 May 22;27(13):3788–825. doi: 10.1038/s44319-026-00786-5 (PMC13354796; doi:10.1038/s44319-026-00786-5)
Supplement: Supplementary file 16 — Figure EV7 Source Data [file 44319_2026_786_MOESM16_ESM.zip › Figure EV7 Source Data/EV7B/EV7B.xlsx]

## Sheet: EV7B Ankyrin-G+ cells
Ankyrin-G+ cells
Control	AnkG KO
90.91	18.18
87.5	14.29
100	33.33
