# Supplementary material for: Age-related decline in nuclear envelope LINC complex drives neuronal aging via axon initial segment dysfunction
Source: EMBO Rep. 2026 May 22;27(13):3788–825. doi: 10.1038/s44319-026-00786-5 (PMC13354796; doi:10.1038/s44319-026-00786-5)
Supplement: Supplementary file 16 — Figure EV7 Source Data [file 44319_2026_786_MOESM16_ESM.zip › Figure EV7 Source Data/EV7D/EV7D.xlsx]

## Sheet: EV7D pan-Nav+ cells
pan-Nav+ cells
Control	AnkG KO
88.89	20
77.78	25
91.67	33.33
