# Supplementary material for: Age-related decline in nuclear envelope LINC complex drives neuronal aging via axon initial segment dysfunction
Source: EMBO Rep. 2026 May 22;27(13):3788–825. doi: 10.1038/s44319-026-00786-5 (PMC13354796; doi:10.1038/s44319-026-00786-5)
Supplement: Supplementary file 16 — Figure EV7 Source Data [file 44319_2026_786_MOESM16_ESM.zip › Figure EV7 Source Data/EV7L/EV7L.xlsx]

## Sheet: EV7L Frequency
Current	# of spikes
pA	3M NV																	23M NV													23M Control											23M + Sun1
50	0	0	0	0	0	0	0	0	0	2	0	0	0	0	1	0	0	0	0	0	0	0	0	0	0	3	0	0	0	0	0	0	0	0	0	0	0	0	0	0	0	2	0	3	3	1	0	3	0
100	0	0	0	0	0	5	3	4	4	6	4	6	5	6	6	5	14	0	3	4	1	0	4	2	6	3	0	5	4	0	5	0	0	0	0	2	0	0	0	0	3	12	3	9	7	8	0	13	6
150	4	4	4	4	4	9	6	6	7	8	10	13	10	12	10	9	23	3	7	8	4	0	7	6	9	7	0	11	7	3	10	0	0	0	3	7	0	0	5	2	7	19	8	13	10	12	5	17	10
200	10	10	10	10	10	13	9	9	12	11	16	18	16	17	14	14	35	6	10	13	8	4	9	11	12	10	0	15	9	8	14	3	4	5	7	11	4	3	8	6	10	24	13	17	13	16	10	23	13
250	14	14	14	14	14	16	12	11	15	13	20	24	21	19	17	19	42	9	13	16	12	8	10	14	14	13	0	17	11	9	17	6	7	8	10	14	7	6	12	8	12	29	17	20	14	18	13	24	16
300	18	18	18	18	18	19	15	15	19	15	23	24	27	22	20	24	50	11	15	21	17	12	11	16	17	16	0	19	12	11	19	9	10	9	12	16	9	10	14	10	14	35	20	23	15	21	16	28	17
350	24	24	24	24	24	21	18	17	23	16	26	21	32	23	23	25	56	13	17	25	22	16	12	19	18	17	3	20	13	14	22	11	12	12	14	18	12	14	16	11	16	40	23	25	17	22	18	16	19
[truncated: 3 more columns]
