# Supplementary material for: Age-related decline in nuclear envelope LINC complex drives neuronal aging via axon initial segment dysfunction
Source: EMBO Rep. 2026 May 22;27(13):3788–825. doi: 10.1038/s44319-026-00786-5 (PMC13354796; doi:10.1038/s44319-026-00786-5)
Supplement: Supplementary file 16 — Figure EV7 Source Data [file 44319_2026_786_MOESM16_ESM.zip › Figure EV7 Source Data/EV7M/EV7M.xlsx]

## Sheet: EV7M Anxiety index
Anxiety index
3M NV	20M Control	20M + Sun1
3.40808	1.50207	3.34
2.84704	1.91828	1.36577
3.8669	0.8716	3.26176
3.47722	1.4525	1.68095
4.525	1.5375	3.16324
1.79855	2.61129	3.57964
1.89176		1.61963
2.57054		2.08871
3.96918		3.23652
