# Supplementary material for: Age-related decline in nuclear envelope LINC complex drives neuronal aging via axon initial segment dysfunction
Source: EMBO Rep. 2026 May 22;27(13):3788–825. doi: 10.1038/s44319-026-00786-5 (PMC13354796; doi:10.1038/s44319-026-00786-5)
Supplement: Supplementary file 16 — Figure EV7 Source Data [file 44319_2026_786_MOESM16_ESM.zip › Figure EV7 Source Data/EV7N/EV7N.xlsx]

## Sheet: EV7N Discrimination index
Discrimination index
3M NV	23M Control	23M + Sun1
-0.0877193	-0.421053	-0.121951
-0.0074074	-0.391304	-0.102041
0.0340909	-0.345454	-0.0588235
0.0434783	-0.238095	0.03125
0.0983607	0.108108	0.0886076
0.211679	0.159091	0.222222
0.275362	0.192118	0.306122
0.310345	0.267327	0.350427
0.322449	0.37931	0.407407
0.380117		0.439024
0.44		0.736842
0.551724		0.75
0.584
0.592233
