# Supplementary material for: Age-related decline in nuclear envelope LINC complex drives neuronal aging via axon initial segment dysfunction
Source: EMBO Rep. 2026 May 22;27(13):3788–825. doi: 10.1038/s44319-026-00786-5 (PMC13354796; doi:10.1038/s44319-026-00786-5)
Supplement: Supplementary file 17 — Appendix Figure S1 Source Data [file 44319_2026_786_MOESM17_ESM.zip]

Archive with 306 entries (288 files):
- Appendix Figure S1 Source Data/
- Appendix Figure S1 Source Data/S1F/
- Appendix Figure S1 Source Data/S1G/
- Appendix Figure S1 Source Data/S1A/
- Appendix Figure S1 Source Data/S1B/
- Appendix Figure S1 Source Data/S1C/
- Appendix Figure S1 Source Data/S1D/
- Appendix Figure S1 Source Data/S1E/
- Appendix Figure S1 Source Data/S1H/
- Appendix Figure S1 Source Data/S1J/
- Appendix Figure S1 Source Data/S1K/
- Appendix Figure S1 Source Data/S1I/
- Appendix Figure S1 Source Data/S1L/
- Appendix Figure S1 Source Data/S1M/
- Appendix Figure S1 Source Data/S1N/
- Appendix Figure S1 Source Data/S1O/
- Appendix Figure S1 Source Data/S1P/
- Appendix Figure S1 Source Data/S1Q/
- Appendix Figure S1 Source Data/S1F/._Nesprin-1_3M.tif
- Appendix Figure S1 Source Data/S1F/Merge_3M.tif
- __MACOSX/Appendix Figure S1 Source Data/S1F/._Merge_3M.tif
- Appendix Figure S1 Source Data/S1F/Hoechst_3M.tif
- __MACOSX/Appendix Figure S1 Source Data/S1F/._Hoechst_3M.tif
- Appendix Figure S1 Source Data/S1F/._Hoechst_3M.tif
- Appendix Figure S1 Source Data/S1F/Nesprin-1_3M.tif
- __MACOSX/Appendix Figure S1 Source Data/S1F/._Nesprin-1_3M.tif
- Appendix Figure S1 Source Data/S1F/._Merge_3M.tif
- Appendix Figure S1 Source Data/S1F/Nesprin-1_12M.tif
- __MACOSX/Appendix Figure S1 Source Data/S1F/._Nesprin-1_12M.tif
- Appendix Figure S1 Source Data/S1F/._Nesprin-1_12M.tif
- Appendix Figure S1 Source Data/S1F/Hoechst_12M.tif
- __MACOSX/Appendix Figure S1 Source Data/S1F/._Hoechst_12M.tif
- Appendix Figure S1 Source Data/S1F/._Hoechst_12M.tif
- Appendix Figure S1 Source Data/S1F/Merge_12M.tif
- __MACOSX/Appendix Figure S1 Source Data/S1F/._Merge_12M.tif
- Appendix Figure S1 Source Data/S1F/._Merge_12M.tif
- Appendix Figure S1 Source Data/S1F/Hoechst_20M.tif
- __MACOSX/Appendix Figure S1 Source Data/S1F/._Hoechst_20M.tif
- Appendix Figure S1 Source Data/S1F/._Hoechst_20M.tif
- Appendix Figure S1 Source Data/S1F/Nesprin-1_20M.tif
- __MACOSX/Appendix Figure S1 Source Data/S1F/._Nesprin-1_20M.tif
- Appendix Figure S1 Source Data/S1F/._Nesprin-1_20M.tif
- Appendix Figure S1 Source Data/S1F/Merge_20M.tif
- __MACOSX/Appendix Figure S1 Source Data/S1F/._Merge_20M.tif
- Appendix Figure S1 Source Data/S1F/._Merge_20M.tif
- Appendix Figure S1 Source Data/S1G/._S1G.xlsx
- Appendix Figure S1 Source Data/S1G/S1G.xlsx
- __MACOSX/Appendix Figure S1 Source Data/S1G/._S1G.xlsx
- Appendix Figure S1 Source Data/S1A/Sun1_Sun1.tif
- __MACOSX/Appendix Figure S1 Source Data/S1A/._Sun1_Sun1.tif
- Appendix Figure S1 Source Data/S1A/._Sun1_Sun1.tif
- Appendix Figure S1 Source Data/S1A/Hoechst_Sun1.tif
- __MACOSX/Appendix Figure S1 Source Data/S1A/._Hoechst_Sun1.tif
- Appendix Figure S1 Source Data/S1A/._Hoechst_Sun1.tif
- Appendix Figure S1 Source Data/S1A/NeuN_Sun1.tif
- __MACOSX/Appendix Figure S1 Source Data/S1A/._NeuN_Sun1.tif
- Appendix Figure S1 Source Data/S1A/._NeuN_Sun1.tif
- Appendix Figure S1 Source Data/S1A/Merge_Sun1.tif
- __MACOSX/Appendix Figure S1 Source Data/S1A/._Merge_Sun1.tif
- Appendix Figure S1 Source Data/S1A/._Merge_Sun1.tif
- Appendix Figure S1 Source Data/S1A/Hoechst_Sun2.tif
- __MACOSX/Appendix Figure S1 Source Data/S1A/._Hoechst_Sun2.tif
- Appendix Figure S1 Source Data/S1A/._Hoechst_Sun2.tif
- Appendix Figure S1 Source Data/S1A/NeuN_Sun2.tif
- __MACOSX/Appendix Figure S1 Source Data/S1A/._NeuN_Sun2.tif
- Appendix Figure S1 Source Data/S1A/._NeuN_Sun2.tif
- Appendix Figure S1 Source Data/S1A/Sun2_Sun2.tif
- __MACOSX/Appendix Figure S1 Source Data/S1A/._Sun2_Sun2.tif
- Appendix Figure S1 Source Data/S1A/._Sun2_Sun2.tif
- Appendix Figure S1 Source Data/S1A/Merge_Sun2.tif
- __MACOSX/Appendix Figure S1 Source Data/S1A/._Merge_Sun2.tif
- Appendix Figure S1 Source Data/S1A/._Merge_Sun2.tif
- Appendix Figure S1 Source Data/S1A/Hoechst_Nesprin-1.tif
- __MACOSX/Appendix Figure S1 Source Data/S1A/._Hoechst_Nesprin-1.tif
- Appendix Figure S1 Source Data/S1A/._Hoechst_Nesprin-1.tif
- Appendix Figure S1 Source Data/S1A/NeuN_Nesprin-1.tif
- __MACOSX/Appendix Figure S1 Source Data/S1A/._NeuN_Nesprin-1.tif
- Appendix Figure S1 Source Data/S1A/._NeuN_Nesprin-1.tif
- Appendix Figure S1 Source Data/S1A/Nesprin-1_Nesprin-1.tif
- __MACOSX/Appendix Figure S1 Source Data/S1A/._Nesprin-1_Nesprin-1.tif
- Appendix Figure S1 Source Data/S1A/._Nesprin-1_Nesprin-1.tif
- Appendix Figure S1 Source Data/S1A/Merge_Nesprin-1.tif
- __MACOSX/Appendix Figure S1 Source Data/S1A/._Merge_Nesprin-1.tif
- Appendix Figure S1 Source Data/S1A/._Merge_Nesprin-1.tif
- Appendix Figure S1 Source Data/S1A/Nesprin-2_Nesprin-2.tif
- __MACOSX/Appendix Figure S1 Source Data/S1A/._Nesprin-2_Nesprin-2.tif
- Appendix Figure S1 Source Data/S1A/._Nesprin-2_Nesprin-2.tif
- Appendix Figure S1 Source Data/S1A/NeuN_Nesprin-2.tif
- __MACOSX/Appendix Figure S1 Source Data/S1A/._NeuN_Nesprin-2.tif
- Appendix Figure S1 Source Data/S1A/._NeuN_Nesprin-2.tif
- Appendix Figure S1 Source Data/S1A/Hoechst_Nesprin-2.tif
- __MACOSX/Appendix Figure S1 Source Data/S1A/._Hoechst_Nesprin-2.tif
- Appendix Figure S1 Source Data/S1A/._Hoechst_Nesprin-2.tif
- Appendix Figure S1 Source Data/S1A/Merge_Nesprin-2.tif
- __MACOSX/Appendix Figure S1 Source Data/S1A/._Merge_Nesprin-2.tif
- Appendix Figure S1 Source Data/S1A/._Merge_Nesprin-2.tif
- Appendix Figure S1 Source Data/S1B/Sun1_3M.tif
- __MACOSX/Appendix Figure S1 Source Data/S1B/._Sun1_3M.tif
- Appendix Figure S1 Source Data/S1B/._Sun1_3M.tif
- Appendix Figure S1 Source Data/S1B/Hoechst_3M.tif
- __MACOSX/Appendix Figure S1 Source Data/S1B/._Hoechst_3M.tif
- Appendix Figure S1 Source Data/S1B/._Hoechst_3M.tif
- Appendix Figure S1 Source Data/S1B/Merge_3M.tif
- __MACOSX/Appendix Figure S1 Source Data/S1B/._Merge_3M.tif
- Appendix Figure S1 Source Data/S1B/._Merge_3M.tif
- Appendix Figure S1 Source Data/S1B/Hoechst_12M.tif
- __MACOSX/Appendix Figure S1 Source Data/S1B/._Hoechst_12M.tif
- Appendix Figure S1 Source Data/S1B/._Hoechst_12M.tif
- Appendix Figure S1 Source Data/S1B/Sun1_12M.tif
- __MACOSX/Appendix Figure S1 Source Data/S1B/._Sun1_12M.tif
- Appendix Figure S1 Source Data/S1B/._Sun1_12M.tif
- Appendix Figure S1 Source Data/S1B/Merge_12M.tif
- __MACOSX/Appendix Figure S1 Source Data/S1B/._Merge_12M.tif
- Appendix Figure S1 Source Data/S1B/._Merge_12M.tif
- Appendix Figure S1 Source Data/S1B/Sun1_20M.tif
- __MACOSX/Appendix Figure S1 Source Data/S1B/._Sun1_20M.tif
- Appendix Figure S1 Source Data/S1B/._Sun1_20M.tif
- Appendix Figure S1 Source Data/S1B/Merge_20M.tif
- __MACOSX/Appendix Figure S1 Source Data/S1B/._Merge_20M.tif
- Appendix Figure S1 Source Data/S1B/._Merge_20M.tif
- Appendix Figure S1 Source Data/S1B/Hoechst_20M.tif
- __MACOSX/Appendix Figure S1 Source Data/S1B/._Hoechst_20M.tif
- Appendix Figure S1 Source Data/S1B/._Hoechst_20M.tif
- Appendix Figure S1 Source Data/S1C/S1C.xlsx
- __MACOSX/Appendix Figure S1 Source Data/S1C/._S1C.xlsx
- Appendix Figure S1 Source Data/S1C/._S1C.xlsx
- Appendix Figure S1 Source Data/S1D/Sun2_3M.tif
- __MACOSX/Appendix Figure S1 Source Data/S1D/._Sun2_3M.tif
- Appendix Figure S1 Source Data/S1D/._Sun2_3M.tif
- Appendix Figure S1 Source Data/S1D/Hoechst_3M.tif
- __MACOSX/Appendix Figure S1 Source Data/S1D/._Hoechst_3M.tif
- Appendix Figure S1 Source Data/S1D/._Hoechst_3M.tif
- Appendix Figure S1 Source Data/S1D/Merge_3M.tif
- __MACOSX/Appendix Figure S1 Source Data/S1D/._Merge_3M.tif
- Appendix Figure S1 Source Data/S1D/._Merge_3M.tif
- Appendix Figure S1 Source Data/S1D/Hoechst_12M.tif
- __MACOSX/Appendix Figure S1 Source Data/S1D/._Hoechst_12M.tif
- Appendix Figure S1 Source Data/S1D/._Hoechst_12M.tif
- Appendix Figure S1 Source Data/S1D/Sun2_12M.tif
- __MACOSX/Appendix Figure S1 Source Data/S1D/._Sun2_12M.tif
- Appendix Figure S1 Source Data/S1D/._Sun2_12M.tif
- Appendix Figure S1 Source Data/S1D/Merge_12M.tif
- __MACOSX/Appendix Figure S1 Source Data/S1D/._Merge_12M.tif
- Appendix Figure S1 Source Data/S1D/._Merge_12M.tif
- Appendix Figure S1 Source Data/S1D/Sun2_20M.tif
- __MACOSX/Appendix Figure S1 Source Data/S1D/._Sun2_20M.tif
- Appendix Figure S1 Source Data/S1D/._Sun2_20M.tif
- Appendix Figure S1 Source Data/S1D/Hoechst_20M.tif
- __MACOSX/Appendix Figure S1 Source Data/S1D/._Hoechst_20M.tif
- Appendix Figure S1 Source Data/S1D/._Hoechst_20M.tif
- Appendix Figure S1 Source Data/S1D/Merge_20M.tif
- __MACOSX/Appendix Figure S1 Source Data/S1D/._Merge_20M.tif
- Appendix Figure S1 Source Data/S1D/._Merge_20M.tif
- Appendix Figure S1 Source Data/S1E/._S1E.xlsx
- Appendix Figure S1 Source Data/S1E/S1E.xlsx
- __MACOSX/Appendix Figure S1 Source Data/S1E/._S1E.xlsx
- Appendix Figure S1 Source Data/S1H/Hoechst_3M.tif
- __MACOSX/Appendix Figure S1 Source Data/S1H/._Hoechst_3M.tif
- Appendix Figure S1 Source Data/S1H/._Hoechst_3M.tif
- Appendix Figure S1 Source Data/S1H/Nesprin-2_3M.tif
- __MACOSX/Appendix Figure S1 Source Data/S1H/._Nesprin-2_3M.tif
- Appendix Figure S1 Source Data/S1H/._Nesprin-2_3M.tif
- Appendix Figure S1 Source Data/S1H/Merge_3M.tif
- __MACOSX/Appendix Figure S1 Source Data/S1H/._Merge_3M.tif
- Appendix Figure S1 Source Data/S1H/._Merge_3M.tif
- Appendix Figure S1 Source Data/S1H/Hoechst_12M.tif
- __MACOSX/Appendix Figure S1 Source Data/S1H/._Hoechst_12M.tif
- Appendix Figure S1 Source Data/S1H/._Hoechst_12M.tif
- Appendix Figure S1 Source Data/S1H/Nesprin-2_12M.tif
- __MACOSX/Appendix Figure S1 Source Data/S1H/._Nesprin-2_12M.tif
- Appendix Figure S1 Source Data/S1H/._Nesprin-2_12M.tif
- Appendix Figure S1 Source Data/S1H/Merge_12M.tif
- __MACOSX/Appendix Figure S1 Source Data/S1H/._Merge_12M.tif
- Appendix Figure S1 Source Data/S1H/._Merge_12M.tif
- Appendix Figure S1 Source Data/S1H/Nesprin-2_20M.tif
- __MACOSX/Appendix Figure S1 Source Data/S1H/._Nesprin-2_20M.tif
- Appendix Figure S1 Source Data/S1H/._Nesprin-2_20M.tif
- Appendix Figure S1 Source Data/S1H/Hoechst_20M.tif
- __MACOSX/Appendix Figure S1 Source Data/S1H/._Hoechst_20M.tif
- Appendix Figure S1 Source Data/S1H/._Hoechst_20M.tif
- Appendix Figure S1 Source Data/S1H/Merge_20M.tif
- __MACOSX/Appendix Figure S1 Source Data/S1H/._Merge_20M.tif
- Appendix Figure S1 Source Data/S1H/._Merge_20M.tif
- Appendix Figure S1 Source Data/S1J/Sun1_3M.tif
- __MACOSX/Appendix Figure S1 Source Data/S1J/._Sun1_3M.tif
- Appendix Figure S1 Source Data/S1J/._Sun1_3M.tif
- Appendix Figure S1 Source Data/S1J/Hoechst_3M.tif
- __MACOSX/Appendix Figure S1 Source Data/S1J/._Hoechst_3M.tif
- Appendix Figure S1 Source Data/S1J/._Hoechst_3M.tif
- Appendix Figure S1 Source Data/S1J/Merge_3M.tif
- __MACOSX/Appendix Figure S1 Source Data/S1J/._Merge_3M.tif
- Appendix Figure S1 Source Data/S1J/._Merge_3M.tif
- Appendix Figure S1 Source Data/S1J/Sun1_12M.tif
- __MACOSX/Appendix Figure S1 Source Data/S1J/._Sun1_12M.tif
- Appendix Figure S1 Source Data/S1J/._Sun1_12M.tif
- Appendix Figure S1 Source Data/S1J/Hoechst_12M.tif
- __MACOSX/Appendix Figure S1 Source Data/S1J/._Hoechst_12M.tif
- Appendix Figure S1 Source Data/S1J/._Hoechst_12M.tif
- Appendix Figure S1 Source Data/S1J/Merge_12M.tif
- __MACOSX/Appendix Figure S1 Source Data/S1J/._Merge_12M.tif
- Appendix Figure S1 Source Data/S1J/._Merge_12M.tif
- Appendix Figure S1 Source Data/S1J/Sun1_20M.tif
- __MACOSX/Appendix Figure S1 Source Data/S1J/._Sun1_20M.tif
- Appendix Figure S1 Source Data/S1J/._Sun1_20M.tif
- Appendix Figure S1 Source Data/S1J/Hoechst_20M.tif
- __MACOSX/Appendix Figure S1 Source Data/S1J/._Hoechst_20M.tif
- Appendix Figure S1 Source Data/S1J/._Hoechst_20M.tif
- Appendix Figure S1 Source Data/S1J/Merge_20M.tif
- __MACOSX/Appendix Figure S1 Source Data/S1J/._Merge_20M.tif
- Appendix Figure S1 Source Data/S1J/._Merge_20M.tif
- Appendix Figure S1 Source Data/S1K/._S1K.xlsx
- Appendix Figure S1 Source Data/S1K/S1K.xlsx
- __MACOSX/Appendix Figure S1 Source Data/S1K/._S1K.xlsx
- Appendix Figure S1 Source Data/S1I/._S1I.xlsx
- Appendix Figure S1 Source Data/S1I/S1I.xlsx
- __MACOSX/Appendix Figure S1 Source Data/S1I/._S1I.xlsx
- Appendix Figure S1 Source Data/S1L/Sun2_12M.tif
- __MACOSX/Appendix Figure S1 Source Data/S1L/._Sun2_12M.tif
- Appendix Figure S1 Source Data/S1L/._Sun2_12M.tif
- Appendix Figure S1 Source Data/S1L/Hoechst_12M.tif
- __MACOSX/Appendix Figure S1 Source Data/S1L/._Hoechst_12M.tif
- Appendix Figure S1 Source Data/S1L/._Hoechst_12M.tif
- Appendix Figure S1 Source Data/S1L/Merge_12M.tif
- __MACOSX/Appendix Figure S1 Source Data/S1L/._Merge_12M.tif
- Appendix Figure S1 Source Data/S1L/._Merge_12M.tif
- Appendix Figure S1 Source Data/S1L/Sun2_3M.tif
- __MACOSX/Appendix Figure S1 Source Data/S1L/._Sun2_3M.tif
- Appendix Figure S1 Source Data/S1L/._Sun2_3M.tif
- Appendix Figure S1 Source Data/S1L/Hoechst_3M.tif
- __MACOSX/Appendix Figure S1 Source Data/S1L/._Hoechst_3M.tif
- Appendix Figure S1 Source Data/S1L/._Hoechst_3M.tif
- Appendix Figure S1 Source Data/S1L/Merge_3M.tif
- __MACOSX/Appendix Figure S1 Source Data/S1L/._Merge_3M.tif
- Appendix Figure S1 Source Data/S1L/._Merge_3M.tif
- Appendix Figure S1 Source Data/S1L/Hoechst_20M.tif
- __MACOSX/Appendix Figure S1 Source Data/S1L/._Hoechst_20M.tif
- Appendix Figure S1 Source Data/S1L/._Hoechst_20M.tif
- Appendix Figure S1 Source Data/S1L/Sun2_20M.tif
- __MACOSX/Appendix Figure S1 Source Data/S1L/._Sun2_20M.tif
- Appendix Figure S1 Source Data/S1L/._Sun2_20M.tif
- Appendix Figure S1 Source Data/S1L/Merge_20M.tif
- __MACOSX/Appendix Figure S1 Source Data/S1L/._Merge_20M.tif
- Appendix Figure S1 Source Data/S1L/._Merge_20M.tif
- Appendix Figure S1 Source Data/S1M/._S1M.xlsx
- Appendix Figure S1 Source Data/S1M/S1M.xlsx
- __MACOSX/Appendix Figure S1 Source Data/S1M/._S1M.xlsx
- Appendix Figure S1 Source Data/S1N/Hoechst_3M.tif
- __MACOSX/Appendix Figure S1 Source Data/S1N/._Hoechst_3M.tif
- Appendix Figure S1 Source Data/S1N/._Hoechst_3M.tif
- Appendix Figure S1 Source Data/S1N/Nesprin-1_3M.tif
- __MACOSX/Appendix Figure S1 Source Data/S1N/._Nesprin-1_3M.tif
- Appendix Figure S1 Source Data/S1N/._Nesprin-1_3M.tif
- Appendix Figure S1 Source Data/S1N/Merge_3M.tif
- __MACOSX/Appendix Figure S1 Source Data/S1N/._Merge_3M.tif
- Appendix Figure S1 Source Data/S1N/._Merge_3M.tif
- Appendix Figure S1 Source Data/S1N/Hoechst_12M.tif
- __MACOSX/Appendix Figure S1 Source Data/S1N/._Hoechst_12M.tif
- Appendix Figure S1 Source Data/S1N/._Hoechst_12M.tif
- Appendix Figure S1 Source Data/S1N/Nesprin-1_12M.tif
- __MACOSX/Appendix Figure S1 Source Data/S1N/._Nesprin-1_12M.tif
- Appendix Figure S1 Source Data/S1N/._Nesprin-1_12M.tif
- Appendix Figure S1 Source Data/S1N/Merge_12M.tif
- __MACOSX/Appendix Figure S1 Source Data/S1N/._Merge_12M.tif
- Appendix Figure S1 Source Data/S1N/._Merge_12M.tif
- Appendix Figure S1 Source Data/S1N/Hoechst_20M.tif
- __MACOSX/Appendix Figure S1 Source Data/S1N/._Hoechst_20M.tif
- Appendix Figure S1 Source Data/S1N/._Hoechst_20M.tif
- Appendix Figure S1 Source Data/S1N/Nesprin-1_20M.tif
- __MACOSX/Appendix Figure S1 Source Data/S1N/._Nesprin-1_20M.tif
- Appendix Figure S1 Source Data/S1N/._Nesprin-1_20M.tif
- Appendix Figure S1 Source Data/S1N/Merge_20M.tif
- __MACOSX/Appendix Figure S1 Source Data/S1N/._Merge_20M.tif
- Appendix Figure S1 Source Data/S1N/._Merge_20M.tif
- Appendix Figure S1 Source Data/S1O/S1O.xlsx
- __MACOSX/Appendix Figure S1 Source Data/S1O/._S1O.xlsx
- Appendix Figure S1 Source Data/S1O/._S1O.xlsx
- Appendix Figure S1 Source Data/S1P/Nesprin-2_3M.tif
- __MACOSX/Appendix Figure S1 Source Data/S1P/._Nesprin-2_3M.tif
- Appendix Figure S1 Source Data/S1P/._Nesprin-2_3M.tif
- Appendix Figure S1 Source Data/S1P/Hoechst_3M.tif
- __MACOSX/Appendix Figure S1 Source Data/S1P/._Hoechst_3M.tif
- Appendix Figure S1 Source Data/S1P/._Hoechst_3M.tif
- Appendix Figure S1 Source Data/S1P/Merge_3M.tif
- __MACOSX/Appendix Figure S1 Source Data/S1P/._Merge_3M.tif
- Appendix Figure S1 Source Data/S1P/._Merge_3M.tif
- Appendix Figure S1 Source Data/S1P/Hoechst_12M.tif
- __MACOSX/Appendix Figure S1 Source Data/S1P/._Hoechst_12M.tif
- Appendix Figure S1 Source Data/S1P/._Hoechst_12M.tif
- Appendix Figure S1 Source Data/S1P/Nesprin-2_12M.tif
- __MACOSX/Appendix Figure S1 Source Data/S1P/._Nesprin-2_12M.tif
- Appendix Figure S1 Source Data/S1P/._Nesprin-2_12M.tif
- Appendix Figure S1 Source Data/S1P/Merge_12M.tif
- __MACOSX/Appendix Figure S1 Source Data/S1P/._Merge_12M.tif
- Appendix Figure S1 Source Data/S1P/._Merge_12M.tif
- Appendix Figure S1 Source Data/S1P/Nesprin-2_20M.tif
- __MACOSX/Appendix Figure S1 Source Data/S1P/._Nesprin-2_20M.tif
- Appendix Figure S1 Source Data/S1P/._Nesprin-2_20M.tif
- Appendix Figure S1 Source Data/S1P/Hoechst_20M.tif
- __MACOSX/Appendix Figure S1 Source Data/S1P/._Hoechst_20M.tif
- Appendix Figure S1 Source Data/S1P/._Hoechst_20M.tif
[truncated: 6 more entries]
