# Supplementary material for: Age-related decline in nuclear envelope LINC complex drives neuronal aging via axon initial segment dysfunction
Source: EMBO Rep. 2026 May 22;27(13):3788–825. doi: 10.1038/s44319-026-00786-5 (PMC13354796; doi:10.1038/s44319-026-00786-5)
Supplement: Supplementary file 17 — Appendix Figure S1 Source Data [file 44319_2026_786_MOESM17_ESM.zip › Appendix Figure S1 Source Data/S1E/S1E.xlsx]

## Sheet: S1E Sun2 intensity
Sun2 intensity (MC)
3M	12M	20M
0.800695	0.402181	1.09742
0.664654	0.19919	0.520208
0.609632	1.04368	0.203086
0.613339	1.14287	0.184269
0.478776	0.0789702	0.120456
0.78746	0.830387	0.875498
1.23465	0.157168	0.140318
0.979359	0.030141	0.156973
0.632836	0.491811	0.202377
0.982251	1.10412	0.196728
0.646395	0.518435	0.962521
0.744095	0.157057	0.0459342
0.689792	0.5318	0.645189
0.773834	0.491782	0.810464
0.548118	0.17509	0.704618
1.15747	0.0885912	0.390233
1.12955	0.136714	0.751265
0.696046	0.13672	0.392168
1.9919	0.130076	1.50076
1.76382	0.213406	0.110747
2.47003	0.0672788	0.40285
1.56166	0.0932005	0.244411
0.75452	0.668309	0.0754174
0.775554	0.423286	0.134401
0.759263	1.34137	0.133283
1.14095	0.191227	0.0654675
1.34191	0.65749	0.0444933
0.878482	0.311141	0.13749
1.11416	0.882735	0.274086
1.29006	0.102179	0.650722
