# Supplementary material for: Age-related decline in nuclear envelope LINC complex drives neuronal aging via axon initial segment dysfunction
Source: EMBO Rep. 2026 May 22;27(13):3788–825. doi: 10.1038/s44319-026-00786-5 (PMC13354796; doi:10.1038/s44319-026-00786-5)
Supplement: Supplementary file 18 — Appendix Figure S2 Source Data [file 44319_2026_786_MOESM18_ESM.zip]

Archive with 69 entries (66 files):
- Appendix Figure S2 Source Data/
- Appendix Figure S2 Source Data/S2A/
- Appendix Figure S2 Source Data/S2B/
- Appendix Figure S2 Source Data/S2A/GM130_Sun1.tif
- __MACOSX/Appendix Figure S2 Source Data/S2A/._GM130_Sun1.tif
- Appendix Figure S2 Source Data/S2A/._S2A.xlsx
- Appendix Figure S2 Source Data/S2A/Sun1_Sun1.tif
- __MACOSX/Appendix Figure S2 Source Data/S2A/._Sun1_Sun1.tif
- Appendix Figure S2 Source Data/S2A/S2A.xlsx
- __MACOSX/Appendix Figure S2 Source Data/S2A/._S2A.xlsx
- Appendix Figure S2 Source Data/S2A/._GM130_Sun1.tif
- Appendix Figure S2 Source Data/S2A/Hoechst_Sun1.tif
- __MACOSX/Appendix Figure S2 Source Data/S2A/._Hoechst_Sun1.tif
- Appendix Figure S2 Source Data/S2A/._Hoechst_Sun1.tif
- Appendix Figure S2 Source Data/S2A/._Sun1_Sun1.tif
- Appendix Figure S2 Source Data/S2A/Merge_Sun1.tif
- __MACOSX/Appendix Figure S2 Source Data/S2A/._Merge_Sun1.tif
- Appendix Figure S2 Source Data/S2A/._Merge_Sun1.tif
- Appendix Figure S2 Source Data/S2A/GM130_Sun2.tif
- __MACOSX/Appendix Figure S2 Source Data/S2A/._GM130_Sun2.tif
- Appendix Figure S2 Source Data/S2A/._GM130_Sun2.tif
- Appendix Figure S2 Source Data/S2A/._Hoechst_Sun2.tif
- Appendix Figure S2 Source Data/S2A/Merge_Sun2.tif
- __MACOSX/Appendix Figure S2 Source Data/S2A/._Merge_Sun2.tif
- Appendix Figure S2 Source Data/S2A/Sun2_Sun2.tif
- __MACOSX/Appendix Figure S2 Source Data/S2A/._Sun2_Sun2.tif
- Appendix Figure S2 Source Data/S2A/._Sun2_Sun2.tif
- Appendix Figure S2 Source Data/S2A/Hoechst_Sun2.tif
- __MACOSX/Appendix Figure S2 Source Data/S2A/._Hoechst_Sun2.tif
- Appendix Figure S2 Source Data/S2A/._Merge_Sun2.tif
- Appendix Figure S2 Source Data/S2A/GM130_Nesprin-1.tif
- __MACOSX/Appendix Figure S2 Source Data/S2A/._GM130_Nesprin-1.tif
- Appendix Figure S2 Source Data/S2A/._GM130_Nesprin-1.tif
- Appendix Figure S2 Source Data/S2A/Hoechst_Nesprin-1.tif
- __MACOSX/Appendix Figure S2 Source Data/S2A/._Hoechst_Nesprin-1.tif
- Appendix Figure S2 Source Data/S2A/._Hoechst_Nesprin-1.tif
- Appendix Figure S2 Source Data/S2A/Nesprin-1_Nesprin-1.tif
- __MACOSX/Appendix Figure S2 Source Data/S2A/._Nesprin-1_Nesprin-1.tif
- Appendix Figure S2 Source Data/S2A/._Nesprin-1_Nesprin-1.tif
- Appendix Figure S2 Source Data/S2A/Merge_Nesprin-1.tif
- __MACOSX/Appendix Figure S2 Source Data/S2A/._Merge_Nesprin-1.tif
- Appendix Figure S2 Source Data/S2A/._Merge_Nesprin-1.tif
- Appendix Figure S2 Source Data/S2A/GM130_Nesprin-2.tif
- __MACOSX/Appendix Figure S2 Source Data/S2A/._GM130_Nesprin-2.tif
- Appendix Figure S2 Source Data/S2A/._GM130_Nesprin-2.tif
- Appendix Figure S2 Source Data/S2A/Hoechst_Nesprin-2.tif
- __MACOSX/Appendix Figure S2 Source Data/S2A/._Hoechst_Nesprin-2.tif
- Appendix Figure S2 Source Data/S2A/._Hoechst_Nesprin-2.tif
- Appendix Figure S2 Source Data/S2A/Nesprin-2_Nesprin-2.tif
- __MACOSX/Appendix Figure S2 Source Data/S2A/._Nesprin-2_Nesprin-2.tif
- Appendix Figure S2 Source Data/S2A/._Nesprin-2_Nesprin-2.tif
- Appendix Figure S2 Source Data/S2A/Merge_Nesprin-2.tif
- __MACOSX/Appendix Figure S2 Source Data/S2A/._Merge_Nesprin-2.tif
- Appendix Figure S2 Source Data/S2A/._Merge_Nesprin-2.tif
- Appendix Figure S2 Source Data/S2B/S2B.xlsx
- __MACOSX/Appendix Figure S2 Source Data/S2B/._S2B.xlsx
- Appendix Figure S2 Source Data/S2B/._S2B.xlsx
- Appendix Figure S2 Source Data/S2B/GM130_Lamin B1.tif
- __MACOSX/Appendix Figure S2 Source Data/S2B/._GM130_Lamin B1.tif
- Appendix Figure S2 Source Data/S2B/._GM130_Lamin B1.tif
- Appendix Figure S2 Source Data/S2B/Hoechst_Lamin B1.tif
- __MACOSX/Appendix Figure S2 Source Data/S2B/._Hoechst_Lamin B1.tif
- Appendix Figure S2 Source Data/S2B/._Hoechst_Lamin B1.tif
- Appendix Figure S2 Source Data/S2B/Merge_Lamin B1.tif
- __MACOSX/Appendix Figure S2 Source Data/S2B/._Merge_Lamin B1.tif
- Appendix Figure S2 Source Data/S2B/._Merge_Lamin B1.tif
- Appendix Figure S2 Source Data/S2B/Lamin B1_Lamin B1.tif
- __MACOSX/Appendix Figure S2 Source Data/S2B/._Lamin B1_Lamin B1.tif
- Appendix Figure S2 Source Data/S2B/._Lamin B1_Lamin B1.tif
