# Supplementary material for: Age-related decline in nuclear envelope LINC complex drives neuronal aging via axon initial segment dysfunction
Source: EMBO Rep. 2026 May 22;27(13):3788–825. doi: 10.1038/s44319-026-00786-5 (PMC13354796; doi:10.1038/s44319-026-00786-5)
Supplement: Supplementary file 18 — Appendix Figure S2 Source Data [file 44319_2026_786_MOESM18_ESM.zip › Appendix Figure S2 Source Data/S2A/S2A.xlsx]

## Sheet: S2A Golgi-aggregate (Sun1)
Golgi-aggregate (Sun1)
3M	20M
8.3	87.5
0	60
0	66.7

## Sheet: S2A Golgi-aggregate (Sun2)
Golgi-aggregate (Sun2)
3M	20M
9.1	78.6
0	90
0	54.5

## Sheet: S2A Golgi-aggregate (Nesprin-1)
Golgi-aggregate (Nesprin-1)
3M	20M
8.3	75
11.1	62.5
11.1	66.7

## Sheet: S2A Golgi-aggregate (Nesprin-2)
Golgi-aggregate (Nesprin-2)
3M	20M
10	72.7
9.1	80
8.3	75
