# Supplementary material for: Age-related decline in nuclear envelope LINC complex drives neuronal aging via axon initial segment dysfunction
Source: EMBO Rep. 2026 May 22;27(13):3788–825. doi: 10.1038/s44319-026-00786-5 (PMC13354796; doi:10.1038/s44319-026-00786-5)
Supplement: Supplementary file 18 — Appendix Figure S2 Source Data [file 44319_2026_786_MOESM18_ESM.zip › Appendix Figure S2 Source Data/S2B/S2B.xlsx]

## Sheet: S2B Golgi-aggregate (Lamin B1)
Golgi-aggregate (Lamin B1)
3M	20M
9.1	90.9
0	75
0	55.6
