# Supplementary material for: Age-related decline in nuclear envelope LINC complex drives neuronal aging via axon initial segment dysfunction
Source: EMBO Rep. 2026 May 22;27(13):3788–825. doi: 10.1038/s44319-026-00786-5 (PMC13354796; doi:10.1038/s44319-026-00786-5)
Supplement: Supplementary file 19 — Appendix Figure S3 Source Data [file 44319_2026_786_MOESM19_ESM.zip]

Archive with 423 entries (402 files):
- Appendix Figure S3 Source Data/
- Appendix Figure S3 Source Data/S3D/
- Appendix Figure S3 Source Data/S3E/
- Appendix Figure S3 Source Data/S3A/
- Appendix Figure S3 Source Data/S3B/
- Appendix Figure S3 Source Data/S3C/
- Appendix Figure S3 Source Data/S3F/
- Appendix Figure S3 Source Data/S3G/
- Appendix Figure S3 Source Data/S3H/
- Appendix Figure S3 Source Data/S3J/
- Appendix Figure S3 Source Data/S3K/
- Appendix Figure S3 Source Data/S3I/
- Appendix Figure S3 Source Data/S3L/
- Appendix Figure S3 Source Data/S3M/
- Appendix Figure S3 Source Data/S3N/
- Appendix Figure S3 Source Data/S3O/
- Appendix Figure S3 Source Data/S3P/
- Appendix Figure S3 Source Data/S3R/
- Appendix Figure S3 Source Data/S3S/
- Appendix Figure S3 Source Data/S3Q/
- Appendix Figure S3 Source Data/S3T/
- Appendix Figure S3 Source Data/S3D/CaMKIIalpha_3M.tif
- __MACOSX/Appendix Figure S3 Source Data/S3D/._CaMKIIalpha_3M.tif
- Appendix Figure S3 Source Data/S3D/._CaMKIIalpha_3M.tif
- Appendix Figure S3 Source Data/S3D/Nesprin-2_3M.tif
- __MACOSX/Appendix Figure S3 Source Data/S3D/._Nesprin-2_3M.tif
- Appendix Figure S3 Source Data/S3D/._Nesprin-2_3M.tif
- Appendix Figure S3 Source Data/S3D/Merge_3M.tif
- __MACOSX/Appendix Figure S3 Source Data/S3D/._Merge_3M.tif
- Appendix Figure S3 Source Data/S3D/._Merge_3M.tif
- Appendix Figure S3 Source Data/S3D/CaMKIIalpha_20M.tif
- __MACOSX/Appendix Figure S3 Source Data/S3D/._CaMKIIalpha_20M.tif
- Appendix Figure S3 Source Data/S3D/._CaMKIIalpha_20M.tif
- Appendix Figure S3 Source Data/S3D/Nesprin-2_20M.tif
- __MACOSX/Appendix Figure S3 Source Data/S3D/._Nesprin-2_20M.tif
- Appendix Figure S3 Source Data/S3D/._Nesprin-2_20M.tif
- Appendix Figure S3 Source Data/S3D/Merge_20M.tif
- __MACOSX/Appendix Figure S3 Source Data/S3D/._Merge_20M.tif
- Appendix Figure S3 Source Data/S3D/._Merge_20M.tif
- Appendix Figure S3 Source Data/S3D/._S3D.xlsx
- Appendix Figure S3 Source Data/S3D/S3D.xlsx
- __MACOSX/Appendix Figure S3 Source Data/S3D/._S3D.xlsx
- Appendix Figure S3 Source Data/S3E/GAD65_3M.tif
- __MACOSX/Appendix Figure S3 Source Data/S3E/._GAD65_3M.tif
- Appendix Figure S3 Source Data/S3E/._GAD65_3M.tif
- Appendix Figure S3 Source Data/S3E/Sun1_3M.tif
- __MACOSX/Appendix Figure S3 Source Data/S3E/._Sun1_3M.tif
- Appendix Figure S3 Source Data/S3E/._Sun1_3M.tif
- Appendix Figure S3 Source Data/S3E/Merge_3M.tif
- __MACOSX/Appendix Figure S3 Source Data/S3E/._Merge_3M.tif
- Appendix Figure S3 Source Data/S3E/._Merge_3M.tif
- Appendix Figure S3 Source Data/S3E/GAD65_20M.tif
- __MACOSX/Appendix Figure S3 Source Data/S3E/._GAD65_20M.tif
- Appendix Figure S3 Source Data/S3E/._GAD65_20M.tif
- Appendix Figure S3 Source Data/S3E/Sun1_20M.tif
- __MACOSX/Appendix Figure S3 Source Data/S3E/._Sun1_20M.tif
- Appendix Figure S3 Source Data/S3E/._Sun1_20M.tif
- Appendix Figure S3 Source Data/S3E/Merge_20M.tif
- __MACOSX/Appendix Figure S3 Source Data/S3E/._Merge_20M.tif
- Appendix Figure S3 Source Data/S3E/._Merge_20M.tif
- Appendix Figure S3 Source Data/S3E/._S3E.xlsx
- Appendix Figure S3 Source Data/S3E/S3E.xlsx
- __MACOSX/Appendix Figure S3 Source Data/S3E/._S3E.xlsx
- Appendix Figure S3 Source Data/S3A/CaMKIIalpha_3M.tif
- __MACOSX/Appendix Figure S3 Source Data/S3A/._CaMKIIalpha_3M.tif
- Appendix Figure S3 Source Data/S3A/._CaMKIIalpha_3M.tif
- Appendix Figure S3 Source Data/S3A/Sun1_3M.tif
- __MACOSX/Appendix Figure S3 Source Data/S3A/._Sun1_3M.tif
- Appendix Figure S3 Source Data/S3A/._Sun1_3M.tif
- Appendix Figure S3 Source Data/S3A/Merge_3M.tif
- __MACOSX/Appendix Figure S3 Source Data/S3A/._Merge_3M.tif
- Appendix Figure S3 Source Data/S3A/._Merge_3M.tif
- Appendix Figure S3 Source Data/S3A/Sun1_20M.tif
- __MACOSX/Appendix Figure S3 Source Data/S3A/._Sun1_20M.tif
- Appendix Figure S3 Source Data/S3A/._Sun1_20M.tif
- Appendix Figure S3 Source Data/S3A/CaMKIIalpha_20M.tif
- __MACOSX/Appendix Figure S3 Source Data/S3A/._CaMKIIalpha_20M.tif
- Appendix Figure S3 Source Data/S3A/._CaMKIIalpha_20M.tif
- Appendix Figure S3 Source Data/S3A/Merge_20M.tif
- __MACOSX/Appendix Figure S3 Source Data/S3A/._Merge_20M.tif
- Appendix Figure S3 Source Data/S3A/._Merge_20M.tif
- Appendix Figure S3 Source Data/S3A/._S3A.xlsx
- Appendix Figure S3 Source Data/S3A/S3A.xlsx
- __MACOSX/Appendix Figure S3 Source Data/S3A/._S3A.xlsx
- Appendix Figure S3 Source Data/S3B/CaMKIIalpha_3M.tif
- __MACOSX/Appendix Figure S3 Source Data/S3B/._CaMKIIalpha_3M.tif
- Appendix Figure S3 Source Data/S3B/Sun2_3M.tif
- __MACOSX/Appendix Figure S3 Source Data/S3B/._Sun2_3M.tif
- Appendix Figure S3 Source Data/S3B/._S3B.xlsx
- Appendix Figure S3 Source Data/S3B/._CaMKIIalpha_3M.tif
- Appendix Figure S3 Source Data/S3B/._Sun2_3M.tif
- Appendix Figure S3 Source Data/S3B/Merge_3M.tif
- __MACOSX/Appendix Figure S3 Source Data/S3B/._Merge_3M.tif
- Appendix Figure S3 Source Data/S3B/._Merge_3M.tif
- Appendix Figure S3 Source Data/S3B/CaMKIIalpha_20M.tif
- __MACOSX/Appendix Figure S3 Source Data/S3B/._CaMKIIalpha_20M.tif
- Appendix Figure S3 Source Data/S3B/._CaMKIIalpha_20M.tif
- Appendix Figure S3 Source Data/S3B/Sun2_20M.tif
- __MACOSX/Appendix Figure S3 Source Data/S3B/._Sun2_20M.tif
- Appendix Figure S3 Source Data/S3B/._Sun2_20M.tif
- Appendix Figure S3 Source Data/S3B/Merge_20M.tif
- __MACOSX/Appendix Figure S3 Source Data/S3B/._Merge_20M.tif
- Appendix Figure S3 Source Data/S3B/._Merge_20M.tif
- Appendix Figure S3 Source Data/S3B/S3B.xlsx
- __MACOSX/Appendix Figure S3 Source Data/S3B/._S3B.xlsx
- Appendix Figure S3 Source Data/S3C/Nesprin-1_3M.tif
- __MACOSX/Appendix Figure S3 Source Data/S3C/._Nesprin-1_3M.tif
- Appendix Figure S3 Source Data/S3C/._Nesprin-1_3M.tif
- Appendix Figure S3 Source Data/S3C/CaMKIIalpha_3M.tif
- __MACOSX/Appendix Figure S3 Source Data/S3C/._CaMKIIalpha_3M.tif
- Appendix Figure S3 Source Data/S3C/._CaMKIIalpha_3M.tif
- Appendix Figure S3 Source Data/S3C/Merge_3M.tif
- __MACOSX/Appendix Figure S3 Source Data/S3C/._Merge_3M.tif
- Appendix Figure S3 Source Data/S3C/._Merge_3M.tif
- Appendix Figure S3 Source Data/S3C/CaMKIIalpha_20M.tif
- __MACOSX/Appendix Figure S3 Source Data/S3C/._CaMKIIalpha_20M.tif
- Appendix Figure S3 Source Data/S3C/._CaMKIIalpha_20M.tif
- Appendix Figure S3 Source Data/S3C/Nesprin-1_20M.tif
- __MACOSX/Appendix Figure S3 Source Data/S3C/._Nesprin-1_20M.tif
- Appendix Figure S3 Source Data/S3C/._Nesprin-1_20M.tif
- Appendix Figure S3 Source Data/S3C/Merge_20M.tif
- __MACOSX/Appendix Figure S3 Source Data/S3C/._Merge_20M.tif
- Appendix Figure S3 Source Data/S3C/._Merge_20M.tif
- Appendix Figure S3 Source Data/S3C/._S3C.xlsx
- Appendix Figure S3 Source Data/S3C/S3C.xlsx
- __MACOSX/Appendix Figure S3 Source Data/S3C/._S3C.xlsx
- Appendix Figure S3 Source Data/S3F/GAD65_3M.tif
- __MACOSX/Appendix Figure S3 Source Data/S3F/._GAD65_3M.tif
- Appendix Figure S3 Source Data/S3F/._GAD65_3M.tif
- Appendix Figure S3 Source Data/S3F/Sun2_3M.tif
- __MACOSX/Appendix Figure S3 Source Data/S3F/._Sun2_3M.tif
- Appendix Figure S3 Source Data/S3F/._Sun2_3M.tif
- Appendix Figure S3 Source Data/S3F/Merge_3M.tif
- __MACOSX/Appendix Figure S3 Source Data/S3F/._Merge_3M.tif
- Appendix Figure S3 Source Data/S3F/._Merge_3M.tif
- Appendix Figure S3 Source Data/S3F/GAD65_20M.tif
- __MACOSX/Appendix Figure S3 Source Data/S3F/._GAD65_20M.tif
- Appendix Figure S3 Source Data/S3F/._GAD65_20M.tif
- Appendix Figure S3 Source Data/S3F/Sun2_20M.tif
- __MACOSX/Appendix Figure S3 Source Data/S3F/._Sun2_20M.tif
- Appendix Figure S3 Source Data/S3F/._Sun2_20M.tif
- Appendix Figure S3 Source Data/S3F/Merge_20M.tif
- __MACOSX/Appendix Figure S3 Source Data/S3F/._Merge_20M.tif
- Appendix Figure S3 Source Data/S3F/._Merge_20M.tif
- Appendix Figure S3 Source Data/S3F/._S3F.xlsx
- Appendix Figure S3 Source Data/S3F/S3F.xlsx
- __MACOSX/Appendix Figure S3 Source Data/S3F/._S3F.xlsx
- Appendix Figure S3 Source Data/S3G/GAD65_3M.tif
- __MACOSX/Appendix Figure S3 Source Data/S3G/._GAD65_3M.tif
- Appendix Figure S3 Source Data/S3G/._GAD65_3M.tif
- Appendix Figure S3 Source Data/S3G/Nesprin-1_3M.tif
- __MACOSX/Appendix Figure S3 Source Data/S3G/._Nesprin-1_3M.tif
- Appendix Figure S3 Source Data/S3G/._Nesprin-1_3M.tif
- Appendix Figure S3 Source Data/S3G/Merge_3M.tif
- __MACOSX/Appendix Figure S3 Source Data/S3G/._Merge_3M.tif
- Appendix Figure S3 Source Data/S3G/._Merge_3M.tif
- Appendix Figure S3 Source Data/S3G/GAD65_20M.tif
- __MACOSX/Appendix Figure S3 Source Data/S3G/._GAD65_20M.tif
- Appendix Figure S3 Source Data/S3G/._GAD65_20M.tif
- Appendix Figure S3 Source Data/S3G/Nesprin-1_20M.tif
- __MACOSX/Appendix Figure S3 Source Data/S3G/._Nesprin-1_20M.tif
- Appendix Figure S3 Source Data/S3G/._Nesprin-1_20M.tif
- Appendix Figure S3 Source Data/S3G/Merge_20M.tif
- __MACOSX/Appendix Figure S3 Source Data/S3G/._Merge_20M.tif
- Appendix Figure S3 Source Data/S3G/._Merge_20M.tif
- Appendix Figure S3 Source Data/S3G/._S3G.xlsx
- Appendix Figure S3 Source Data/S3G/S3G.xlsx
- __MACOSX/Appendix Figure S3 Source Data/S3G/._S3G.xlsx
- Appendix Figure S3 Source Data/S3H/GAD65_3M.tif
- __MACOSX/Appendix Figure S3 Source Data/S3H/._GAD65_3M.tif
- Appendix Figure S3 Source Data/S3H/._GAD65_3M.tif
- Appendix Figure S3 Source Data/S3H/Nesprin-2_3M.tif
- __MACOSX/Appendix Figure S3 Source Data/S3H/._Nesprin-2_3M.tif
- Appendix Figure S3 Source Data/S3H/._Nesprin-2_3M.tif
- Appendix Figure S3 Source Data/S3H/Merge_3M.tif
- __MACOSX/Appendix Figure S3 Source Data/S3H/._Merge_3M.tif
- Appendix Figure S3 Source Data/S3H/._Merge_3M.tif
- Appendix Figure S3 Source Data/S3H/GAD65_20M.tif
- __MACOSX/Appendix Figure S3 Source Data/S3H/._GAD65_20M.tif
- Appendix Figure S3 Source Data/S3H/._GAD65_20M.tif
- Appendix Figure S3 Source Data/S3H/Nesprin-2_20M.tif
- __MACOSX/Appendix Figure S3 Source Data/S3H/._Nesprin-2_20M.tif
- Appendix Figure S3 Source Data/S3H/._Nesprin-2_20M.tif
- Appendix Figure S3 Source Data/S3H/Merge_20M.tif
- __MACOSX/Appendix Figure S3 Source Data/S3H/._Merge_20M.tif
- Appendix Figure S3 Source Data/S3H/._Merge_20M.tif
- Appendix Figure S3 Source Data/S3H/._S3H.xlsx
- Appendix Figure S3 Source Data/S3H/S3H.xlsx
- __MACOSX/Appendix Figure S3 Source Data/S3H/._S3H.xlsx
- Appendix Figure S3 Source Data/S3J/._S100beta_3M.tif
- Appendix Figure S3 Source Data/S3J/Merge_3M.tif
- __MACOSX/Appendix Figure S3 Source Data/S3J/._Merge_3M.tif
- Appendix Figure S3 Source Data/S3J/Sun2_3M.tif
- __MACOSX/Appendix Figure S3 Source Data/S3J/._Sun2_3M.tif
- Appendix Figure S3 Source Data/S3J/._Sun2_3M.tif
- Appendix Figure S3 Source Data/S3J/S100beta_3M.tif
- __MACOSX/Appendix Figure S3 Source Data/S3J/._S100beta_3M.tif
- Appendix Figure S3 Source Data/S3J/._Merge_3M.tif
- Appendix Figure S3 Source Data/S3J/S100beta_20M.tif
- __MACOSX/Appendix Figure S3 Source Data/S3J/._S100beta_20M.tif
- Appendix Figure S3 Source Data/S3J/._S100beta_20M.tif
- Appendix Figure S3 Source Data/S3J/Sun2_20M.tif
- __MACOSX/Appendix Figure S3 Source Data/S3J/._Sun2_20M.tif
- Appendix Figure S3 Source Data/S3J/._Sun2_20M.tif
- Appendix Figure S3 Source Data/S3J/Merge_20M.tif
- __MACOSX/Appendix Figure S3 Source Data/S3J/._Merge_20M.tif
- Appendix Figure S3 Source Data/S3J/._Merge_20M.tif
- Appendix Figure S3 Source Data/S3J/._S3J.xlsx
- Appendix Figure S3 Source Data/S3J/S3J.xlsx
- __MACOSX/Appendix Figure S3 Source Data/S3J/._S3J.xlsx
- Appendix Figure S3 Source Data/S3K/S100beta_3M.tif
- __MACOSX/Appendix Figure S3 Source Data/S3K/._S100beta_3M.tif
- Appendix Figure S3 Source Data/S3K/._S100beta_3M.tif
- Appendix Figure S3 Source Data/S3K/Nesprin-1_3M.tif
- __MACOSX/Appendix Figure S3 Source Data/S3K/._Nesprin-1_3M.tif
- Appendix Figure S3 Source Data/S3K/._Nesprin-1_3M.tif
- Appendix Figure S3 Source Data/S3K/Merge_3M.tif
- __MACOSX/Appendix Figure S3 Source Data/S3K/._Merge_3M.tif
- Appendix Figure S3 Source Data/S3K/._Merge_3M.tif
- Appendix Figure S3 Source Data/S3K/S100beta_20M.tif
- __MACOSX/Appendix Figure S3 Source Data/S3K/._S100beta_20M.tif
- Appendix Figure S3 Source Data/S3K/._S100beta_20M.tif
- Appendix Figure S3 Source Data/S3K/Nesprin-1_20M.tif
- __MACOSX/Appendix Figure S3 Source Data/S3K/._Nesprin-1_20M.tif
- Appendix Figure S3 Source Data/S3K/._Nesprin-1_20M.tif
- Appendix Figure S3 Source Data/S3K/Merge_20M.tif
- __MACOSX/Appendix Figure S3 Source Data/S3K/._Merge_20M.tif
- Appendix Figure S3 Source Data/S3K/._Merge_20M.tif
- Appendix Figure S3 Source Data/S3I/S100beta_3M.tif
- __MACOSX/Appendix Figure S3 Source Data/S3I/._S100beta_3M.tif
- Appendix Figure S3 Source Data/S3I/._S100beta_3M.tif
- Appendix Figure S3 Source Data/S3I/Sun1_3M.tif
- __MACOSX/Appendix Figure S3 Source Data/S3I/._Sun1_3M.tif
- Appendix Figure S3 Source Data/S3I/._Sun1_3M.tif
- Appendix Figure S3 Source Data/S3I/Merge_3M.tif
- __MACOSX/Appendix Figure S3 Source Data/S3I/._Merge_3M.tif
- Appendix Figure S3 Source Data/S3I/._Merge_3M.tif
- Appendix Figure S3 Source Data/S3I/S100beta_20M.tif
- __MACOSX/Appendix Figure S3 Source Data/S3I/._S100beta_20M.tif
- Appendix Figure S3 Source Data/S3I/._S100beta_20M.tif
- Appendix Figure S3 Source Data/S3I/Sun1_20M.tif
- __MACOSX/Appendix Figure S3 Source Data/S3I/._Sun1_20M.tif
- Appendix Figure S3 Source Data/S3I/._Sun1_20M.tif
- Appendix Figure S3 Source Data/S3I/Merge_20M.tif
- __MACOSX/Appendix Figure S3 Source Data/S3I/._Merge_20M.tif
- Appendix Figure S3 Source Data/S3I/._Merge_20M.tif
- Appendix Figure S3 Source Data/S3L/S100beta_3M.tif
- __MACOSX/Appendix Figure S3 Source Data/S3L/._S100beta_3M.tif
- Appendix Figure S3 Source Data/S3L/._S100beta_3M.tif
- Appendix Figure S3 Source Data/S3L/Nesprin-2_3M.tif
- __MACOSX/Appendix Figure S3 Source Data/S3L/._Nesprin-2_3M.tif
- Appendix Figure S3 Source Data/S3L/._Nesprin-2_3M.tif
- Appendix Figure S3 Source Data/S3L/Merge_3M.tif
- __MACOSX/Appendix Figure S3 Source Data/S3L/._Merge_3M.tif
- Appendix Figure S3 Source Data/S3L/._Merge_3M.tif
- Appendix Figure S3 Source Data/S3L/S100beta_20M.tif
- __MACOSX/Appendix Figure S3 Source Data/S3L/._S100beta_20M.tif
- Appendix Figure S3 Source Data/S3L/._S100beta_20M.tif
- Appendix Figure S3 Source Data/S3L/Nesprin-2_20M.tif
- __MACOSX/Appendix Figure S3 Source Data/S3L/._Nesprin-2_20M.tif
- Appendix Figure S3 Source Data/S3L/._Nesprin-2_20M.tif
- Appendix Figure S3 Source Data/S3L/Merge_20M.tif
- __MACOSX/Appendix Figure S3 Source Data/S3L/._Merge_20M.tif
- Appendix Figure S3 Source Data/S3L/._Merge_20M.tif
- Appendix Figure S3 Source Data/S3M/APC_3M.tif
- __MACOSX/Appendix Figure S3 Source Data/S3M/._APC_3M.tif
- Appendix Figure S3 Source Data/S3M/._APC_3M.tif
- Appendix Figure S3 Source Data/S3M/Sun1_3M.tif
- __MACOSX/Appendix Figure S3 Source Data/S3M/._Sun1_3M.tif
- Appendix Figure S3 Source Data/S3M/._Sun1_3M.tif
- Appendix Figure S3 Source Data/S3M/Merge_3M.tif
- __MACOSX/Appendix Figure S3 Source Data/S3M/._Merge_3M.tif
- Appendix Figure S3 Source Data/S3M/._Merge_3M.tif
- Appendix Figure S3 Source Data/S3M/APC_20M.tif
- __MACOSX/Appendix Figure S3 Source Data/S3M/._APC_20M.tif
- Appendix Figure S3 Source Data/S3M/._APC_20M.tif
- Appendix Figure S3 Source Data/S3M/Sun1_20M.tif
- __MACOSX/Appendix Figure S3 Source Data/S3M/._Sun1_20M.tif
- Appendix Figure S3 Source Data/S3M/._Sun1_20M.tif
- Appendix Figure S3 Source Data/S3M/Merge_20M.tif
- __MACOSX/Appendix Figure S3 Source Data/S3M/._Merge_20M.tif
- Appendix Figure S3 Source Data/S3M/._Merge_20M.tif
- Appendix Figure S3 Source Data/S3N/APC_3M.tif
- __MACOSX/Appendix Figure S3 Source Data/S3N/._APC_3M.tif
- Appendix Figure S3 Source Data/S3N/._APC_3M.tif
- Appendix Figure S3 Source Data/S3N/Sun2_3M.tif
- __MACOSX/Appendix Figure S3 Source Data/S3N/._Sun2_3M.tif
- Appendix Figure S3 Source Data/S3N/._Sun2_3M.tif
- Appendix Figure S3 Source Data/S3N/Merge_3M.tif
- __MACOSX/Appendix Figure S3 Source Data/S3N/._Merge_3M.tif
- Appendix Figure S3 Source Data/S3N/._Merge_3M.tif
- Appendix Figure S3 Source Data/S3N/APC_20M.tif
- __MACOSX/Appendix Figure S3 Source Data/S3N/._APC_20M.tif
- Appendix Figure S3 Source Data/S3N/._APC_20M.tif
- Appendix Figure S3 Source Data/S3N/Sun2_20M.tif
- __MACOSX/Appendix Figure S3 Source Data/S3N/._Sun2_20M.tif
- Appendix Figure S3 Source Data/S3N/._Sun2_20M.tif
- Appendix Figure S3 Source Data/S3N/Merge_20M.tif
- __MACOSX/Appendix Figure S3 Source Data/S3N/._Merge_20M.tif
- Appendix Figure S3 Source Data/S3N/._Merge_20M.tif
[truncated: 123 more entries]
