# Supplementary material for: Age-related decline in nuclear envelope LINC complex drives neuronal aging via axon initial segment dysfunction
Source: EMBO Rep. 2026 May 22;27(13):3788–825. doi: 10.1038/s44319-026-00786-5 (PMC13354796; doi:10.1038/s44319-026-00786-5)
Supplement: Supplementary file 19 — Appendix Figure S3 Source Data [file 44319_2026_786_MOESM19_ESM.zip › Appendix Figure S3 Source Data/S3F/S3F.xlsx]

## Sheet: S3F Sun2 intensity
Sun2 intensity
3M	20M
1.03818	0.178779
1.73786	0.318635
1.86299	0.4159
1.42001	0.170284
0.954975	0.277358
0.463135	0.178284
0.51791	0.210151
1.24263	0.435383
1.04994	0.336017
1.46159	0.129808
0.58188	0.200213
1.36515	0.238352
0.271354	0.317742
0.484769	0.179581
0.548177	0.565535
