# Supplementary material for: Age-related decline in nuclear envelope LINC complex drives neuronal aging via axon initial segment dysfunction
Source: EMBO Rep. 2026 May 22;27(13):3788–825. doi: 10.1038/s44319-026-00786-5 (PMC13354796; doi:10.1038/s44319-026-00786-5)
Supplement: Supplementary file 20 — Appendix Figure S4 Source Data [file 44319_2026_786_MOESM20_ESM.zip]

Archive with 130 entries (123 files):
- Appendix Figure S4 Source Data/
- Appendix Figure S4 Source Data/S4E/
- Appendix Figure S4 Source Data/S4G/
- Appendix Figure S4 Source Data/S4A/
- Appendix Figure S4 Source Data/S4B/
- Appendix Figure S4 Source Data/S4C/
- Appendix Figure S4 Source Data/S4D/
- Appendix Figure S4 Source Data/S4E/._HA_Control.tif
- Appendix Figure S4 Source Data/S4E/Hoechst_Control.tif
- __MACOSX/Appendix Figure S4 Source Data/S4E/._Hoechst_Control.tif
- Appendix Figure S4 Source Data/S4E/._Hoechst_Control.tif
- Appendix Figure S4 Source Data/S4E/Lamin B1_Control.tif
- __MACOSX/Appendix Figure S4 Source Data/S4E/._Lamin B1_Control.tif
- Appendix Figure S4 Source Data/S4E/._Lamin B1_Control.tif
- Appendix Figure S4 Source Data/S4E/Venus_Control.tif
- __MACOSX/Appendix Figure S4 Source Data/S4E/._Venus_Control.tif
- Appendix Figure S4 Source Data/S4E/._Venus_Control.tif
- Appendix Figure S4 Source Data/S4E/Venus_LINC-DN.tif
- __MACOSX/Appendix Figure S4 Source Data/S4E/._Venus_LINC-DN.tif
- Appendix Figure S4 Source Data/S4E/HA_Control.tif
- __MACOSX/Appendix Figure S4 Source Data/S4E/._HA_Control.tif
- Appendix Figure S4 Source Data/S4E/._Venus_LINC-DN.tif
- Appendix Figure S4 Source Data/S4E/Lamin B1_LINC-DN.tif
- __MACOSX/Appendix Figure S4 Source Data/S4E/._Lamin B1_LINC-DN.tif
- Appendix Figure S4 Source Data/S4E/._Lamin B1_LINC-DN.tif
- Appendix Figure S4 Source Data/S4E/Hoechst_LINC-DN.tif
- __MACOSX/Appendix Figure S4 Source Data/S4E/._Hoechst_LINC-DN.tif
- Appendix Figure S4 Source Data/S4E/._Hoechst_LINC-DN.tif
- Appendix Figure S4 Source Data/S4E/HA_LINC-DN.tif
- __MACOSX/Appendix Figure S4 Source Data/S4E/._HA_LINC-DN.tif
- Appendix Figure S4 Source Data/S4E/._HA_LINC-DN.tif
- Appendix Figure S4 Source Data/S4G/._S4G.xlsx
- Appendix Figure S4 Source Data/S4G/S4G.xlsx
- __MACOSX/Appendix Figure S4 Source Data/S4G/._S4G.xlsx
- Appendix Figure S4 Source Data/S4A/Venus_Control.tif
- __MACOSX/Appendix Figure S4 Source Data/S4A/._Venus_Control.tif
- Appendix Figure S4 Source Data/S4A/._Venus_Control.tif
- Appendix Figure S4 Source Data/S4A/Nesprin-1_Control.tif
- __MACOSX/Appendix Figure S4 Source Data/S4A/._Nesprin-1_Control.tif
- Appendix Figure S4 Source Data/S4A/._Nesprin-1_Control.tif
- Appendix Figure S4 Source Data/S4A/Hoechst_Control.tif
- __MACOSX/Appendix Figure S4 Source Data/S4A/._Hoechst_Control.tif
- Appendix Figure S4 Source Data/S4A/._Hoechst_Control.tif
- Appendix Figure S4 Source Data/S4A/HA_Control.tif
- __MACOSX/Appendix Figure S4 Source Data/S4A/._HA_Control.tif
- Appendix Figure S4 Source Data/S4A/._HA_Control.tif
- Appendix Figure S4 Source Data/S4A/Venus_LINC-DN.tif
- __MACOSX/Appendix Figure S4 Source Data/S4A/._Venus_LINC-DN.tif
- Appendix Figure S4 Source Data/S4A/._Venus_LINC-DN.tif
- Appendix Figure S4 Source Data/S4A/HA_LINC-DN.tif
- __MACOSX/Appendix Figure S4 Source Data/S4A/._HA_LINC-DN.tif
- Appendix Figure S4 Source Data/S4A/._HA_LINC-DN.tif
- Appendix Figure S4 Source Data/S4A/Hoechst_LINC-DN.tif
- __MACOSX/Appendix Figure S4 Source Data/S4A/._Hoechst_LINC-DN.tif
- Appendix Figure S4 Source Data/S4A/._Hoechst_LINC-DN.tif
- Appendix Figure S4 Source Data/S4A/Nesprin-1_LINC-DN.tif
- __MACOSX/Appendix Figure S4 Source Data/S4A/._Nesprin-1_LINC-DN.tif
- Appendix Figure S4 Source Data/S4A/._Nesprin-1_LINC-DN.tif
- Appendix Figure S4 Source Data/S4B/Venus_Control.tif
- __MACOSX/Appendix Figure S4 Source Data/S4B/._Venus_Control.tif
- Appendix Figure S4 Source Data/S4B/._Venus_Control.tif
- Appendix Figure S4 Source Data/S4B/Nesprin-2_Control.tif
- __MACOSX/Appendix Figure S4 Source Data/S4B/._Nesprin-2_Control.tif
- Appendix Figure S4 Source Data/S4B/._Nesprin-2_Control.tif
- Appendix Figure S4 Source Data/S4B/Hoechst_Control.tif
- __MACOSX/Appendix Figure S4 Source Data/S4B/._Hoechst_Control.tif
- Appendix Figure S4 Source Data/S4B/._Hoechst_Control.tif
- Appendix Figure S4 Source Data/S4B/HA_Control.tif
- __MACOSX/Appendix Figure S4 Source Data/S4B/._HA_Control.tif
- Appendix Figure S4 Source Data/S4B/._HA_Control.tif
- Appendix Figure S4 Source Data/S4B/HA_LINC-DN.tif
- __MACOSX/Appendix Figure S4 Source Data/S4B/._HA_LINC-DN.tif
- Appendix Figure S4 Source Data/S4B/._HA_LINC-DN.tif
- Appendix Figure S4 Source Data/S4B/Hoechst_LINC-DN.tif
- __MACOSX/Appendix Figure S4 Source Data/S4B/._Hoechst_LINC-DN.tif
- Appendix Figure S4 Source Data/S4B/._Hoechst_LINC-DN.tif
- Appendix Figure S4 Source Data/S4B/Nesprin-2_LINC-DN.tif
- __MACOSX/Appendix Figure S4 Source Data/S4B/._Nesprin-2_LINC-DN.tif
- Appendix Figure S4 Source Data/S4B/._Nesprin-2_LINC-DN.tif
- Appendix Figure S4 Source Data/S4B/Venus_LINC-DN.tif
- __MACOSX/Appendix Figure S4 Source Data/S4B/._Venus_LINC-DN.tif
- Appendix Figure S4 Source Data/S4B/._Venus_LINC-DN.tif
- Appendix Figure S4 Source Data/S4C/Venus_Control.tif
- __MACOSX/Appendix Figure S4 Source Data/S4C/._Venus_Control.tif
- Appendix Figure S4 Source Data/S4C/._Venus_Control.tif
- Appendix Figure S4 Source Data/S4C/Sun1_Control.tif
- __MACOSX/Appendix Figure S4 Source Data/S4C/._Sun1_Control.tif
- Appendix Figure S4 Source Data/S4C/._Sun1_Control.tif
- Appendix Figure S4 Source Data/S4C/Hoechst_Control.tif
- __MACOSX/Appendix Figure S4 Source Data/S4C/._Hoechst_Control.tif
- Appendix Figure S4 Source Data/S4C/._Hoechst_Control.tif
- Appendix Figure S4 Source Data/S4C/HA_Control.tif
- __MACOSX/Appendix Figure S4 Source Data/S4C/._HA_Control.tif
- Appendix Figure S4 Source Data/S4C/._HA_Control.tif
- Appendix Figure S4 Source Data/S4C/Venus_LINC-DN.tif
- __MACOSX/Appendix Figure S4 Source Data/S4C/._Venus_LINC-DN.tif
- Appendix Figure S4 Source Data/S4C/._Venus_LINC-DN.tif
- Appendix Figure S4 Source Data/S4C/HA_LINC-DN.tif
- __MACOSX/Appendix Figure S4 Source Data/S4C/._HA_LINC-DN.tif
- Appendix Figure S4 Source Data/S4C/._HA_LINC-DN.tif
- Appendix Figure S4 Source Data/S4C/Hoechst_LINC-DN.tif
- __MACOSX/Appendix Figure S4 Source Data/S4C/._Hoechst_LINC-DN.tif
- Appendix Figure S4 Source Data/S4C/._Hoechst_LINC-DN.tif
- Appendix Figure S4 Source Data/S4C/Sun1_LINC-DN.tif
- __MACOSX/Appendix Figure S4 Source Data/S4C/._Sun1_LINC-DN.tif
- Appendix Figure S4 Source Data/S4C/._Sun1_LINC-DN.tif
- Appendix Figure S4 Source Data/S4D/Venus_Control.tif
- __MACOSX/Appendix Figure S4 Source Data/S4D/._Venus_Control.tif
- Appendix Figure S4 Source Data/S4D/._Venus_Control.tif
- Appendix Figure S4 Source Data/S4D/Sun2_Control.tif
- __MACOSX/Appendix Figure S4 Source Data/S4D/._Sun2_Control.tif
- Appendix Figure S4 Source Data/S4D/._Sun2_Control.tif
- Appendix Figure S4 Source Data/S4D/Hoechst_Control.tif
- __MACOSX/Appendix Figure S4 Source Data/S4D/._Hoechst_Control.tif
- Appendix Figure S4 Source Data/S4D/._Hoechst_Control.tif
- Appendix Figure S4 Source Data/S4D/HA_Control.tif
- __MACOSX/Appendix Figure S4 Source Data/S4D/._HA_Control.tif
- Appendix Figure S4 Source Data/S4D/._HA_Control.tif
- Appendix Figure S4 Source Data/S4D/Venus_LINC-DN.tif
- __MACOSX/Appendix Figure S4 Source Data/S4D/._Venus_LINC-DN.tif
- Appendix Figure S4 Source Data/S4D/._Venus_LINC-DN.tif
- Appendix Figure S4 Source Data/S4D/HA_LINC-DN.tif
- __MACOSX/Appendix Figure S4 Source Data/S4D/._HA_LINC-DN.tif
- Appendix Figure S4 Source Data/S4D/._HA_LINC-DN.tif
- Appendix Figure S4 Source Data/S4D/Hoechst_LINC-DN.tif
- __MACOSX/Appendix Figure S4 Source Data/S4D/._Hoechst_LINC-DN.tif
- Appendix Figure S4 Source Data/S4D/._Hoechst_LINC-DN.tif
- Appendix Figure S4 Source Data/S4D/Sun2_LINC-DN.tif
- __MACOSX/Appendix Figure S4 Source Data/S4D/._Sun2_LINC-DN.tif
- Appendix Figure S4 Source Data/S4D/._Sun2_LINC-DN.tif
