# Supplementary material for: Age-related decline in nuclear envelope LINC complex drives neuronal aging via axon initial segment dysfunction
Source: EMBO Rep. 2026 May 22;27(13):3788–825. doi: 10.1038/s44319-026-00786-5 (PMC13354796; doi:10.1038/s44319-026-00786-5)
Supplement: Supplementary file 20 — Appendix Figure S4 Source Data [file 44319_2026_786_MOESM20_ESM.zip › Appendix Figure S4 Source Data/S4G/S4G.xlsx]

## Sheet: S4G Cell death
Cell death
3M NV	3M Control	3M LINC-DN
0	6.67	6.67
6.67	7.69	6.67
0	0	0
5.56	0	5.56
