# Supplementary material for: Age-related decline in nuclear envelope LINC complex drives neuronal aging via axon initial segment dysfunction
Source: EMBO Rep. 2026 May 22;27(13):3788–825. doi: 10.1038/s44319-026-00786-5 (PMC13354796; doi:10.1038/s44319-026-00786-5)
Supplement: Supplementary file 21 — Appendix Figure S5 Source Data [file 44319_2026_786_MOESM21_ESM.zip]

Archive with 42 entries (39 files):
- Appendix Figure S5 Source Data/
- Appendix Figure S5 Source Data/S5B/
- Appendix Figure S5 Source Data/S5A/
- Appendix Figure S5 Source Data/S5B/2M_whole brain.tif
- __MACOSX/Appendix Figure S5 Source Data/S5B/._2M_whole brain.tif
- Appendix Figure S5 Source Data/S5B/._2M_whole brain.tif
- Appendix Figure S5 Source Data/S5B/4M_whole brain.tif
- __MACOSX/Appendix Figure S5 Source Data/S5B/._4M_whole brain.tif
- Appendix Figure S5 Source Data/S5B/._4M_whole brain.tif
- Appendix Figure S5 Source Data/S5B/6M_whole brain.tif
- __MACOSX/Appendix Figure S5 Source Data/S5B/._6M_whole brain.tif
- Appendix Figure S5 Source Data/S5B/._6M_whole brain.tif
- Appendix Figure S5 Source Data/S5B/8M_whole brain.tif
- __MACOSX/Appendix Figure S5 Source Data/S5B/._8M_whole brain.tif
- Appendix Figure S5 Source Data/S5B/._8M_whole brain.tif
- Appendix Figure S5 Source Data/S5B/2M_PFC.tif
- __MACOSX/Appendix Figure S5 Source Data/S5B/._2M_PFC.tif
- Appendix Figure S5 Source Data/S5B/._2M_PFC.tif
- Appendix Figure S5 Source Data/S5B/2M_MC.tif
- __MACOSX/Appendix Figure S5 Source Data/S5B/._2M_MC.tif
- Appendix Figure S5 Source Data/S5B/._2M_MC.tif
- Appendix Figure S5 Source Data/S5B/4M_PFC.tif
- __MACOSX/Appendix Figure S5 Source Data/S5B/._4M_PFC.tif
- Appendix Figure S5 Source Data/S5B/._4M_PFC.tif
- Appendix Figure S5 Source Data/S5B/4M_MC.tif
- __MACOSX/Appendix Figure S5 Source Data/S5B/._4M_MC.tif
- Appendix Figure S5 Source Data/S5B/._4M_MC.tif
- Appendix Figure S5 Source Data/S5B/6M_PFC.tif
- __MACOSX/Appendix Figure S5 Source Data/S5B/._6M_PFC.tif
- Appendix Figure S5 Source Data/S5B/._6M_PFC.tif
- Appendix Figure S5 Source Data/S5B/6M_MC.tif
- __MACOSX/Appendix Figure S5 Source Data/S5B/._6M_MC.tif
- Appendix Figure S5 Source Data/S5B/._6M_MC.tif
- Appendix Figure S5 Source Data/S5B/8M_MC.tif
- __MACOSX/Appendix Figure S5 Source Data/S5B/._8M_MC.tif
- Appendix Figure S5 Source Data/S5B/._8M_MC.tif
- Appendix Figure S5 Source Data/S5B/8M_PFC.tif
- __MACOSX/Appendix Figure S5 Source Data/S5B/._8M_PFC.tif
- Appendix Figure S5 Source Data/S5B/._8M_PFC.tif
- Appendix Figure S5 Source Data/S5A/._S5A.xlsx
- Appendix Figure S5 Source Data/S5A/S5A.xlsx
- __MACOSX/Appendix Figure S5 Source Data/S5A/._S5A.xlsx
