# Supplementary material for: Age-related decline in nuclear envelope LINC complex drives neuronal aging via axon initial segment dysfunction
Source: EMBO Rep. 2026 May 22;27(13):3788–825. doi: 10.1038/s44319-026-00786-5 (PMC13354796; doi:10.1038/s44319-026-00786-5)
Supplement: Supplementary file 21 — Appendix Figure S5 Source Data [file 44319_2026_786_MOESM21_ESM.zip › Appendix Figure S5 Source Data/S5A/S5A.xlsx]

## Sheet: S5A Infection efficiency
AAV infection efficiency
Venus	LINC-DN	Sun1	AnkG KO
78.2	98.8	95.8	84.8
83.6	96.2	92	89.4
80.1	95.8	95.8	87
	96.8
