# Supplementary material for: Age-related decline in nuclear envelope LINC complex drives neuronal aging via axon initial segment dysfunction
Source: EMBO Rep. 2026 May 22;27(13):3788–825. doi: 10.1038/s44319-026-00786-5 (PMC13354796; doi:10.1038/s44319-026-00786-5)
Supplement: Supplementary file 22 — Appendix Figure S6 Source Data [file 44319_2026_786_MOESM22_ESM.zip]

Archive with 47 entries (39 files):
- Appendix Figure S6 Source Data/
- Appendix Figure S6 Source Data/S6D/
- Appendix Figure S6 Source Data/S6E/
- Appendix Figure S6 Source Data/S6A/
- Appendix Figure S6 Source Data/S6C/
- Appendix Figure S6 Source Data/S6B/
- Appendix Figure S6 Source Data/S6F/
- Appendix Figure S6 Source Data/S6G/
- Appendix Figure S6 Source Data/S6D/._S6D.xlsx
- Appendix Figure S6 Source Data/S6D/S6D.xlsx
- __MACOSX/Appendix Figure S6 Source Data/S6D/._S6D.xlsx
- Appendix Figure S6 Source Data/S6E/._S6E.xlsx
- Appendix Figure S6 Source Data/S6E/S6E.xlsx
- __MACOSX/Appendix Figure S6 Source Data/S6E/._S6E.xlsx
- Appendix Figure S6 Source Data/S6A/._Control.tif
- Appendix Figure S6 Source Data/S6A/LINC-DN.tif
- __MACOSX/Appendix Figure S6 Source Data/S6A/._LINC-DN.tif
- Appendix Figure S6 Source Data/S6A/._LINC-DN.tif
- Appendix Figure S6 Source Data/S6A/Control.tif
- __MACOSX/Appendix Figure S6 Source Data/S6A/._Control.tif
- Appendix Figure S6 Source Data/S6C/._S6C.xlsx
- Appendix Figure S6 Source Data/S6C/S6C.xlsx
- __MACOSX/Appendix Figure S6 Source Data/S6C/._S6C.xlsx
- Appendix Figure S6 Source Data/S6B/._S6B.xlsx
- Appendix Figure S6 Source Data/S6B/S6B.xlsx
- __MACOSX/Appendix Figure S6 Source Data/S6B/._S6B.xlsx
- Appendix Figure S6 Source Data/S6F/._Ankyrin-G_Control.tif
- Appendix Figure S6 Source Data/S6F/Merge_Control.tif
- __MACOSX/Appendix Figure S6 Source Data/S6F/._Merge_Control.tif
- Appendix Figure S6 Source Data/S6F/._Merge_Control.tif
- Appendix Figure S6 Source Data/S6F/TfR_Control.tif
- __MACOSX/Appendix Figure S6 Source Data/S6F/._TfR_Control.tif
- Appendix Figure S6 Source Data/S6F/._TfR_Control.tif
- Appendix Figure S6 Source Data/S6F/._Ankyrin-G_LINC-DN.tif
- Appendix Figure S6 Source Data/S6F/Ankyrin-G_Control.tif
- __MACOSX/Appendix Figure S6 Source Data/S6F/._Ankyrin-G_Control.tif
- Appendix Figure S6 Source Data/S6F/Merge_LINC-DN.tif
- __MACOSX/Appendix Figure S6 Source Data/S6F/._Merge_LINC-DN.tif
- Appendix Figure S6 Source Data/S6F/._Merge_LINC-DN.tif
- Appendix Figure S6 Source Data/S6F/TfR_LINC-DN.tif
- __MACOSX/Appendix Figure S6 Source Data/S6F/._TfR_LINC-DN.tif
- Appendix Figure S6 Source Data/S6F/Ankyrin-G_LINC-DN.tif
- __MACOSX/Appendix Figure S6 Source Data/S6F/._Ankyrin-G_LINC-DN.tif
- Appendix Figure S6 Source Data/S6F/._TfR_LINC-DN.tif
- Appendix Figure S6 Source Data/S6G/._S6G.xlsx
- Appendix Figure S6 Source Data/S6G/S6G.xlsx
- __MACOSX/Appendix Figure S6 Source Data/S6G/._S6G.xlsx
