# Supplementary material for: Age-related decline in nuclear envelope LINC complex drives neuronal aging via axon initial segment dysfunction
Source: EMBO Rep. 2026 May 22;27(13):3788–825. doi: 10.1038/s44319-026-00786-5 (PMC13354796; doi:10.1038/s44319-026-00786-5)
Supplement: Supplementary file 22 — Appendix Figure S6 Source Data [file 44319_2026_786_MOESM22_ESM.zip › Appendix Figure S6 Source Data/S6D/S6D.xlsx]

## Sheet: S6D # of dendritic nodes
# of dendritic nodes
Control	LINC-DN
21	44
19	9
11	16
2	14
10	7
31	10
17	20
9	5
5	12
20	15
8	15
11	35
11	6
18	12
25	2
16	22
6	15
6	16
15	16
11	10
4	9
8	6
15	18
17	16
23	30
10	19
15	11
11	16
