# Supplementary material for: Age-related decline in nuclear envelope LINC complex drives neuronal aging via axon initial segment dysfunction
Source: EMBO Rep. 2026 May 22;27(13):3788–825. doi: 10.1038/s44319-026-00786-5 (PMC13354796; doi:10.1038/s44319-026-00786-5)
Supplement: Supplementary file 22 — Appendix Figure S6 Source Data [file 44319_2026_786_MOESM22_ESM.zip › Appendix Figure S6 Source Data/S6E/S6E.xlsx]

## Sheet: S6E Axon length
Axon length
Control	LINC-DN
567.67	238.28
477.28	324.36
543.14	306.03
678.96	389.3
281.3	214.15
295.41	699.37
296.75	460.23
421.92	625.17
456.11	368.58
604.91	728.98
490.15	417.2
172.92	416.44
314.19	287.41
364.1	334.65
652.76	353.41
341.62	445.75
315.32	286.15
561.1	343.31
606.39	494.72
340.09	623.17
342.04	418.99
516.15	479.56
321.03	254.65
419.3	678.13
481.58	787.18
326.95	525.25
399.05	323.44
372.83	366.5
395.48	247.57
375.78	674.87
