# Supplementary material for: Age-related decline in nuclear envelope LINC complex drives neuronal aging via axon initial segment dysfunction
Source: EMBO Rep. 2026 May 22;27(13):3788–825. doi: 10.1038/s44319-026-00786-5 (PMC13354796; doi:10.1038/s44319-026-00786-5)
Supplement: Supplementary file 22 — Appendix Figure S6 Source Data [file 44319_2026_786_MOESM22_ESM.zip › Appendix Figure S6 Source Data/S6C/S6C.xlsx]

## Sheet: S6C Dendrite length
Dendrite length
Control	LINC-DN
886.412	2071.73
644.115	527.716
436.995	646.54
308.831	506.341
448.946	742.696
823.721	490.067
449.641	1138.9
772.564	543.144
610.866	687.855
886.084	971.391
222.151	580.936
763.796	1186.89
810.328	472.837
911.736	639.057
947.978	293.89
658.64	651.883
450.316	750.816
419.517	531.159
769.773	721.048
786.683	787.413
542.339	926.526
459.919	574.143
1223.04	781.657
920.09	1164.77
1155.31	779.713
883.287	964.39
878.041	347.882
829.14	889.875
