# Supplementary material for: Age-related decline in nuclear envelope LINC complex drives neuronal aging via axon initial segment dysfunction
Source: EMBO Rep. 2026 May 22;27(13):3788–825. doi: 10.1038/s44319-026-00786-5 (PMC13354796; doi:10.1038/s44319-026-00786-5)
Supplement: Supplementary file 22 — Appendix Figure S6 Source Data [file 44319_2026_786_MOESM22_ESM.zip › Appendix Figure S6 Source Data/S6B/S6B.xlsx]

## Sheet: S6B Intersections
	Intersections
Distance from soma	Control																												LINC-DN
10	5	9	9	5	6	5	7	9	4	9	4	5	8	5	3	0	4	6	2	7	2	7	6	7	2	7	2	8	6	13	11	5	6	3	3	13	8	4	4	11	6	11	5	2	5	0	5	8	4
20	6	15	9	10	7	8	13	12	6	12	5	7	7	11	12	0	8	10	3	11	6	7	18	12	13	12	6	14	9	16	15	9	8	9	3	11	8	16	11	17	6	11	5	10	10	11	13	10	15
30	10	11	9	5	8	5	6	10	6	9	4	9	7	9	20	1	7	9	6	12	15	8	20	14	11	13	8	16	12	9	9	4	7	8	10	8	5	14	13	12	7	7	6	10	13	6	8	8	13
40	9	8	5	4	8	8	4	9	7	8	1	8	10	6	12	2	6	5	12	8	15	7	17	12	12	14	7	11	9	5	3	5	9	4	9	5	5	10	12	12	8	8	3	7	12	4	3	5	9
50	8	4	3	2	4	7	4	8	5	9	2	7	7	7	9	2	7	5	6	8	6	5	14	8	11	8	7	8	9	4	2	4	11	5	7	4	5	8	4	11	6	6	1	7	7	8	4	5	4
60	4	3	2	1	2	7	3	7	5	7	2	8	7	6	7	4	4	2	8	7	1	3	12	6	11	6	5	7	11	3	2	3	9	6	9	3	7	6	2	10	4	6	2	8	8	6	2	2	3
70	5	2	0	0	0	4	2	2	5	6	0	7	6	6	6	2	2	0	5	5	2	2	9	5	7	4	6	4	6	1	3	4	8	4	8	4	5	6	1	4	4	3	0	5	3	4	2	2	4
80	5	1	0	0	0	7	2	1	5	3	0	6	7	4	2	6	0	0	5	2	2	1	6	3	8	4	5	2	5	0	1	3	5	1	6	2	6	6	0	6	2	1	0	4	1	3	2	3	3
90	3	0	0	0	0	2	1	2	4	3	0	4	3	6	1	4	0	0	4	2	2	0	3	5	6	3	5	1	7	0	2	2	5	1	5	1	3	5	0	4	1	1	0	1	1	1	4	3	2
100	2	0	0	0	0	1	1	2	3	2	0	4	2	3	1	4	0	0	4	2	1	0	1	2	3	3	4	2	7	0	2	1	4	1	5	1	2	3	0	3	0	1	0	0	0	1	5	4	2
110	3	0	0	0	0	3	0	2	0	0	0	1	2	2	1	2	0	0	2	2	0	0	1	3	3	1	3	2	6	0	4	0	4	1	3	1	2	2	0	2	0	1	0	0	0	1	4	4	2
120	1	0	0	0	0	0	0	1	0	0	0	1	1	2	1	2	0	0	1	1	0	0	1	3	3	1	4	0	6	0	2	0	3	0	4	0	2	2	0	1	0	1	0	0	0	0	3	4	2
130	1	0	0	0	0	0	0	1	0	0	0	0	1	2	1	5	0	0	1	1	0	0	0	3	0	1	4	0	6	0	1	0	4	0	3	0	1	0	0	1	0	0	0	0	0	0	2	4	3
140	2	0	0	0	0	0	0	1	0	0	0	0	0	1	1	3	0	0	0	0	0	0	0	1	0	1	3	0	5	0	1	0	4	0	2	0	1	0	0	0	0	0	0	0	0	0	1	2	3
150	1	0	0	0	0	0	0	1	0	0	0	0	0	1	1	3	0	0	0	0	0	0	0	1	0	1	2	0	6	0	0	0	4	0	2	0	0	0	0	0	0	0	0	0	0	0	0	2	4
160	1	0	0	0	0	0	0	1	0	0	0	0	0	0	0	1	0	0	0	0	0	0	0	0	0	1	1	0	8	0	0	0	3	0	2	0	0	0	0	0	0	0	0	0	0	0	0	2	2
170	0	0	0	0	0	0	0	1	0	0	0	0	0	0	0	0	0	0	0	0	0	0	0	0	0	1	1	0	4	0	0	0	3	0	1	0	0	0	0	0	0	0	0	0	0	0	0	2	2
180	0	0	0	0	0	0	0	0	0	0	0	0	0	0	0	0	0	0	0	0	0	0	0	0	0	0	0	0	5	0	0	0	1	0	0	0	0	0	0	0	0	0	0	0	0	0	0	1	1
190	0	0	0	0	0	0	0	0	0	0	0	0	0	0	0	0	0	0	0	0	0	0	0	0	0	0	0	0	4	0	0	0	1	0	0	0	0	0	0	0	0	0	0	0	0	0	0	1	1
200	0	0	0	0	0	0	0	0	0	0	0	0	0	0	0	0	0	0	0	0	0	0	0	0	0	0	0	0	3	0	0	0	1	0	0	0	0	0	0	0	0	0	0	0	0	0	0	0	0
210	0	0	0	0	0	0	0	0	0	0	0	0	0	0	0	0	0	0	0	0	0	0	0	0	0	0	0	0	3	0	0	0	1	0	0	0	0	0	0	0	0	0	0	0	0	0	0	0	0
220	0	0	0	0	0	0	0	0	0	0	0	0	0	0	0	0	0	0	0	0	0	0	0	0	0	0	0	0	2	0	0	0	1	0	0	0	0	0	0	0	0	0	0	0	0	0	0	0	0
230	0	0	0	0	0	0	0	0	0	0	0	0	0	0	0	0	0	0	0	0	0	0	0	0	0	0	0	0	5	0	0	0	1	0	0	0	0	0	0	0	0	0	0	0	0	0	0	0	0
240	0	0	0	0	0	0	0	0	0	0	0	0	0	0	0	0	0	0	0	0	0	0	0	0	0	0	0	0	5	0	0	0	1	0	0	0	0	0	0	0	0	0	0	0	0	0	0	0	0
250	0	0	0	0	0	0	0	0	0	0	0	0	0	0	0	0	0	0	0	0	0	0	0	0	0	0	0	0	4	0	0	0	2	0	0	0	0	0	0	0	0	0	0	0	0	0	0	0	0
260	0	0	0	0	0	0	0	0	0	0	0	0	0	0	0	0	0	0	0	0	0	0	0	0	0	0	0	0	1	0	0	0	0	0	0	0	0	0	0	0	0	0	0	0	0	0	0	0	0
270	0	0	0	0	0	0	0	0	0	0	0	0	0	0	0	0	0	0	0	0	0	0	0	0	0	0	0	0	1	0	0	0	0	0	0	0	0	0	0	0	0	0	0	0	0	0	0	0	0
280	0	0	0	0	0	0	0	0	0	0	0	0	0	0	0	0	0	0	0	0	0	0	0	0	0	0	0	0	1	0	0	0	0	0	0	0	0	0	0	0	0	0	0	0	0	0	0	0	0
290	0	0	0	0	0	0	0	0	0	0	0	0	0	0	0	0	0	0	0	0	0	0	0	0	0	0	0	0	0	0	0	0	0	0	0	0	0	0	0	0	0	0	0	0	0	0	0	0	0
[truncated: 7 more columns]
