# Supplementary material for: Age-related decline in nuclear envelope LINC complex drives neuronal aging via axon initial segment dysfunction
Source: EMBO Rep. 2026 May 22;27(13):3788–825. doi: 10.1038/s44319-026-00786-5 (PMC13354796; doi:10.1038/s44319-026-00786-5)
Supplement: Supplementary file 22 — Appendix Figure S6 Source Data [file 44319_2026_786_MOESM22_ESM.zip › Appendix Figure S6 Source Data/S6G/S6G.xlsx]

## Sheet: S6G Ratio (axon dendrite)
Ratio (axon / dendrite)
Control	LINC-DN
0.1	0.53
0.19	0.39
0.59	0.21
0.4	0.23
0.23	0.3
0.4	0.23
0.34	0.41
0.24	0.17
0.23	0.55
0.23	0.58
0.23	0.23
0.33	0.57
0.18	0.44
0.15	0.47
0.44	0.13
0.31	0.29
0.49	0.72
0.4	0.31
0.24	0.43
0.16	0.08
0.3	0.54
