# Supplementary material for: Age-related decline in nuclear envelope LINC complex drives neuronal aging via axon initial segment dysfunction
Source: EMBO Rep. 2026 May 22;27(13):3788–825. doi: 10.1038/s44319-026-00786-5 (PMC13354796; doi:10.1038/s44319-026-00786-5)
Supplement: Supplementary file 23 — Appendix Figure S7 Source Data [file 44319_2026_786_MOESM23_ESM.zip]

Archive with 100 entries (90 files):
- Appendix Figure S7 Source Data/
- Appendix Figure S7 Source Data/S7G/
- Appendix Figure S7 Source Data/S7H/
- Appendix Figure S7 Source Data/S7A/
- Appendix Figure S7 Source Data/S7B/
- Appendix Figure S7 Source Data/S7C/
- Appendix Figure S7 Source Data/S7D/
- Appendix Figure S7 Source Data/S7E/
- Appendix Figure S7 Source Data/S7F/
- Appendix Figure S7 Source Data/S7I/
- Appendix Figure S7 Source Data/S7G/Venus_LINC-DN.tif
- __MACOSX/Appendix Figure S7 Source Data/S7G/._Venus_LINC-DN.tif
- Appendix Figure S7 Source Data/S7G/._Venus_LINC-DN.tif
- Appendix Figure S7 Source Data/S7G/HA_LINC-DN.tif
- __MACOSX/Appendix Figure S7 Source Data/S7G/._HA_LINC-DN.tif
- Appendix Figure S7 Source Data/S7G/._HA_LINC-DN.tif
- Appendix Figure S7 Source Data/S7G/pMLC_LINC-DN.tif
- __MACOSX/Appendix Figure S7 Source Data/S7G/._pMLC_LINC-DN.tif
- Appendix Figure S7 Source Data/S7G/._pMLC_LINC-DN.tif
- Appendix Figure S7 Source Data/S7G/Merge_LINC-DN.tif
- __MACOSX/Appendix Figure S7 Source Data/S7G/._Merge_LINC-DN.tif
- Appendix Figure S7 Source Data/S7G/._Merge_LINC-DN.tif
- Appendix Figure S7 Source Data/S7G/Venus_Control.tif
- __MACOSX/Appendix Figure S7 Source Data/S7G/._Venus_Control.tif
- Appendix Figure S7 Source Data/S7G/._Venus_Control.tif
- Appendix Figure S7 Source Data/S7G/pMLC_Control.tif
- __MACOSX/Appendix Figure S7 Source Data/S7G/._pMLC_Control.tif
- Appendix Figure S7 Source Data/S7G/._pMLC_Control.tif
- Appendix Figure S7 Source Data/S7G/HA_Control.tif
- __MACOSX/Appendix Figure S7 Source Data/S7G/._HA_Control.tif
- Appendix Figure S7 Source Data/S7G/._HA_Control.tif
- Appendix Figure S7 Source Data/S7G/Merge_Control.tif
- __MACOSX/Appendix Figure S7 Source Data/S7G/._Merge_Control.tif
- Appendix Figure S7 Source Data/S7G/._Merge_Control.tif
- Appendix Figure S7 Source Data/S7H/._S7H.xlsx
- Appendix Figure S7 Source Data/S7H/S7H.xlsx
- __MACOSX/Appendix Figure S7 Source Data/S7H/._S7H.xlsx
- Appendix Figure S7 Source Data/S7A/Venus_Control.tif
- __MACOSX/Appendix Figure S7 Source Data/S7A/._Venus_Control.tif
- Appendix Figure S7 Source Data/S7A/._Venus_Control.tif
- Appendix Figure S7 Source Data/S7A/betaIV-spectrin_Control.tif
- __MACOSX/Appendix Figure S7 Source Data/S7A/._betaIV-spectrin_Control.tif
- Appendix Figure S7 Source Data/S7A/._betaIV-spectrin_Control.tif
- Appendix Figure S7 Source Data/S7A/HA_Control.tif
- __MACOSX/Appendix Figure S7 Source Data/S7A/._HA_Control.tif
- Appendix Figure S7 Source Data/S7A/._HA_Control.tif
- Appendix Figure S7 Source Data/S7A/Merge_Control.tif
- __MACOSX/Appendix Figure S7 Source Data/S7A/._Merge_Control.tif
- Appendix Figure S7 Source Data/S7A/._Merge_Control.tif
- Appendix Figure S7 Source Data/S7A/Venus_LINC-DN.tif
- __MACOSX/Appendix Figure S7 Source Data/S7A/._Venus_LINC-DN.tif
- Appendix Figure S7 Source Data/S7A/._Venus_LINC-DN.tif
- Appendix Figure S7 Source Data/S7A/betaIV-spectrin_LINC-DN.tif
- __MACOSX/Appendix Figure S7 Source Data/S7A/._betaIV-spectrin_LINC-DN.tif
- Appendix Figure S7 Source Data/S7A/._betaIV-spectrin_LINC-DN.tif
- Appendix Figure S7 Source Data/S7A/HA_LINC-DN.tif
- __MACOSX/Appendix Figure S7 Source Data/S7A/._HA_LINC-DN.tif
- Appendix Figure S7 Source Data/S7A/._HA_LINC-DN.tif
- Appendix Figure S7 Source Data/S7A/Merge_LINC-DN.tif
- __MACOSX/Appendix Figure S7 Source Data/S7A/._Merge_LINC-DN.tif
- Appendix Figure S7 Source Data/S7A/._Merge_LINC-DN.tif
- Appendix Figure S7 Source Data/S7B/._S7B.xlsx
- Appendix Figure S7 Source Data/S7B/S7B.xlsx
- __MACOSX/Appendix Figure S7 Source Data/S7B/._S7B.xlsx
- Appendix Figure S7 Source Data/S7C/._S7C.xlsx
- Appendix Figure S7 Source Data/S7C/S7C.xlsx
- __MACOSX/Appendix Figure S7 Source Data/S7C/._S7C.xlsx
- Appendix Figure S7 Source Data/S7D/Venus_Control.tif
- __MACOSX/Appendix Figure S7 Source Data/S7D/._Venus_Control.tif
- Appendix Figure S7 Source Data/S7D/._Venus_Control.tif
- Appendix Figure S7 Source Data/S7D/Trim46_Control.tif
- __MACOSX/Appendix Figure S7 Source Data/S7D/._Trim46_Control.tif
- Appendix Figure S7 Source Data/S7D/._Trim46_Control.tif
- Appendix Figure S7 Source Data/S7D/HA_Control.tif
- __MACOSX/Appendix Figure S7 Source Data/S7D/._HA_Control.tif
- Appendix Figure S7 Source Data/S7D/._HA_Control.tif
- Appendix Figure S7 Source Data/S7D/Merge_Control.tif
- __MACOSX/Appendix Figure S7 Source Data/S7D/._Merge_Control.tif
- Appendix Figure S7 Source Data/S7D/._Merge_Control.tif
- Appendix Figure S7 Source Data/S7D/Venus_LINC-DN.tif
- __MACOSX/Appendix Figure S7 Source Data/S7D/._Venus_LINC-DN.tif
- Appendix Figure S7 Source Data/S7D/._Venus_LINC-DN.tif
- Appendix Figure S7 Source Data/S7D/Trim46_LINC-DN.tif
- __MACOSX/Appendix Figure S7 Source Data/S7D/._Trim46_LINC-DN.tif
- Appendix Figure S7 Source Data/S7D/._Trim46_LINC-DN.tif
- Appendix Figure S7 Source Data/S7D/HA_LINC-DN.tif
- __MACOSX/Appendix Figure S7 Source Data/S7D/._HA_LINC-DN.tif
- Appendix Figure S7 Source Data/S7D/._HA_LINC-DN.tif
- Appendix Figure S7 Source Data/S7D/Merge_LINC-DN.tif
- __MACOSX/Appendix Figure S7 Source Data/S7D/._Merge_LINC-DN.tif
- Appendix Figure S7 Source Data/S7D/._Merge_LINC-DN.tif
- Appendix Figure S7 Source Data/S7E/._S7E.xlsx
- Appendix Figure S7 Source Data/S7E/S7E.xlsx
- __MACOSX/Appendix Figure S7 Source Data/S7E/._S7E.xlsx
- Appendix Figure S7 Source Data/S7F/._S7F.xlsx
- Appendix Figure S7 Source Data/S7F/S7F.xlsx
- __MACOSX/Appendix Figure S7 Source Data/S7F/._S7F.xlsx
- Appendix Figure S7 Source Data/S7I/._S7I.xlsx
- Appendix Figure S7 Source Data/S7I/S7I.xlsx
- __MACOSX/Appendix Figure S7 Source Data/S7I/._S7I.xlsx
