# Supplementary material for: Age-related decline in nuclear envelope LINC complex drives neuronal aging via axon initial segment dysfunction
Source: EMBO Rep. 2026 May 22;27(13):3788–825. doi: 10.1038/s44319-026-00786-5 (PMC13354796; doi:10.1038/s44319-026-00786-5)
Supplement: Supplementary file 23 — Appendix Figure S7 Source Data [file 44319_2026_786_MOESM23_ESM.zip › Appendix Figure S7 Source Data/S7H/S7H.xlsx]

## Sheet: S7H Spatial intensity
	pMLC spatial intensity
	Control		LINC-DN
Distance from origin	Mean	SEM	Mean	SEM
0.37744	0.440325	0.0578331	0.393132	0.0515964
0.75488	0.541437	0.0708376	0.432055	0.0605437
1.13232	0.629336	0.0885668	0.48629	0.0673629
1.50976	0.651117	0.0820308	0.562245	0.0878371
1.8872	0.685503	0.0726924	0.544837	0.0714448
2.26464	0.726262	0.0805485	0.545542	0.0708086
2.64208	0.741216	0.0810436	0.566799	0.0727891
3.01952	0.788772	0.0812299	0.589429	0.0809553
3.39696	0.852385	0.0940145	0.602494	0.0875516
3.7744	0.877958	0.0960563	0.617395	0.0810244
4.15184	0.912925	0.1025	0.6046	0.0694713
4.52928	0.910485	0.104445	0.595608	0.0632052
4.90672	0.899382	0.101606	0.542885	0.0584308
5.28416	0.923856	0.10163	0.537555	0.0554602
5.6616	0.942819	0.0981593	0.540986	0.0496911
6.03904	0.981841	0.0921446	0.524335	0.0510098
6.41648	0.909704	0.0797147	0.535435	0.0422383
6.79392	0.880416	0.0786416	0.566901	0.0515799
7.17136	0.905793	0.0779325	0.580518	0.0623414
7.5488	0.920931	0.076259	0.56845	0.054098
7.92624	0.939861	0.0816929	0.607818	0.0540669
8.30368	0.966079	0.0965808	0.613482	0.0575519
8.68112	0.992536	0.0897879	0.613566	0.0653597
9.05856	1	0.0854807	0.657522	0.0731168
9.436	0.935098	0.0725067	0.677771	0.0741333
9.81344	0.929628	0.0782986	0.621808	0.0655939
10.1909	0.89392	0.0669047	0.572513	0.0646204
10.5683	0.849306	0.0680974	0.557285	0.0608714
10.9458	0.894941	0.0923426	0.557314	0.0561421
11.3232	0.905371	0.0880617	0.55294	0.0503118
11.7006	0.860395	0.0655868	0.56837	0.0550453
12.0781	0.822383	0.0525802	0.562673	0.0559243
12.4555	0.822004	0.0530319	0.542333	0.0574575
12.833	0.820524	0.0533654	0.541794	0.0542644
13.2104	0.796316	0.0559068	0.535293	0.0614196
13.5878	0.80168	0.0584916	0.514642	0.0547081
13.9653	0.83916	0.0705627	0.473781	0.046075
14.3427	0.812067	0.0751827	0.459415	0.0464281
14.7202	0.7127	0.0543801	0.450576	0.0575847
15.0976	0.672862	0.0461966	0.417964	0.0435051
15.475	0.663997	0.0480417	0.384461	0.0455691
15.8525	0.655474	0.043932	0.402154	0.0547046
16.2299	0.668634	0.0469208	0.402892	0.0634881
16.6074	0.679897	0.0582166	0.419985	0.0637976
16.9848	0.642785	0.0577072	0.430289	0.0539435
17.3622	0.627244	0.0627107	0.411924	0.052
17.7397	0.617346	0.0602659	0.420913	0.0539908
18.1171	0.635733	0.0509785	0.45025	0.0576747
18.4946	0.606443	0.0450034	0.432479	0.056358
18.872	0.5912	0.0471946	0.377778	0.0578534
19.2494	0.576153	0.0462609	0.345578	0.0566492
19.6269	0.607857	0.0552043	0.295209	0.0437321
20.0043	0.586093	0.054256	0.271285	0.034869
20.3818	0.55123	0.0531462	0.275966	0.0318378
20.7592	0.543289	0.0503504	0.28216	0.0337485
21.1366	0.530006	0.0499511	0.280945	0.0364708
21.5141	0.522617	0.0454998	0.255167	0.0336429
21.8915	0.527003	0.0456699	0.270344	0.0340861
22.269	0.504939	0.0475014	0.255096	0.0343998
22.6464	0.460398	0.0533777	0.243782	0.0298213
23.0238	0.42544	0.0469414	0.209345	0.0274991
23.4013	0.414037	0.0441971	0.197985	0.0341078
23.7787	0.398611	0.0394071	0.204472	0.03968
24.1562	0.398087	0.0355308	0.21658	0.0375305
24.5336	0.376164	0.0366037	0.22599	0.0312448
24.911	0.382154	0.036281	0.210136	0.0246492
25.2885	0.385264	0.0366707	0.218631	0.0306858
25.6659	0.401766	0.0418266	0.200881	0.0239279
26.0434	0.383553	0.0386692	0.207621	0.0293912
26.4208	0.353042	0.036805	0.204316	0.0396257
26.7982	0.334146	0.0342121	0.172995	0.0327237
27.1757	0.33139	0.0338089	0.185581	0.0307285
27.5531	0.312507	0.0335595	0.159437	0.0356411
27.9306	0.283919	0.0322395	0.172068	0.053685
28.308	0.273207	0.0300121	0.211744	0.0744856
28.6854	0.286089	0.0269919	0.197192	0.0693062
29.0629	0.267909	0.030287	0.208807	0.0678958
29.4403	0.254504	0.0254271	0.196692	0.0759698
29.8178	0.25886	0.0310998	0.188013	0.07175
30.1952	0.257486	0.0376843	0.221048	0.103273
30.5726	0.270626	0.0359384	0.186599	0.0718012
30.9501	0.260266	0.036578	0.179625	0.0711483
31.3275	0.240429	0.0382686	0.168822	0.0639439
31.705	0.228313	0.0346883	0.119472	0.0427182
32.0824	0.199056	0.0279115	0.109623	0.0293825
32.4598	0.182434	0.0213897	0.101883	0
32.8373	0.192985	0.0162948
33.2147	0.20174	0.0170879
33.5922	0.201598	0.0184125
33.9696	0.173569	0.0148955
34.347	0.147844	0.0210332
34.7245	0.168126	0.0218961
35.1019	0.191013	0.0266064
35.4794	0.16606	0.0187296
35.8568	0.192905	0.0252903
36.2342	0.195642	0.035666
36.6117	0.181638	0.0407235
36.9891	0.171996	0.0381561
37.3666	0.131858	0.0318947
37.744	0.118725	0.0211947
38.1214	0.12098	0.0182296
38.4989	0.123943	0.0205598
38.8763	0.130815	0.0288187
39.2538	0.10743	0.0246847
39.6312	0.0804874	0.0244029
40.0086	0.102757	0.0490215
40.3861	0.100124	0.055909
40.7635	0.112262	0.0353752
41.141	0.138084	0.0571192
41.5184	0.110206	0.0181401
41.8958	0.0822441	0.00063574
42.2733	0.0433595	0
42.6507	0.0312552	0
43.0282	0.0542327	0
