# Supplementary material for: Age-related decline in nuclear envelope LINC complex drives neuronal aging via axon initial segment dysfunction
Source: EMBO Rep. 2026 May 22;27(13):3788–825. doi: 10.1038/s44319-026-00786-5 (PMC13354796; doi:10.1038/s44319-026-00786-5)
Supplement: Supplementary file 23 — Appendix Figure S7 Source Data [file 44319_2026_786_MOESM23_ESM.zip › Appendix Figure S7 Source Data/S7B/S7B.xlsx]

## Sheet: S7B Spatial intensity
	betaIV-spectrin spatial intensity
	Control		LINC-DN
Distance from origin	Mean	SEM	Mean	SEM
0.37744	0.269263	0.0169962	0.380709	0.0812733
0.75488	0.319506	0.0218815	0.449732	0.0965357
1.13232	0.391291	0.0254966	0.491435	0.10734
1.50976	0.45228	0.0272223	0.522373	0.093021
1.8872	0.494376	0.0308585	0.520483	0.0654505
2.26464	0.543301	0.0364526	0.562895	0.0631007
2.64208	0.559378	0.0399096	0.578915	0.0668435
3.01952	0.579147	0.0421245	0.583867	0.0683226
3.39696	0.615205	0.0467713	0.567405	0.0592796
3.7744	0.649898	0.0501536	0.601423	0.0534425
4.15184	0.701905	0.053508	0.637121	0.0548238
4.52928	0.751644	0.0597242	0.640971	0.0546025
4.90672	0.772682	0.0634984	0.645864	0.0516299
5.28416	0.836138	0.0709067	0.663518	0.0536577
5.6616	0.950199	0.0860184	0.645122	0.0549151
6.03904	0.961603	0.0862954	0.672196	0.0564145
6.41648	0.951559	0.0818399	0.671097	0.0513797
6.79392	0.93247	0.0771218	0.695358	0.0533654
7.17136	0.942077	0.0820339	0.732123	0.0597038
7.5488	0.986912	0.0847036	0.76827	0.0667753
7.92624	0.993752	0.075121	0.777692	0.0688672
8.30368	0.976912	0.0727963	0.778827	0.063945
8.68112	1	0.0767826	0.747847	0.0597256
9.05856	0.984984	0.0723066	0.717268	0.060806
9.436	0.980588	0.0773529	0.675063	0.0573057
9.81344	0.952697	0.0842606	0.659562	0.0556794
10.1909	0.942677	0.0831538	0.653062	0.0583258
10.5683	0.909759	0.0759991	0.657551	0.0577208
10.9458	0.928681	0.0757328	0.646683	0.0521927
11.3232	0.936321	0.0778656	0.641779	0.0506992
11.7006	0.921612	0.074591	0.608719	0.0483927
12.0781	0.921045	0.0710004	0.597691	0.0481779
12.4555	0.898343	0.0650683	0.602595	0.0524386
12.833	0.863881	0.0599295	0.616477	0.0526236
13.2104	0.859825	0.0625319	0.6076	0.0501317
13.5878	0.865327	0.0639929	0.566303	0.0473326
13.9653	0.87314	0.0655253	0.518908	0.0407936
14.3427	0.8824	0.0683271	0.497737	0.0405289
14.7202	0.898973	0.0726821	0.503936	0.0449422
15.0976	0.885613	0.0720143	0.488946	0.0428608
15.475	0.904863	0.0747555	0.460492	0.0393941
15.8525	0.92731	0.0798669	0.424068	0.037409
16.2299	0.928988	0.0928245	0.410332	0.0329545
16.6074	0.912998	0.0941112	0.407285	0.032383
16.9848	0.901442	0.0878857	0.409441	0.0384714
17.3622	0.883268	0.0835987	0.415363	0.040924
17.7397	0.872856	0.0743395	0.397019	0.040914
18.1171	0.855999	0.0721569	0.395227	0.041673
18.4946	0.819554	0.0736222	0.394797	0.0430883
18.872	0.778706	0.0700695	0.365894	0.0376614
19.2494	0.776234	0.0704168	0.36408	0.0368559
19.6269	0.760732	0.0611804	0.366283	0.0409671
20.0043	0.716508	0.0545495	0.358793	0.0402348
20.3818	0.689507	0.057064	0.363711	0.0358671
20.7592	0.647212	0.0551096	0.344567	0.0308571
21.1366	0.608576	0.0584662	0.31506	0.0296765
21.5141	0.598748	0.0576892	0.272359	0.0263347
21.8915	0.608816	0.0606017	0.246108	0.0244282
22.269	0.620422	0.0598943	0.244418	0.022806
22.6464	0.616561	0.0602907	0.253426	0.0239723
23.0238	0.620807	0.0666033	0.246084	0.022349
23.4013	0.594429	0.0598241	0.241639	0.0253219
23.7787	0.550027	0.0537396	0.239668	0.0237236
24.1562	0.498457	0.0529362	0.244707	0.0260429
24.5336	0.493739	0.0497526	0.245698	0.0286906
24.911	0.490328	0.051338	0.249224	0.0275773
25.2885	0.478461	0.0471434	0.224385	0.025574
25.6659	0.470468	0.0458491	0.213234	0.0292033
26.0434	0.455553	0.0457227	0.22648	0.0334028
26.4208	0.454852	0.0461462	0.21156	0.0349803
26.7982	0.452661	0.0459838	0.231216	0.0401539
27.1757	0.45368	0.0467351	0.28147	0.048116
27.5531	0.408061	0.0471663	0.264259	0.0342327
27.9306	0.402503	0.0480143	0.205614	0.0333442
28.308	0.38891	0.0454061	0.187483	0.0341822
28.6854	0.378189	0.0427075	0.198947	0.0508564
29.0629	0.35588	0.0413201	0.172629	0.0379922
29.4403	0.315134	0.0353009	0.145607	0.0201732
29.8178	0.295199	0.0292038	0.167098	0.027736
30.1952	0.295439	0.0282929	0.171672	0.0273496
30.5726	0.281981	0.0235914	0.167549	0.0305155
30.9501	0.289692	0.0285034	0.139912	0.0198617
31.3275	0.281411	0.0300014	0.123283	0.00815942
31.705	0.28087	0.0275977	0.1235	0.0149109
32.0824	0.254709	0.0278905	0.119699	0.0181028
32.4598	0.252973	0.028537	0.105268	0.0222979
32.8373	0.252291	0.0246937	0.0994547	0.02735
33.2147	0.259293	0.0272083	0.124842	0.0413679
33.5922	0.259452	0.0300536	0.11973	0.0213029
33.9696	0.256377	0.0313737	0.148801	0.04749
34.347	0.259416	0.0273974	0.105358	0.0375435
34.7245	0.242354	0.0221147	0.0944676	0.0258338
35.1019	0.197207	0.0201149	0.11456	0.0137938
35.4794	0.197023	0.0270689	0.0853812	0
35.8568	0.223544	0.0313345
36.2342	0.209763	0.0317381
36.6117	0.228422	0.0347008
36.9891	0.226368	0.0383058
37.3666	0.172147	0.0302118
37.744	0.134026	0.0244644
38.1214	0.13012	0.024233
38.4989	0.124874	0.0202578
38.8763	0.12743	0.0175485
39.2538	0.141334	0.0270507
39.6312	0.141821	0.030505
40.0086	0.139497	0.0314741
40.3861	0.12129	0.015793
40.7635	0.150682	0.00740068
41.141	0.136334	0.0323445
41.5184	0.183567	0.00875966
41.8958	0.170004	0.00757473
42.2733	0.152743	0.00444981
42.6507	0.142287	0.0309793
43.0282	0.113694	0.0175451
43.4056	0.0576651	0.026452
43.783	0.116253	0.0485052
44.1605	0.207589	0.0708298
44.5379	0.153829	0.0128922
44.9154	0.140941	0.0114735
45.2928	0.129885	0.0500152
45.6702	0.116107	0.0506025
46.0477	0.219337	0
46.4251	0.215943	0
