# Supplementary material for: Age-related decline in nuclear envelope LINC complex drives neuronal aging via axon initial segment dysfunction
Source: EMBO Rep. 2026 May 22;27(13):3788–825. doi: 10.1038/s44319-026-00786-5 (PMC13354796; doi:10.1038/s44319-026-00786-5)
Supplement: Supplementary file 23 — Appendix Figure S7 Source Data [file 44319_2026_786_MOESM23_ESM.zip › Appendix Figure S7 Source Data/S7E/S7E.xlsx]

## Sheet: S7E Spatial intensity
	Trim46 spatial intensity
	Control		LINC-DN
Distance from origin	Mean	SEM	Mean	SEM
0.37744	0.303178	0.0343439	0.164982	0.0198024
0.75488	0.377119	0.0415791	0.214717	0.0236532
1.13232	0.439311	0.0524913	0.268156	0.0276146
1.50976	0.522938	0.0644473	0.314974	0.0339063
1.8872	0.620853	0.0758343	0.344019	0.0376672
2.26464	0.699855	0.0867061	0.380548	0.0396323
2.64208	0.751271	0.0938266	0.406854	0.0374234
3.01952	0.834685	0.105413	0.429722	0.0390417
3.39696	0.871371	0.107474	0.432173	0.03618
3.7744	0.917641	0.108332	0.436157	0.0353851
4.15184	0.917816	0.104024	0.458016	0.0367044
4.52928	0.922782	0.106201	0.458433	0.0333416
4.90672	0.929717	0.114773	0.460885	0.0342777
5.28416	0.949249	0.112374	0.459864	0.0362638
5.6616	0.953852	0.110753	0.451372	0.0379076
6.03904	0.967555	0.102152	0.43729	0.0369716
6.41648	1	0.119801	0.435709	0.0376079
6.79392	0.949375	0.10822	0.428093	0.0379285
7.17136	0.91147	0.10463	0.415755	0.0360676
7.5488	0.896599	0.106923	0.407705	0.0308282
7.92624	0.897442	0.101729	0.407083	0.0311667
8.30368	0.89724	0.103421	0.386665	0.0273849
8.68112	0.877103	0.0943013	0.391957	0.030549
9.05856	0.85529	0.0927504	0.382073	0.0282804
9.436	0.814426	0.0844407	0.36653	0.0269552
9.81344	0.756195	0.0809105	0.352036	0.0251425
10.1909	0.745326	0.0870691	0.334507	0.0270119
10.5683	0.694324	0.0744582	0.312471	0.0266728
10.9458	0.644415	0.0642292	0.30087	0.0255807
11.3232	0.628992	0.0626999	0.28553	0.0206839
11.7006	0.626744	0.0680814	0.275229	0.0208844
12.0781	0.609	0.0679092	0.270127	0.0218414
12.4555	0.583641	0.068008	0.261036	0.0216427
12.833	0.570012	0.069888	0.258753	0.0227398
13.2104	0.557431	0.0600487	0.252021	0.0234345
13.5878	0.532509	0.0537263	0.250337	0.0253289
13.9653	0.5069	0.0532056	0.239239	0.0257535
14.3427	0.514256	0.0590139	0.231494	0.0259485
14.7202	0.495638	0.0554531	0.216603	0.0231441
15.0976	0.482308	0.0565052	0.207117	0.020312
15.475	0.485043	0.0592404	0.206467	0.0201664
15.8525	0.451895	0.0554551	0.201784	0.0184477
16.2299	0.435103	0.0512776	0.182193	0.016439
16.6074	0.416327	0.0496373	0.172756	0.0171052
16.9848	0.383939	0.0468067	0.165349	0.0173106
17.3622	0.369337	0.043585	0.167562	0.0187209
17.7397	0.35972	0.0403529	0.16066	0.018439
18.1171	0.357305	0.0409772	0.154117	0.0173404
18.4946	0.352933	0.0428478	0.146101	0.0160445
18.872	0.352293	0.0442963	0.144176	0.0158978
19.2494	0.332833	0.0418717	0.141248	0.0150559
19.6269	0.324176	0.0425307	0.134032	0.0147209
20.0043	0.312431	0.0428644	0.122143	0.0134961
20.3818	0.304109	0.0441042	0.116112	0.0131755
20.7592	0.306215	0.0453109	0.120625	0.014707
21.1366	0.298078	0.0414505	0.11404	0.014415
21.5141	0.274104	0.0350686	0.113685	0.0163062
21.8915	0.261684	0.0317003	0.117614	0.0162267
22.269	0.237092	0.0293086	0.104044	0.0142463
22.6464	0.228544	0.0298988	0.0947747	0.0152663
23.0238	0.222762	0.0293288	0.0965283	0.0150206
23.4013	0.208965	0.0312298	0.0947832	0.0152675
23.7787	0.204799	0.0294463	0.0878757	0.0154984
24.1562	0.207248	0.0302983	0.0774053	0.0132311
24.5336	0.195579	0.0315239	0.0722208	0.0115016
24.911	0.183096	0.0278089	0.0773454	0.0118249
25.2885	0.176975	0.0285496	0.0794387	0.0122209
25.6659	0.179243	0.028153	0.0874198	0.0145004
26.0434	0.17401	0.0261927	0.0858198	0.0166037
26.4208	0.18166	0.0295657	0.0841305	0.0164206
26.7982	0.172098	0.0280223	0.0849394	0.0187749
27.1757	0.15708	0.0240883	0.0776496	0.0164435
27.5531	0.153232	0.0241245	0.0772676	0.0148205
27.9306	0.147689	0.0226364	0.0717651	0.0129795
28.308	0.131744	0.0197086	0.0791116	0.0151589
28.6854	0.137502	0.0201328	0.0723743	0.0137681
29.0629	0.134469	0.0199008	0.0698454	0.0154866
29.4403	0.127289	0.018173	0.0849117	0.0218094
29.8178	0.12591	0.0178091	0.093085	0.0266871
30.1952	0.116281	0.0176031	0.0942513	0.0272281
30.5726	0.110953	0.0183631	0.0857027	0.0173577
30.9501	0.116006	0.0199282	0.077709	0.012029
31.3275	0.114718	0.0184147	0.0801406	0.0152294
31.705	0.102107	0.0175706	0.0937229	0.0169492
32.0824	0.0927789	0.0147271	0.0873819	0.0157345
32.4598	0.0876453	0.0139086	0.100758	0.0134149
32.8373	0.0931672	0.0150457	0.091102	0.00981575
33.2147	0.0967625	0.0155538	0.0903444	0.00745464
33.5922	0.0962813	0.0167792	0.0874944	0.0091993
33.9696	0.0877857	0.0139191	0.0688508	0.0064304
34.347	0.0950859	0.0165747	0.0715357	0.0107919
34.7245	0.0932721	0.0129782	0.0709631	0.00893627
35.1019	0.0863733	0.0128743	0.0637092	0.00982663
35.4794	0.0824839	0.0139748	0.0643697	0.0126868
35.8568	0.0937986	0.0181529	0.0711203	0.0150305
36.2342	0.0908926	0.0192045	0.0806765	0.018919
36.6117	0.0915751	0.0222579	0.0773732	0.0227285
36.9891	0.0923095	0.0194022	0.0819332	0.0194461
37.3666	0.0871197	0.0181246	0.0874953	0.0250146
37.744	0.0797448	0.0161956	0.0672116	0.0108543
38.1214	0.0774148	0.0137438	0.0711141	0.00568654
38.4989	0.0831044	0.0145782	0.0743642	0.0148031
38.8763	0.0869197	0.0202012	0.0736981	0.020366
39.2538	0.104649	0.023056	0.0507721	0.01497
39.6312	0.102046	0.0227376	0.0335277	0.010532
40.0086	0.0871133	0.0175446	0.0351492	0
40.3861	0.0777202	0.0163553	0.0616007	0
40.7635	0.0780048	0.0152047	0.0496597	0
41.141	0.0846859	0.0187311	0.042869	0
41.5184	0.085329	0.0181796	0.0323795	0
41.8958	0.0901179	0.0242947	0.0302283	0
42.2733	0.0941299	0.0247615	0.0321952	0
42.6507	0.0877187	0.021088	0.0268058	0
43.0282	0.0922766	0.02131
43.4056	0.0827234	0.0178833
43.783	0.0611396	0.0106788
44.1605	0.0666243	0.0158017
44.5379	0.0739181	0.0206551
44.9154	0.0871145	0.0215815
45.2928	0.076619	0.0173272
45.6702	0.0707836	0.0167049
46.0477	0.0694895	0.0222776
46.4251	0.0594866	0.0286272
46.8026	0.0583451	0.0174306
47.18	0.0486056	0.0101923
47.5574	0.0571605	0.0136503
47.9349	0.0592386	0.02322
48.3123	0.0673457	0.0440462
48.6898	0.0603134	0.0224918
49.0672	0.0629516	0.0303821
49.4446	0.0842185	0.0606863
49.8221	0.0654872	0.0466475
50.1995	0.0815425	0
50.577	0.110684	0
50.9544	0.132343	0
51.3318	0.104183	0
51.7093	0.130139	0
52.0867	0.122336	0
52.4642	0.132789	0
