# Supplementary material for: Age-related decline in nuclear envelope LINC complex drives neuronal aging via axon initial segment dysfunction
Source: EMBO Rep. 2026 May 22;27(13):3788–825. doi: 10.1038/s44319-026-00786-5 (PMC13354796; doi:10.1038/s44319-026-00786-5)
Supplement: Supplementary file 23 — Appendix Figure S7 Source Data [file 44319_2026_786_MOESM23_ESM.zip › Appendix Figure S7 Source Data/S7I/S7I.xlsx]

## Sheet: S7I pMLC intensity
pMLC intensity
Control	LINC-DN
1.43097	0.801539
0.832017	0.698404
0.931228	0.378019
1.35383	0.292439
1.45056	0.961771
1.32709	0.857146
0.726707	0.158636
0.768989	0.633886
1.02027	0.302985
0.760891	0.35086
0.598069	0.621094
1.25865	0.74872
0.944824	0.328018
1.55316	0.355768
1.55946	0.71293
0.715227	0.688488
1.07368	0.683673
1.02965	0.383761
0.599651	0.678873
0.693585	0.840948
0.566108	0.414621
0.872843	0.392381
1.09841
0.834143
